# Supplementary material for: Tumor microbiome diversity influences papillary thyroid cancer invasion
Source: Commun Biol. 2022 Aug 24;5:864. doi: 10.1038/s42003-022-03814-x (PMC9402670; doi:10.1038/s42003-022-03814-x)
Supplement: Supplementary file 4 — Supplementary Data 1 [file 42003_2022_3814_MOESM4_ESM.xlsx]

## Sheet: taxa.percents.table
OTU ID	All
d__Bacteria; k__norank_d__Bacteria; p__Proteobacteria; c__Gammaproteobacteria; o__Pseudomonadales; f__Pseudomonadaceae; g__Pseudomonas	0.800654
d__Bacteria; k__norank_d__Bacteria; p__Actinobacteriota; c__Actinobacteria; o__Corynebacteriales; f__Nocardiaceae; g__Rhodococcus	0.0923119
d__Bacteria; k__norank_d__Bacteria; p__Proteobacteria; c__Gammaproteobacteria; o__Burkholderiales; f__Burkholderiaceae; g__Ralstonia	0.0273
d__Bacteria; k__norank_d__Bacteria; p__Proteobacteria; c__Gammaproteobacteria; o__Pseudomonadales; f__Moraxellaceae; g__Acinetobacter	0.0197201
d__Bacteria; k__norank_d__Bacteria; p__Proteobacteria; c__Alphaproteobacteria; o__Sphingomonadales; f__Sphingomonadaceae; g__Sphingomonas	0.0170963
d__Bacteria; k__norank_d__Bacteria; p__Proteobacteria; c__Alphaproteobacteria; o__Caulobacterales; f__Caulobacteraceae; g__Brevundimonas	0.0120986
others	0.0308192

## Sheet: taxa.table
OTU ID	All
d__Bacteria; k__norank_d__Bacteria; p__Proteobacteria; c__Gammaproteobacteria; o__Pseudomonadales; f__Pseudomonadaceae; g__Pseudomonas	19224.5
d__Bacteria; k__norank_d__Bacteria; p__Actinobacteriota; c__Actinobacteria; o__Corynebacteriales; f__Nocardiaceae; g__Rhodococcus	2216.5
d__Bacteria; k__norank_d__Bacteria; p__Proteobacteria; c__Gammaproteobacteria; o__Burkholderiales; f__Burkholderiaceae; g__Ralstonia	655.5
d__Bacteria; k__norank_d__Bacteria; p__Proteobacteria; c__Gammaproteobacteria; o__Pseudomonadales; f__Moraxellaceae; g__Acinetobacter	473.5
d__Bacteria; k__norank_d__Bacteria; p__Proteobacteria; c__Alphaproteobacteria; o__Sphingomonadales; f__Sphingomonadaceae; g__Sphingomonas	410.5
d__Bacteria; k__norank_d__Bacteria; p__Proteobacteria; c__Alphaproteobacteria; o__Caulobacterales; f__Caulobacteraceae; g__Brevundimonas	290.5
d__Bacteria; k__norank_d__Bacteria; p__Proteobacteria; c__Gammaproteobacteria; o__Burkholderiales; f__Burkholderiaceae; g__Burkholderia-Caballeronia-Paraburkholderia	190
d__Bacteria; k__norank_d__Bacteria; p__Bacteroidota; c__Bacteroidia; o__Flavobacteriales; f__Weeksellaceae; g__Chryseobacterium	64.5
d__Bacteria; k__norank_d__Bacteria; p__unclassified_k__norank_d__Bacteria; c__unclassified_k__norank_d__Bacteria; o__unclassified_k__norank_d__Bacteria; f__unclassified_k__norank_d__Bacteria; g__unclassified_k__norank_d__Bacteria	62.5
d__Bacteria; k__norank_d__Bacteria; p__Proteobacteria; c__Gammaproteobacteria; o__Xanthomonadales; f__Xanthomonadaceae; g__Stenotrophomonas	37.5
d__Bacteria; k__norank_d__Bacteria; p__Bacteroidota; c__Bacteroidia; o__Flavobacteriales; f__Flavobacteriaceae; g__Flavobacterium	32.5
d__Bacteria; k__norank_d__Bacteria; p__Actinobacteriota; c__Actinobacteria; o__Corynebacteriales; f__Corynebacteriaceae; g__Corynebacterium	23.5
d__Bacteria; k__norank_d__Bacteria; p__Firmicutes; c__Bacilli; o__Bacillales; f__Bacillaceae; g__Bacillus	20
d__Bacteria; k__norank_d__Bacteria; p__Bacteroidota; c__Bacteroidia; o__Sphingobacteriales; f__Sphingobacteriaceae; g__Sphingobacterium	19
d__Bacteria; k__norank_d__Bacteria; p__Bacteroidota; c__Bacteroidia; o__Sphingobacteriales; f__Sphingobacteriaceae; g__Pedobacter	18
d__Bacteria; k__norank_d__Bacteria; p__Bacteroidota; c__Bacteroidia; o__Chitinophagales; f__Chitinophagaceae; g__unclassified_f__Chitinophagaceae	13.5
d__Bacteria; k__norank_d__Bacteria; p__Proteobacteria; c__Alphaproteobacteria; o__Rhizobiales; f__Rhizobiaceae; g__Allorhizobium-Neorhizobium-Pararhizobium-Rhizobium	13
d__Bacteria; k__norank_d__Bacteria; p__Actinobacteriota; c__Actinobacteria; o__Micrococcales; f__Microbacteriaceae; g__Leucobacter	11.5
d__Bacteria; k__norank_d__Bacteria; p__Patescibacteria; c__Saccharimonadia; o__Saccharimonadales; f__Saccharimonadaceae; g__TM7a	11
d__Bacteria; k__norank_d__Bacteria; p__Proteobacteria; c__Gammaproteobacteria; o__Enterobacterales; f__Enterobacteriaceae; g__Enterobacter	10
d__Bacteria; k__norank_d__Bacteria; p__Proteobacteria; c__Alphaproteobacteria; o__Rhodobacterales; f__Rhodobacteraceae; g__Amaricoccus	9.5
d__Bacteria; k__norank_d__Bacteria; p__Proteobacteria; c__Alphaproteobacteria; o__Rhodobacterales; f__Rhodobacteraceae; g__Paracoccus	9.5
d__Bacteria; k__norank_d__Bacteria; p__Proteobacteria; c__Alphaproteobacteria; o__Rhizobiales; f__Devosiaceae; g__Devosia	9.5
d__Bacteria; k__norank_d__Bacteria; p__Proteobacteria; c__Gammaproteobacteria; o__Burkholderiales; f__Comamonadaceae; g__Comamonas	8
d__Bacteria; k__norank_d__Bacteria; p__Proteobacteria; c__Gammaproteobacteria; o__Cellvibrionales; f__Cellvibrionaceae; g__Cellvibrio	8
d__Bacteria; k__norank_d__Bacteria; p__Proteobacteria; c__Alphaproteobacteria; o__Rhizobiales; f__Devosiaceae; g__unclassified_f__Devosiaceae	8
d__Bacteria; k__norank_d__Bacteria; p__Proteobacteria; c__Gammaproteobacteria; o__Burkholderiales; f__Comamonadaceae; g__unclassified_f__Comamonadaceae	7
d__Bacteria; k__norank_d__Bacteria; p__Bacteroidota; c__Bacteroidia; o__Bacteroidales; f__Prevotellaceae; g__Prevotella	7
d__Bacteria; k__norank_d__Bacteria; p__Proteobacteria; c__Gammaproteobacteria; o__Enterobacterales; f__Enterobacteriaceae; g__Citrobacter	6.5
d__Bacteria; k__norank_d__Bacteria; p__Proteobacteria; c__Gammaproteobacteria; o__Legionellales; f__Legionellaceae; g__Legionella	6.5
d__Bacteria; k__norank_d__Bacteria; p__Proteobacteria; c__Alphaproteobacteria; o__Rhizobiales; f__Rhizobiaceae; g__Brucella	6.5
d__Bacteria; k__norank_d__Bacteria; p__Bdellovibrionota; c__Bdellovibrionia; o__Bdellovibrionales; f__Bdellovibrionaceae; g__Bdellovibrio	5.5
d__Bacteria; k__norank_d__Bacteria; p__Proteobacteria; c__Gammaproteobacteria; o__Burkholderiales; f__Comamonadaceae; g__Acidovorax	5.5
d__Bacteria; k__norank_d__Bacteria; p__Actinobacteriota; c__Actinobacteria; o__Propionibacteriales; f__Propionibacteriaceae; g__Cutibacterium	5
d__Bacteria; k__norank_d__Bacteria; p__Planctomycetota; c__BD7-11; o__norank_c__BD7-11; f__norank_o__norank_c__BD7-11; g__norank_f__norank_o__norank_c__BD7-11	5
d__Bacteria; k__norank_d__Bacteria; p__Bacteroidota; c__Bacteroidia; o__Flavobacteriales; f__Weeksellaceae; g__Cloacibacterium	5
d__Bacteria; k__norank_d__Bacteria; p__Cyanobacteria; c__Cyanobacteriia; o__Chloroplast; f__norank_o__Chloroplast; g__norank_f__norank_o__Chloroplast	5
d__Bacteria; k__norank_d__Bacteria; p__Proteobacteria; c__Alphaproteobacteria; o__Caulobacterales; f__Caulobacteraceae; g__Caulobacter	5
d__Bacteria; k__norank_d__Bacteria; p__Proteobacteria; c__Alphaproteobacteria; o__Rhizobiales; f__Xanthobacteraceae; g__Bradyrhizobium	4
d__Bacteria; k__norank_d__Bacteria; p__Proteobacteria; c__Gammaproteobacteria; o__Burkholderiales; f__Comamonadaceae; g__Pelomonas	4
d__Bacteria; k__norank_d__Bacteria; p__Firmicutes; c__Bacilli; o__Lactobacillales; f__Streptococcaceae; g__Streptococcus	4
d__Bacteria; k__norank_d__Bacteria; p__Proteobacteria; c__Gammaproteobacteria; o__Enterobacterales; f__Enterobacteriaceae; g__Escherichia-Shigella	4
d__Bacteria; k__norank_d__Bacteria; p__Firmicutes; c__Bacilli; o__Lactobacillales; f__Lactobacillaceae; g__Lactobacillus	4
d__Bacteria; k__norank_d__Bacteria; p__Firmicutes; c__Bacilli; o__Staphylococcales; f__Staphylococcaceae; g__Staphylococcus	4
d__Bacteria; k__norank_d__Bacteria; p__Acidobacteriota; c__Holophagae; o__Holophagales; f__Holophagaceae; g__norank_f__Holophagaceae	3
d__Bacteria; k__norank_d__Bacteria; p__Proteobacteria; c__Alphaproteobacteria; o__Rhizobiales; f__Beijerinckiaceae; g__Bosea	3
d__Bacteria; k__norank_d__Bacteria; p__Bacteroidota; c__Bacteroidia; o__Bacteroidales; f__Bacteroidaceae; g__Bacteroides	3
d__Bacteria; k__norank_d__Bacteria; p__Proteobacteria; c__Gammaproteobacteria; o__Xanthomonadales; f__Rhodanobacteraceae; g__Dyella	3
d__Bacteria; k__norank_d__Bacteria; p__Firmicutes; c__Clostridia; o__Lachnospirales; f__Lachnospiraceae; g__unclassified_f__Lachnospiraceae	3
d__Bacteria; k__norank_d__Bacteria; p__Acidobacteriota; c__Acidobacteriae; o__Subgroup_2; f__norank_o__Subgroup_2; g__norank_f__norank_o__Subgroup_2	3
d__Bacteria; k__norank_d__Bacteria; p__Firmicutes; c__Bacilli; o__Lactobacillales; f__Enterococcaceae; g__Enterococcus	2.5
d__Bacteria; k__norank_d__Bacteria; p__Actinobacteriota; c__Actinobacteria; o__Micrococcales; f__Microbacteriaceae; g__Microbacterium	2.5
d__Bacteria; k__norank_d__Bacteria; p__Proteobacteria; c__Gammaproteobacteria; o__Burkholderiales; f__Hydrogenophilaceae; g__Thiobacillus	2.5
d__Bacteria; k__norank_d__Bacteria; p__Proteobacteria; c__Gammaproteobacteria; o__Beggiatoales; f__Beggiatoaceae; g__norank_f__Beggiatoaceae	2
d__Bacteria; k__norank_d__Bacteria; p__Proteobacteria; c__Gammaproteobacteria; o__Oceanospirillales; f__Halomonadaceae; g__Halomonas	2
d__Bacteria; k__norank_d__Bacteria; p__Firmicutes; c__Clostridia; o__Oscillospirales; f__Ruminococcaceae; g__Faecalibacterium	2
d__Bacteria; k__norank_d__Bacteria; p__Proteobacteria; c__Gammaproteobacteria; o__Xanthomonadales; f__Xanthomonadaceae; g__Luteimonas	2
d__Bacteria; k__norank_d__Bacteria; p__Firmicutes; c__Clostridia; o__Lachnospirales; f__Lachnospiraceae; g__Blautia	2
d__Bacteria; k__norank_d__Bacteria; p__Actinobacteriota; c__Actinobacteria; o__Micrococcales; f__Micrococcaceae; g__Arthrobacter	2
d__Bacteria; k__norank_d__Bacteria; p__Proteobacteria; c__Gammaproteobacteria; o__Burkholderiales; f__Oxalobacteraceae; g__Massilia	2
d__Bacteria; k__norank_d__Bacteria; p__Proteobacteria; c__Gammaproteobacteria; o__Burkholderiales; f__Rhodocyclaceae; g__Sulfuritalea	2
d__Bacteria; k__norank_d__Bacteria; p__Proteobacteria; c__Alphaproteobacteria; o__Sphingomonadales; f__Sphingomonadaceae; g__Sphingobium	2
d__Bacteria; k__norank_d__Bacteria; p__Proteobacteria; c__Gammaproteobacteria; o__Enterobacterales; f__Enterobacteriaceae; g__Klebsiella	2
d__Bacteria; k__norank_d__Bacteria; p__Bacteroidota; c__Bacteroidia; o__Bacteroidales; f__Muribaculaceae; g__norank_f__Muribaculaceae	2
d__Bacteria; k__norank_d__Bacteria; p__Proteobacteria; c__Alphaproteobacteria; o__Sphingomonadales; f__Sphingomonadaceae; g__Sphingopyxis	2
d__Bacteria; k__norank_d__Bacteria; p__Actinobacteriota; c__Actinobacteria; o__Propionibacteriales; f__Nocardioidaceae; g__Nocardioides	1.5
d__Bacteria; k__norank_d__Bacteria; p__Firmicutes; c__Clostridia; o__Lachnospirales; f__Lachnospiraceae; g__Ruminococcus_torques_group	1
d__Bacteria; k__norank_d__Bacteria; p__Firmicutes; c__Clostridia; o__Peptostreptococcales-Tissierellales; f__Peptostreptococcaceae; g__Romboutsia	1
d__Bacteria; k__norank_d__Bacteria; p__Bacteroidota; c__Bacteroidia; o__Flavobacteriales; f__Crocinitomicaceae; g__Fluviicola	1
d__Bacteria; k__norank_d__Bacteria; p__Proteobacteria; c__Gammaproteobacteria; o__Pseudomonadales; f__Moraxellaceae; g__Perlucidibaca	1
d__Bacteria; k__norank_d__Bacteria; p__Proteobacteria; c__Alphaproteobacteria; o__Rhizobiales; f__Beijerinckiaceae; g__Methylobacterium-Methylorubrum	1
d__Bacteria; k__norank_d__Bacteria; p__Firmicutes; c__Clostridia; o__Clostridiales; f__Clostridiaceae; g__Clostridium_sensu_stricto_1	1
d__Bacteria; k__norank_d__Bacteria; p__Proteobacteria; c__Alphaproteobacteria; o__Rhizobiales; f__Rhizobiaceae; g__Mesorhizobium	1
d__Bacteria; k__norank_d__Bacteria; p__Proteobacteria; c__Alphaproteobacteria; o__Rhizobiales; f__Beijerinckiaceae; g__unclassified_f__Beijerinckiaceae	1
d__Bacteria; k__norank_d__Bacteria; p__Proteobacteria; c__Gammaproteobacteria; o__Xanthomonadales; f__Rhodanobacteraceae; g__unclassified_f__Rhodanobacteraceae	1
d__Bacteria; k__norank_d__Bacteria; p__Actinobacteriota; c__Actinobacteria; o__Bifidobacteriales; f__Bifidobacteriaceae; g__Bifidobacterium	1
d__Bacteria; k__norank_d__Bacteria; p__Patescibacteria; c__Saccharimonadia; o__Saccharimonadales; f__norank_o__Saccharimonadales; g__norank_f__norank_o__Saccharimonadales	1
d__Bacteria; k__norank_d__Bacteria; p__Bacteroidota; c__Bacteroidia; o__Sphingobacteriales; f__Sphingobacteriaceae; g__unclassified_f__Sphingobacteriaceae	1
d__Bacteria; k__norank_d__Bacteria; p__Fusobacteriota; c__Fusobacteriia; o__Fusobacteriales; f__Fusobacteriaceae; g__Fusobacterium	1
d__Bacteria; k__norank_d__Bacteria; p__Proteobacteria; c__unclassified_p__Proteobacteria; o__unclassified_p__Proteobacteria; f__unclassified_p__Proteobacteria; g__unclassified_p__Proteobacteria	1
d__Bacteria; k__norank_d__Bacteria; p__Proteobacteria; c__Gammaproteobacteria; o__Xanthomonadales; f__Xanthomonadaceae; g__Pseudoxanthomonas	1
d__Bacteria; k__norank_d__Bacteria; p__Chloroflexi; c__Chloroflexia; o__Thermomicrobiales; f__JG30-KF-CM45; g__norank_f__JG30-KF-CM45	0.5
d__Bacteria; k__norank_d__Bacteria; p__Proteobacteria; c__Gammaproteobacteria; o__Aeromonadales; f__Aeromonadaceae; g__Aeromonas	0.5
d__Bacteria; k__norank_d__Bacteria; p__Proteobacteria; c__Alphaproteobacteria; o__Rhodospirillales; f__norank_o__Rhodospirillales; g__norank_f__norank_o__Rhodospirillales	0.5
