# Supplementary material for: Tumor microbiome diversity influences papillary thyroid cancer invasion
Source: Commun Biol. 2022 Aug 24;5:864. doi: 10.1038/s42003-022-03814-x (PMC9402670; doi:10.1038/s42003-022-03814-x)
Supplement: Supplementary file 7 — Supplementary Data 4 [file 42003_2022_3814_MOESM7_ESM.xlsx]

## Sheet: kru_H_boxfile
min(T1)	Q1(T1)	Median(T1)	Q3(T1)	max(T1)	min(T2)	Q1(T2)	Median(T2)	Q3(T2)	max(T2)	min(T3)	Q1(T3)	Median(T3)	Q3(T3)	max(T3)	min(T4)	Q1(T4)	Median(T4)	Q3(T4)	max(T4)
d__Bacteria; k__norank_d__Bacteria; p__Proteobacteria; c__Alphaproteobacteria; o__Rhizobiales; f__Kaistiaceae; g__Kaistia	0	0	0	0	0.0001667	0	0	0	0	0	0	0	0	0	0	0	0	0	0	0
d__Bacteria; k__norank_d__Bacteria; p__Firmicutes; c__Clostridia; o__Peptostreptococcales-Tissierellales; f__Peptostreptococcaceae; g__Peptostreptococcus	0	0	0	3.335e-05	0.1357	0	0	0	0.0002668	0.003201	0	0	0	2.501e-05	0.07583	0	7.503e-05	0.000667	0.001759	0.003035
d__Bacteria; k__norank_d__Bacteria; p__Actinobacteriota; c__Actinobacteria; o__Propionibacteriales; f__Propionibacteriaceae; g__Micropruina	0	0	0	0.0001167	0.008871	0	0	0	3.335e-05	0.0003001	0	0	0	0	0.0001334	0	0	0	0	0
d__Bacteria; k__norank_d__Bacteria; p__Proteobacteria; c__Alphaproteobacteria; o__Micavibrionales; f__norank_o__Micavibrionales; g__norank_f__norank_o__Micavibrionales	0	0	0	6.67e-05	0.0003668	0	0	0	3.335e-05	0.0002668	0	0	0	3.335e-05	0.0002334	0	0	0	2.501e-05	0.0003335
d__Bacteria; k__norank_d__Bacteria; p__Firmicutes; c__Clostridia; o__Caldicoprobacterales; f__Caldicoprobacteraceae; g__Caldicoprobacter	0	0	0	0	0.0003668	0	0	0	0	6.67e-05	0	0	0	2.501e-05	0.0001	0	0	0	0	0
d__Bacteria; k__norank_d__Bacteria; p__Actinobacteriota; c__Actinobacteria; o__Propionibacteriales; f__Propionibacteriaceae; g__unclassified_f__Propionibacteriaceae	0	0	0	0.0001334	0.01761	0	0	0	0.0001334	0.002634	0	0	0	5.002e-05	0.0004669	0	0	0	0	0
d__Bacteria; k__norank_d__Bacteria; p__Proteobacteria; c__Alphaproteobacteria; o__Elsterales; f__URHD0088; g__norank_f__URHD0088	0	0	0	0	0	0	0	0	0	0	0	0	0	0	0	0	0	0	0	0.0001334
d__Bacteria; k__norank_d__Bacteria; p__Proteobacteria; c__unclassified_p__Proteobacteria; o__unclassified_p__Proteobacteria; f__unclassified_p__Proteobacteria; g__unclassified_p__Proteobacteria	0	0	3.335e-05	6.67e-05	0.001301	0	0	3.335e-05	3.335e-05	0.0004002	0	0	1.667e-05	5.836e-05	0.0003335	0	0	0	2.501e-05	6.67e-05
d__Bacteria; k__norank_d__Bacteria; p__Proteobacteria; c__Gammaproteobacteria; o__Burkholderiales; f__Neisseriaceae; g__Neisseria	0	0	0	3.335e-05	0.0009004	0	0	0	3.335e-05	0.0001667	0	0	0	0	0.0002001	0	0	1.667e-05	5.836e-05	0.0735
d__Bacteria; k__norank_d__Bacteria; p__Gemmatimonadota; c__Gemmatimonadetes; o__Gemmatimonadales; f__Gemmatimonadaceae; g__Roseisolibacter	0	0	0	0	0.0001667	0	0	0	0	3.335e-05	0	0	0	0	0	0	0	0	2.501e-05	0.0001
d__Bacteria; k__norank_d__Bacteria; p__Chloroflexi; c__Chloroflexia; o__Chloroflexales; f__Roseiflexaceae; g__Kouleothrix	0	0	0	0	0.0002001	0	0	0	0	3.335e-05	0	0	0	0	0.0001334	0	0	0	0	0
d__Bacteria; k__norank_d__Bacteria; p__Planctomycetota; c__Planctomycetes; o__Isosphaerales; f__Isosphaeraceae; g__Tundrisphaera	0	0	0	0	6.67e-05	0	0	0	0	0.0001667	0	0	0	0	0	0	0	0	0	0
d__Bacteria; k__norank_d__Bacteria; p__Cyanobacteria; c__Cyanobacteriia; o__Cyanobacteriales; f__Chroococcidiopsaceae; g__Chroococcidiopsis_SAG_2023	0	0	0	0	3.335e-05	0	0	0	0	0.0004335	0	0	0	0	0	0	0	0	0	0.0001
d__Bacteria; k__norank_d__Bacteria; p__Proteobacteria; c__Alphaproteobacteria; o__Rhizobiales; f__Beijerinckiaceae; g__Bosea	0	0.0001	0.0001334	0.0002168	0.0009337	0	3.335e-05	0.0001	0.0001667	0.0007003	0	8.337e-06	5.002e-05	0.0001251	0.000667	0	8.337e-06	3.335e-05	0.0001084	0.0002668
d__Bacteria; k__norank_d__Bacteria; p__Firmicutes; c__Symbiobacteriia; o__Symbiobacteriales; f__Symbiobacteraceae; g__norank_f__Symbiobacteraceae	0	0	0	0	0.000767	0	0	0	0	3.335e-05	0	0	0	0	0	0	0	0	0	0
d__Bacteria; k__norank_d__Bacteria; p__Actinobacteriota; c__Actinobacteria; o__Micrococcales; f__Dermatophilaceae; g__Kineosphaera	0	0	0	0	0.001534	0	0	0	0	0.0001334	0	0	0	0	6.67e-05	0	0	0	0	0
d__Bacteria; k__norank_d__Bacteria; p__Bacteroidota; c__Bacteroidia; o__Bacteroidales; f__norank_o__Bacteroidales; g__norank_f__norank_o__Bacteroidales	0	0	0	0	3.335e-05	0	0	0	0	0	0	0	0	0	0	0	0	0	0	0
d__Bacteria; k__norank_d__Bacteria; p__Desulfobacterota; c__unclassified_p__Desulfobacterota; o__unclassified_p__Desulfobacterota; f__unclassified_p__Desulfobacterota; g__unclassified_p__Desulfobacterota	0	0	0	0	0.0001667	0	0	0	0	0	0	0	0	0	0	0	0	0	0	0
d__Bacteria; k__norank_d__Bacteria; p__Firmicutes; c__Clostridia; o__Oscillospirales; f__Ruminococcaceae; g__Ruminococcus	0	0	0	3.335e-05	0.0002334	0	0	0	3.335e-05	0.0004002	0	0	0	8.337e-05	0.002801	0	0	0	0	0.0005336
d__Bacteria; k__norank_d__Bacteria; p__Proteobacteria; c__Alphaproteobacteria; o__Rhizobiales; f__Pleomorphomonadaceae; g__Prosthecomicrobium	0	0	0	0	3.335e-05	0	0	0	0	3.335e-05	0	0	0	0	0	0	0	0	0	0
d__Bacteria; k__norank_d__Bacteria; p__Actinobacteriota; c__unclassified_p__Actinobacteriota; o__unclassified_p__Actinobacteriota; f__unclassified_p__Actinobacteriota; g__unclassified_p__Actinobacteriota	0	0	0	0	0.0001334	0	0	0	0	0	0	0	0	0	0	0	0	0	0	0.0001
d__Bacteria; k__norank_d__Bacteria; p__Verrucomicrobiota; c__Chlamydiae; o__Chlamydiales; f__cvE6; g__norank_f__cvE6	0	0	0	0	6.67e-05	0	0	0	0	0.0001	0	0	0	0	0	0	0	0	0	0.0001334
d__Bacteria; k__norank_d__Bacteria; p__Proteobacteria; c__Gammaproteobacteria; o__Burkholderiales; f__Comamonadaceae; g__Ottowia	0	0	0	3.335e-05	0.0003001	0	0	0	0	0.0002668	0	0	0	5.002e-05	0.0002334	0	0	0	0	0.0001
d__Bacteria; k__norank_d__Bacteria; p__Cyanobacteria; c__Cyanobacteriia; o__Cyanobacteriales; f__norank_o__Cyanobacteriales; g__norank_f__norank_o__Cyanobacteriales	0	0	0	0	0	0	0	0	0	3.335e-05	0	0	0	0	0	0	0	0	0	0
d__Bacteria; k__norank_d__Bacteria; p__Chloroflexi; c__Anaerolineae; o__SJA-15; f__norank_o__SJA-15; g__norank_f__norank_o__SJA-15	0	0	0	0	0	0	0	0	0	6.67e-05	0	0	0	0	0	0	0	0	0	0
d__Bacteria; k__norank_d__Bacteria; p__Actinobacteriota; c__Actinobacteria; o__Micrococcales; f__Cellulomonadaceae; g__unclassified_f__Cellulomonadaceae	0	0	0	0	0	0	0	0	0	3.335e-05	0	0	0	0	0.0001	0	0	0	0	0
d__Bacteria; k__norank_d__Bacteria; p__Acidobacteriota; c__Acidobacteriae; o__Acidobacteriales; f__norank_o__Acidobacteriales; g__norank_f__norank_o__Acidobacteriales	0	0	0	0	0.0003335	0	0	0	0	3.335e-05	0	0	0	0	0	0	0	0	0	0
d__Bacteria; k__norank_d__Bacteria; p__Firmicutes; c__Clostridia; o__Oscillospirales; f__Ruminococcaceae; g__Eubacterium_siraeum_group	0	0	0	0	6.67e-05	0	0	0	0	0	0	0	0	0	0.002401	0	0	0	0	0
d__Bacteria; k__norank_d__Bacteria; p__Firmicutes; c__Clostridia; o__Lachnospirales; f__Lachnospiraceae; g__Frisingicoccus	0	0	0	0	0	0	0	0	0	0	0	0	0	0	0.0003335	0	0	0	0	0
d__Bacteria; k__norank_d__Bacteria; p__Actinobacteriota; c__Actinobacteria; o__Frankiales; f__Nakamurellaceae; g__Nakamurella	0	0	0	0	0.001234	0	0	0	0	6.67e-05	0	0	0	0	6.67e-05	0	0	0	0	3.335e-05
d__Bacteria; k__norank_d__Bacteria; p__Bacteroidota; c__Bacteroidia; o__Bacteroidales; f__Paludibacteraceae; g__Microbacter	0	0	0	0	0.0007003	0	0	0	0	0	0	0	0	0	0	0	0	0	0	0
d__Bacteria; k__norank_d__Bacteria; p__Myxococcota; c__Polyangia; o__Haliangiales; f__Haliangiaceae; g__Haliangium	0	0	0	6.67e-05	0.004702	0	0	0	6.67e-05	0.0003001	0	0	0	7.503e-05	0.0002334	0	0	0	0	0.0002668
d__Bacteria; k__norank_d__Bacteria; p__Bacteroidota; c__Bacteroidia; o__Cytophagales; f__Spirosomaceae; g__Pseudarcicella	0	0	0	0	0	0	0	0	0	6.67e-05	0	0	0	0	0	0	0	0	0	0
d__Bacteria; k__norank_d__Bacteria; p__Proteobacteria; c__Alphaproteobacteria; o__Rhizobiales; f__Hyphomicrobiaceae; g__unclassified_f__Hyphomicrobiaceae	0	0	0	0	0.0002334	0	0	0	0	3.335e-05	0	0	0	0	6.67e-05	0	0	0	0	0.0001667
d__Bacteria; k__norank_d__Bacteria; p__Nitrospirota; c__Nitrospiria; o__Nitrospirales; f__Nitrospiraceae; g__Nitrospira	0	0	0	0	0.001034	0	0	0	0	3.335e-05	0	0	0	2.501e-05	3.335e-05	0	0	0	0	0
d__Bacteria; k__norank_d__Bacteria; p__Actinobacteriota; c__Coriobacteriia; o__Coriobacteriales; f__Atopobiaceae; g__Olsenella	0	0	0	0	0.001201	0	0	0	0	0.001067	0	0	1.667e-05	6.67e-05	0.0003335	0	0	0	5.002e-05	0.0002334
d__Bacteria; k__norank_d__Bacteria; p__Gemmatimonadota; c__Longimicrobia; o__Longimicrobiales; f__Longimicrobiaceae; g__YC-ZSS-LKJ147	0	0	0	0	0.0003001	0	0	0	0	0	0	0	0	0	0	0	0	0	0	0
d__Bacteria; k__norank_d__Bacteria; p__Proteobacteria; c__Gammaproteobacteria; o__Burkholderiales; f__Comamonadaceae; g__Rhodoferax	0	0	3.335e-05	0.0001	0.0004669	0	0	3.335e-05	6.67e-05	0.0002668	0	0	0	2.501e-05	0.0001334	0	0	0	0.0001251	0.0002001
d__Bacteria; k__norank_d__Bacteria; p__Proteobacteria; c__Alphaproteobacteria; o__Dongiales; f__Dongiaceae; g__Dongia	0	0	0	0	0.0002668	0	0	0	0	0	0	0	0	0	0.0001	0	0	0	0	0.0001334
d__Bacteria; k__norank_d__Bacteria; p__Proteobacteria; c__Gammaproteobacteria; o__BD72BR169; f__norank_o__BD72BR169; g__norank_f__norank_o__BD72BR169	0	0	0	0	6.67e-05	0	0	0	0	0	0	0	0	0	0	0	0	0	0	0
d__Bacteria; k__norank_d__Bacteria; p__Proteobacteria; c__Alphaproteobacteria; o__Sphingomonadales; f__Sphingomonadaceae; g__Sphingorhabdus	0	0	0	0	6.67e-05	0	0	0	0	0.0001334	0	0	0	0	0	0	0	0	0	3.335e-05
d__Bacteria; k__norank_d__Bacteria; p__Acidobacteriota; c__Blastocatellia; o__unclassified_c__Blastocatellia; f__unclassified_c__Blastocatellia; g__unclassified_c__Blastocatellia	0	0	0	0	0.0003335	0	0	0	0	0	0	0	0	0	0	0	0	0	0	0
d__Bacteria; k__norank_d__Bacteria; p__Actinobacteriota; c__Coriobacteriia; o__Coriobacteriales; f__Coriobacteriaceae; g__Collinsella	0	0	0	8.337e-05	0.004769	0	0	0	0.0001334	0.004469	0	0	0	0.0007753	0.01551	0	0	0	2.501e-05	0.0001334
d__Bacteria; k__norank_d__Bacteria; p__Firmicutes; c__Bacilli; o__Entomoplasmatales; f__Entomoplasmatales_Incertae_Sedis; g__Candidatus_Hepatoplasma	0	0	0	0	0.0003668	0	0	0	0	0.0002001	0	0	0	0	0	0	0	0	0	0
d__Bacteria; k__norank_d__Bacteria; p__Proteobacteria; c__Alphaproteobacteria; o__Rickettsiales; f__Rickettsiaceae; g__unclassified_f__Rickettsiaceae	0	0	0	0	0.0002001	0	0	0	0	0	0	0	0	0	0	0	0	0	0	0
d__Bacteria; k__norank_d__Bacteria; p__Firmicutes; c__Clostridia; o__Peptostreptococcales-Tissierellales; f__norank_o__Peptostreptococcales-Tissierellales; g__Tepidimicrobium	0	0	0	0	0.0001	0	0	0	0	0.0001	0	0	0	0	0.0001	0	0	0	0	0
d__Bacteria; k__norank_d__Bacteria; p__Proteobacteria; c__Gammaproteobacteria; o__Alteromonadales; f__Shewanellaceae; g__Shewanella	0	0	3.335e-05	0.0001	0.000667	0	0	0	3.335e-05	0.0001667	0	0	0	0	0.0003335	0	0	1.667e-05	3.335e-05	0.0002668
d__Bacteria; k__norank_d__Bacteria; p__Chloroflexi; c__Ktedonobacteria; o__Ktedonobacterales; f__Ktedonobacteraceae; g__norank_f__Ktedonobacteraceae	0	0	0	0	0.0001	0	0	0	0	0	0	0	0	0	0	0	0	0	0	0
d__Bacteria; k__norank_d__Bacteria; p__Proteobacteria; c__Gammaproteobacteria; o__Burkholderiales; f__Rhodocyclaceae; g__unclassified_f__Rhodocyclaceae	0	0	0	0	0.0001	0	0	0	0	0.0001334	0	0	0	0	0	0	0	0	0	0
d__Bacteria; k__norank_d__Bacteria; p__Myxococcota; c__Myxococcia; o__Myxococcales; f__Vulgatibacteraceae; g__Vulgatibacter	0	0	0	0	0.0001667	0	0	0	0	0	0	0	0	0	0	0	0	0	0	0
d__Bacteria; k__norank_d__Bacteria; p__Firmicutes; c__Bacilli; o__Mycoplasmatales; f__Mycoplasmataceae; g__norank_f__Mycoplasmataceae	0	0	0	0	0.0001334	0	0	0	0	0.0001334	0	0	0	0	0	0	0	0	0	0
d__Bacteria; k__norank_d__Bacteria; p__Proteobacteria; c__Gammaproteobacteria; o__Burkholderiales; f__Comamonadaceae; g__Brachymonas	0	0	0	3.335e-05	0.0002001	0	0	0	0	0.0001334	0	0	0	0	3.335e-05	0	0	0	5.002e-05	6.67e-05
d__Bacteria; k__norank_d__Bacteria; p__Firmicutes; c__Bacilli; o__RF39; f__norank_o__RF39; g__norank_f__norank_o__RF39	0	0	0	0	6.67e-05	0	0	0	0	3.335e-05	0	0	0	2.501e-05	0.02361	0	0	0	0	0
d__Bacteria; k__norank_d__Bacteria; p__Firmicutes; c__Clostridia; o__Oscillospirales; f__Eubacterium_coprostanoligenes_group; g__norank_f__Eubacterium_coprostanoligenes_group	0	0	0	0	0.001968	0	0	0	6.67e-05	0.0007003	0	0	0	0	0.01067	0	0	0	5.002e-05	0.0001334
d__Bacteria; k__norank_d__Bacteria; p__Actinobacteriota; c__Actinobacteria; o__Streptosporangiales; f__Nocardiopsaceae; g__Nocardiopsis	0	0	0	0	0.0001	0	0	0	0	0.0001	0	0	0	0	6.67e-05	0	0	0	2.501e-05	3.335e-05
d__Bacteria; k__norank_d__Bacteria; p__Actinobacteriota; c__Actinobacteria; o__Actinomycetales; f__Actinomycetaceae; g__Actinomyces	0	0	0	5.002e-05	0.0009337	0	0	0	6.67e-05	0.001201	0	0	0	8.337e-05	0.0005669	0	3.335e-05	0.0001167	0.0007003	0.002301
d__Bacteria; k__norank_d__Bacteria; p__Firmicutes; c__Bacilli; o__Bacillales; f__Bacillaceae; g__Anoxybacillus	0	0	0	0	0.0001	0	0	0	0	3.335e-05	0	0	0	0	6.67e-05	0	0	0	0	0
d__Bacteria; k__norank_d__Bacteria; p__Armatimonadota; c__norank_p__Armatimonadota; o__norank_c__norank_p__Armatimonadota; f__norank_o__norank_c__norank_p__Armatimonadota; g__norank_f__norank_o__norank_c__norank_p__Armatimonadota	0	0	0	0	0	0	0	0	0	0.0001334	0	0	0	0	0	0	0	0	0	0
d__Bacteria; k__norank_d__Bacteria; p__Firmicutes; c__Clostridia; o__Lachnospirales; f__Lachnospiraceae; g__A2	0	0	0	0	6.67e-05	0	0	0	0	0	0	0	0	0	0	0	0	0	0	3.335e-05
d__Bacteria; k__norank_d__Bacteria; p__Proteobacteria; c__Alphaproteobacteria; o__Tistrellales; f__Geminicoccaceae; g__Candidatus_Alysiosphaera	0	0	0	0	0.0004335	0	0	0	0	6.67e-05	0	0	0	0	6.67e-05	0	0	0	0	0
d__Bacteria; k__norank_d__Bacteria; p__Firmicutes; c__Limnochordia; o__Limnochordales; f__norank_o__Limnochordales; g__norank_f__norank_o__Limnochordales	0	0	0	0	0.0003335	0	0	0	0	0.0001667	0	0	0	0	3.335e-05	0	0	0	0	0
d__Bacteria; k__norank_d__Bacteria; p__Proteobacteria; c__Alphaproteobacteria; o__Rhizobiales; f__D05-2; g__norank_f__D05-2	0	0	0	0	0.0001334	0	0	0	0	0	0	0	0	0	0	0	0	0	0	0
d__Bacteria; k__norank_d__Bacteria; p__Acidobacteriota; c__Thermoanaerobaculia; o__Thermoanaerobaculales; f__Thermoanaerobaculaceae; g__Thermoanaerobaculum	0	0	0	0	0	0	0	0	0	0.0002334	0	0	0	0	0	0	0	0	0	0
d__Bacteria; k__norank_d__Bacteria; p__Verrucomicrobiota; c__Chlamydiae; o__Chlamydiales; f__Simkaniaceae; g__norank_f__Simkaniaceae	0	0	0	3.335e-05	0.0002001	0	0	0	0	6.67e-05	0	0	0	0	0.0001334	0	0	0	0	3.335e-05
d__Bacteria; k__norank_d__Bacteria; p__Chloroflexi; c__Anaerolineae; o__C10-SB1A; f__norank_o__C10-SB1A; g__norank_f__norank_o__C10-SB1A	0	0	0	0	3.335e-05	0	0	0	0	0.0001667	0	0	0	0	0	0	0	0	0	3.335e-05
d__Bacteria; k__norank_d__Bacteria; p__Proteobacteria; c__Alphaproteobacteria; o__Rhizobiales; f__Rhizobiales_Incertae_Sedis; g__Bauldia	0	0	0	0	0.0002334	0	0	0	0	0	0	0	0	0	0	0	0	0	0	0
d__Bacteria; k__norank_d__Bacteria; p__Firmicutes; c__Clostridia; o__Oscillospirales; f__Oscillospiraceae; g__Colidextribacter	0	0	0	0	0.0001667	0	0	0	0	0.0001334	0	0	0	0	0.001	0	0	0	0	0
d__Bacteria; k__norank_d__Bacteria; p__Desulfobacterota; c__Desulfovibrionia; o__Desulfovibrionales; f__Desulfovibrionaceae; g__Mailhella	0	0	0	0	0	0	0	0	0	0	0	0	0	0	0.0003001	0	0	0	0	0
d__Bacteria; k__norank_d__Bacteria; p__Proteobacteria; c__Gammaproteobacteria; o__Xanthomonadales; f__Xanthomonadaceae; g__Pseudoxanthomonas	0	0	3.335e-05	0.0001	0.000767	0	0	6.67e-05	0.0001334	0.0002334	0	0	0	5.836e-05	0.0002334	0	4.168e-05	8.337e-05	0.0001501	0.0001667
d__Bacteria; k__norank_d__Bacteria; p__Proteobacteria; c__Alphaproteobacteria; o__Azospirillales; f__Azospirillales_Incertae_Sedis; g__Stella	0	0	0	0	0.0003001	0	0	0	0	0.0002001	0	0	0	0	0	0	0	0	0	0
d__Bacteria; k__norank_d__Bacteria; p__Bacteroidota; c__Bacteroidia; o__Chitinophagales; f__37-13; g__norank_f__37-13	0	0	0	0	0.0003335	0	0	0	0	3.335e-05	0	0	0	0	3.335e-05	0	0	0	0	0
d__Bacteria; k__norank_d__Bacteria; p__Firmicutes; c__Clostridia; o__Lachnospirales; f__Lachnospiraceae; g__Lachnospiraceae_UCG-004	0	0	0	0	6.67e-05	0	0	0	0	0.000767	0	0	0	2.501e-05	0.0004669	0	0	0	0	6.67e-05
d__Bacteria; k__norank_d__Bacteria; p__Bacteroidota; c__Bacteroidia; o__Bacteroidales; f__Bacteroidaceae; g__Bacteroides	0	3.335e-05	0.0001	0.0004835	0.009137	0	3.335e-05	0.0001	0.0002334	0.0688	0	3.335e-05	0.0001167	0.008912	0.04445	6.67e-05	0.0001501	0.0003168	0.0007337	0.001567
d__Bacteria; k__norank_d__Bacteria; p__Firmicutes; c__Clostridia; o__Christensenellales; f__Christensenellaceae; g__norank_f__Christensenellaceae	0	0	0	0	6.67e-05	0	0	0	0	0	0	0	0	0	0.0004335	0	0	0	0	0
d__Bacteria; k__norank_d__Bacteria; p__Cyanobacteria; c__Cyanobacteriia; o__Phormidesmiales; f__Nodosilineaceae; g__Nodosilinea_PCC-7104	0	0	0	0	3.335e-05	0	0	0	0	0	0	0	0	0	0	0	0	0	0	0
d__Bacteria; k__norank_d__Bacteria; p__Firmicutes; c__Clostridia; o__Peptostreptococcales-Tissierellales; f__Anaerovoracaceae; g__unclassified_f__Anaerovoracaceae	0	0	0	0	0.0002334	0	0	0	0	0	0	0	0	0	0.0004002	0	0	0	0	0
d__Bacteria; k__norank_d__Bacteria; p__Firmicutes; c__Negativicutes; o__Veillonellales-Selenomonadales; f__Veillonellaceae; g__Veillonella	0	0	0	5.002e-05	0.01877	0	0	0	0.0001	0.001167	0	0	3.335e-05	0.0001084	0.001167	0	0	0.0001667	0.001909	0.004602
d__Bacteria; k__norank_d__Bacteria; p__Patescibacteria; c__Saccharimonadia; o__Saccharimonadales; f__Saccharimonadaceae; g__norank_f__Saccharimonadaceae	0	0	0	0	0.001	0	0	0	0	0.001067	0	0	0	0	0	0	0	0	0	0.0003001
d__Bacteria; k__norank_d__Bacteria; p__Planctomycetota; c__Planctomycetes; o__Isosphaerales; f__Isosphaeraceae; g__norank_f__Isosphaeraceae	0	0	0	0	0.0001	0	0	0	0	3.335e-05	0	0	0	0	0	0	0	0	0	0
d__Bacteria; k__norank_d__Bacteria; p__Bdellovibrionota; c__Bdellovibrionia; o__Bacteriovoracales; f__Bacteriovoracaceae; g__Peredibacter	0	0	0	0	0.0001667	0	0	0	0	0.0001	0	0	0	0	3.335e-05	0	0	0	0	0
d__Bacteria; k__norank_d__Bacteria; p__Firmicutes; c__Bacilli; o__Lactobacillales; f__Leuconostocaceae; g__Weissella	0	0	0	0	0.002068	0	0	0	0	6.67e-05	0	0	0	0	6.67e-05	0	0	0	0	0
d__Bacteria; k__norank_d__Bacteria; p__Firmicutes; c__Clostridia; o__Lachnospirales; f__Lachnospiraceae; g__Johnsonella	0	0	0	0	0.001601	0	0	0	0	0.0005002	0	0	0	0	3.335e-05	0	0	3.335e-05	6.67e-05	0.0001
d__Bacteria; k__norank_d__Bacteria; p__Proteobacteria; c__Gammaproteobacteria; o__Ectothiorhodospirales; f__Thioalkalispiraceae; g__Thioalkalispira-Sulfurivermis	0	0	0	0	6.67e-05	0	0	0	0	0	0	0	0	0	0	0	0	0	0	0
d__Bacteria; k__norank_d__Bacteria; p__Myxococcota; c__Polyangia; o__Polyangiales; f__Polyangiaceae; g__unclassified_f__Polyangiaceae	0	0	0	0	6.67e-05	0	0	0	0	6.67e-05	0	0	0	0	0	0	0	0	0	0
d__Bacteria; k__norank_d__Bacteria; p__Proteobacteria; c__Gammaproteobacteria; o__Aeromonadales; f__Aeromonadaceae; g__Aeromonas	0	0	3.335e-05	0.0001	0.002601	0	0	0	3.335e-05	0.0002334	0	0	1.667e-05	5.836e-05	0.0001667	0	0	5.002e-05	0.0001501	0.0004335
d__Bacteria; k__norank_d__Bacteria; p__Acidobacteriota; c__Acidobacteriae; o__Elev-16S-1166; f__norank_o__Elev-16S-1166; g__norank_f__norank_o__Elev-16S-1166	0	0	0	0	0	0	0	0	0	0.0001	0	0	0	0	0	0	0	0	0	0
d__Bacteria; k__norank_d__Bacteria; p__Acidobacteriota; c__Acidobacteriae; o__unclassified_c__Acidobacteriae; f__unclassified_c__Acidobacteriae; g__unclassified_c__Acidobacteriae	0	0	0	0	0.0001667	0	0	0	0	0	0	0	0	0	0	0	0	0	0	0
d__Bacteria; k__norank_d__Bacteria; p__Firmicutes; c__Clostridia; o__Lachnospirales; f__Lachnospiraceae; g__unclassified_f__Lachnospiraceae	0	0	0.0001	0.0002334	0.0005336	0	0	0.0001	0.0003001	0.0007337	0	0	6.67e-05	0.0005586	0.005436	0	0	5.002e-05	0.0001501	0.0003668
d__Bacteria; k__norank_d__Bacteria; p__Proteobacteria; c__Gammaproteobacteria; o__Vibrionales; f__Vibrionaceae; g__Vibrio	0	0	0	0	0.000867	0	0	0	0	6.67e-05	0	0	0	0	3.335e-05	0	0	0	0	3.335e-05
d__Bacteria; k__norank_d__Bacteria; p__Bacteroidota; c__Bacteroidia; o__Chitinophagales; f__Chitinophagaceae; g__Hydrotalea	0	0	0	0	0.0001334	0	0	0	0	6.67e-05	0	0	0	0	6.67e-05	0	0	0	0	6.67e-05
d__Bacteria; k__norank_d__Bacteria; p__Firmicutes; c__Clostridia; o__Clostridia_UCG-014; f__norank_o__Clostridia_UCG-014; g__norank_f__norank_o__Clostridia_UCG-014	0	0	0	0.0001334	0.0005336	0	0	0	3.335e-05	0.0007337	0	0	0	0	0.04715	0	0	3.335e-05	0.0001167	0.0001667
d__Bacteria; k__norank_d__Bacteria; p__Firmicutes; c__Desulfitobacteriia; o__Desulfitobacteriales; f__Desulfitobacteriaceae; g__Desulfosporosinus	0	0	0	0	0.0001	0	0	0	0	0	0	0	0	0	0	0	0	0	0	0
d__Bacteria; k__norank_d__Bacteria; p__Proteobacteria; c__Alphaproteobacteria; o__Sphingomonadales; f__Sphingomonadaceae; g__Sphingomonas	0.004068	0.009171	0.01444	0.01762	0.04092	0	0.009371	0.01644	0.02154	0.03498	0	0.00291	0.006586	0.009354	0.01391	0.0001667	0.004869	0.009287	0.01343	0.01861
d__Bacteria; k__norank_d__Bacteria; p__Bacteroidota; c__Bacteroidia; o__Bacteroidales; f__Dysgonomonadaceae; g__Proteiniphilum	0	0	0	0	0.0001667	0	0	0	0	3.335e-05	0	0	0	0	3.335e-05	0	0	0	0	0
d__Bacteria; k__norank_d__Bacteria; p__Acidobacteriota; c__Acidobacteriae; o__Subgroup_2; f__norank_o__Subgroup_2; g__norank_f__norank_o__Subgroup_2	0	3.335e-05	0.0001	0.0001501	0.0004002	0	3.335e-05	0.0001334	0.0001667	0.0003335	0	0	0	5.002e-05	0.0004002	0	0	3.335e-05	6.67e-05	0.0002668
d__Bacteria; k__norank_d__Bacteria; p__Acidobacteriota; c__Acidobacteriae; o__Acidobacteriales; f__unclassified_o__Acidobacteriales; g__unclassified_o__Acidobacteriales	0	0	0	0	3.335e-05	0	0	0	0	0	0	0	0	0	0	0	0	0	0	0
d__Bacteria; k__norank_d__Bacteria; p__Actinobacteriota; c__Coriobacteriia; o__Coriobacteriales; f__Coriobacteriales_Incertae_Sedis; g__Raoultibacter	0	0	0	0	0	0	0	0	0	0.0001	0	0	0	0	3.335e-05	0	0	0	0	0
d__Bacteria; k__norank_d__Bacteria; p__Bacteroidota; c__Bacteroidia; o__Sphingobacteriales; f__Sphingobacteriaceae; g__unclassified_f__Sphingobacteriaceae	0	0	3.335e-05	6.67e-05	0.0002668	0	0	3.335e-05	6.67e-05	0.0004335	0	0	5.002e-05	0.0001251	0.0001667	0	0	0	2.501e-05	0.000667
d__Bacteria; k__norank_d__Bacteria; p__Firmicutes; c__Limnochordia; o__M55-D21; f__norank_o__M55-D21; g__norank_f__norank_o__M55-D21	0	0	0	0	0.0001	0	0	0	0	6.67e-05	0	0	0	0	0	0	0	0	0	0
d__Bacteria; k__norank_d__Bacteria; p__Actinobacteriota; c__Acidimicrobiia; o__unclassified_c__Acidimicrobiia; f__unclassified_c__Acidimicrobiia; g__unclassified_c__Acidimicrobiia	0	0	0	0	0.0001334	0	0	0	0	0	0	0	0	0	0	0	0	0	0	0
d__Bacteria; k__norank_d__Bacteria; p__Firmicutes; c__Clostridia; o__Peptostreptococcales-Tissierellales; f__Peptostreptococcaceae; g__Clostridioides	0	0	0	3.335e-05	0.001467	0	0	0	0	0.0004335	0	0	1.667e-05	6.67e-05	0.0005336	0	0	0	0	0
d__Bacteria; k__norank_d__Bacteria; p__Chloroflexi; c__AD3; o__norank_c__AD3; f__norank_o__norank_c__AD3; g__norank_f__norank_o__norank_c__AD3	0	0	0	0	0	0	0	0	0	0.0002668	0	0	0	0	0	0	0	0	0	0
d__Bacteria; k__norank_d__Bacteria; p__Firmicutes; c__Negativicutes; o__Veillonellales-Selenomonadales; f__Selenomonadaceae; g__Anaerovibrio	0	0	0	0	0	0	0	0	0	0	0	0	0	0	0.001134	0	0	0	0	0
d__Bacteria; k__norank_d__Bacteria; p__Bacteroidota; c__Bacteroidia; o__Bacteroidales; f__Porphyromonadaceae; g__Porphyromonas	0	0	0	6.67e-05	0.0006003	0	0	0	0.0001	0.004202	0	0	0	0.0001584	0.002735	0	2.501e-05	0.0001501	0.0003251	0.0011
d__Bacteria; k__norank_d__Bacteria; p__Bacteroidota; c__Bacteroidia; o__Cytophagales; f__Hymenobacteraceae; g__Pontibacter	0	0	0	0	0	0	0	0	0	0.0001	0	0	0	0	0	0	0	0	0	0
d__Bacteria; k__norank_d__Bacteria; p__Chloroflexi; c__OLB14; o__norank_c__OLB14; f__norank_o__norank_c__OLB14; g__norank_f__norank_o__norank_c__OLB14	0	0	0	0	0.0002001	0	0	0	0	0	0	0	0	0	0	0	0	0	0	0.0003335
d__Bacteria; k__norank_d__Bacteria; p__Firmicutes; c__Clostridia; o__Oscillospirales; f__norank_o__Oscillospirales; g__norank_f__norank_o__Oscillospirales	0	0	0	0	0	0	0	0	0	0	0	0	0	0	0.0008337	0	0	0	0	0
d__Bacteria; k__norank_d__Bacteria; p__Cyanobacteria; c__Vampirivibrionia; o__Gastranaerophilales; f__norank_o__Gastranaerophilales; g__norank_f__norank_o__Gastranaerophilales	0	0	0	0	0	0	0	0	0	3.335e-05	0	0	0	5.836e-05	0.006403	0	0	0	0	0.0002668
d__Bacteria; k__norank_d__Bacteria; p__Desulfobacterota; c__Desulfovibrionia; o__Desulfovibrionales; f__Desulfovibrionaceae; g__Desulfovibrio	0	0	0	0	0.0003668	0	0	0	0	0.0001667	0	0	0	0.001025	0.001834	0	0	0	0	0
d__Bacteria; k__norank_d__Bacteria; p__Bacteroidota; c__Bacteroidia; o__Bacteroidales; f__Barnesiellaceae; g__Barnesiella	0	0	0	3.335e-05	0.002034	0	0	0	0	0.0001334	0	0	0	0	0.002968	0	0	0	0	0
d__Bacteria; k__norank_d__Bacteria; p__Bacteroidota; c__Bacteroidia; o__Chitinophagales; f__Chitinophagaceae; g__unclassified_f__Chitinophagaceae	3.335e-05	0.0003668	0.0005336	0.0007337	0.001367	0	0.0002001	0.0004335	0.0006336	0.0011	0	8.337e-06	6.67e-05	0.0004252	0.001167	0	5.836e-05	0.0002501	0.0003918	0.0006336
d__Bacteria; k__norank_d__Bacteria; p__Synergistota; c__Synergistia; o__Synergistales; f__Synergistaceae; g__unclassified_f__Synergistaceae	0	0	0	0	0.0003668	0	0	0	0	0	0	0	0	0	0	0	0	0	0	0
d__Bacteria; k__norank_d__Bacteria; p__Proteobacteria; c__Gammaproteobacteria; o__Xanthomonadales; f__Rhodanobacteraceae; g__Dyella	0	6.67e-05	0.0001	0.0001834	0.0003335	0	3.335e-05	0.0001	0.0001667	0.0004002	0	0	3.335e-05	0.0001251	0.0002334	0	1.667e-05	0.0001	0.0001834	0.0003335
d__Bacteria; k__norank_d__Bacteria; p__Bacteroidota; c__Bacteroidia; o__Bacteroidales; f__Prevotellaceae; g__norank_f__Prevotellaceae	0	0	0	0	0	0	0	0	0	6.67e-05	0	0	0	0	0	0	0	0	0	0
d__Bacteria; k__norank_d__Bacteria; p__Actinobacteriota; c__Actinobacteria; o__Micromonosporales; f__Micromonosporaceae; g__Virgisporangium	0	0	0	0	0.0001334	0	0	0	0	3.335e-05	0	0	0	0	6.67e-05	0	0	0	0	0
d__Bacteria; k__norank_d__Bacteria; p__Acidobacteriota; c__Acidobacteriae; o__Subgroup_13; f__norank_o__Subgroup_13; g__norank_f__norank_o__Subgroup_13	0	0	0	0	0	0	0	0	0	0	0	0	0	0	3.335e-05	0	0	0	0	0
d__Bacteria; k__norank_d__Bacteria; p__Proteobacteria; c__Gammaproteobacteria; o__Xanthomonadales; f__Rhodanobacteraceae; g__Chujaibacter	0	0	0	0	0.0004002	0	0	0	0	0	0	0	0	0	0	0	0	0	0	0
d__Bacteria; k__norank_d__Bacteria; p__Proteobacteria; c__Gammaproteobacteria; o__Burkholderiales; f__Hydrogenophilaceae; g__Thiobacillus	0	5.002e-05	0.0001334	0.0001667	0.000667	0	0	6.67e-05	0.0001334	0.000667	0	0	1.667e-05	5.836e-05	0.0001334	0	0	5.002e-05	0.0001501	0.0003001
d__Bacteria; k__norank_d__Bacteria; p__Proteobacteria; c__Gammaproteobacteria; o__Burkholderiales; f__MWH-UniP1_aquatic_group; g__norank_f__MWH-UniP1_aquatic_group	0	0	0	0	6.67e-05	0	0	0	0	0	0	0	0	0	0	0	0	0	0	0
d__Bacteria; k__norank_d__Bacteria; p__Myxococcota; c__Polyangia; o__Polyangiales; f__Sandaracinaceae; g__norank_f__Sandaracinaceae	0	0	0	0	0.0002334	0	0	0	0	6.67e-05	0	0	0	0	0	0	0	0	0	0.0002001
d__Bacteria; k__norank_d__Bacteria; p__Proteobacteria; c__Gammaproteobacteria; o__Enterobacterales; f__unclassified_o__Enterobacterales; g__unclassified_o__Enterobacterales	0	0	0	0	0.0001334	0	0	0	0	0.0003335	0	0	0	0	0	0	0	0	0	0
d__Bacteria; k__norank_d__Bacteria; p__Acidobacteriota; c__Aminicenantia; o__Aminicenantales; f__norank_o__Aminicenantales; g__norank_f__norank_o__Aminicenantales	0	0	0	0	0.0004002	0	0	0	0	0	0	0	0	0	0	0	0	0	0	0
d__Bacteria; k__norank_d__Bacteria; p__Firmicutes; c__Clostridia; o__Lachnospirales; f__Lachnospiraceae; g__Coprococcus	0	0	0	0	0.004035	0	0	0	3.335e-05	0.009137	0	0	1.667e-05	5.836e-05	0.0008337	0	0	0	0	0
d__Bacteria; k__norank_d__Bacteria; p__Firmicutes; c__Bacilli; o__Lactobacillales; f__Carnobacteriaceae; g__Granulicatella	0	0	0	1.667e-05	0.0007003	0	0	0	0	0.001567	0	0	0	3.335e-05	0.03928	0	0.0001	0.0004168	0.001834	0.004369
d__Bacteria; k__norank_d__Bacteria; p__Firmicutes; c__Clostridia; o__Lachnospirales; f__Lachnospiraceae; g__Oribacterium	0	0	0	0	0.007837	0	0	0	0	0.000867	0	0	0	0	0.006303	0	0	1.667e-05	5.836e-05	0.0001667
d__Bacteria; k__norank_d__Bacteria; p__Firmicutes; c__Clostridia; o__Oscillospirales; f__norank_o__Oscillospirales; g__Hydrogenoanaerobacterium	0	0	0	0	0.001334	0	0	0	0	0	0	0	0	0	0.0001667	0	0	0	0	0
d__Bacteria; k__norank_d__Bacteria; p__Firmicutes; c__Negativicutes; o__Acidaminococcales; f__Acidaminococcaceae; g__Phascolarctobacterium	0	0	0	0	0.0009671	0	0	0	0	0.005302	0	0	0	0.0002251	0.007303	0	0	0	2.501e-05	0.0001334
d__Bacteria; k__norank_d__Bacteria; p__Proteobacteria; c__Alphaproteobacteria; o__Caedibacterales; f__Caedibacteraceae; g__norank_f__Caedibacteraceae	0	0	0	0	0.0002001	0	0	0	0	0	0	0	0	0	0	0	0	0	0	0
d__Bacteria; k__norank_d__Bacteria; p__Firmicutes; c__Clostridia; o__Oscillospirales; f__UCG-011; g__norank_f__UCG-011	0	0	0	0	0.0002668	0	0	0	0	0.0001	0	0	0	0	3.335e-05	0	0	0	0	0
d__Bacteria; k__norank_d__Bacteria; p__Myxococcota; c__Polyangia; o__Polyangiales; f__Polyangiaceae; g__norank_f__Polyangiaceae	0	0	0	0	0.0001	0	0	0	0	0.0001	0	0	0	0	0	0	0	0	0	0
d__Bacteria; k__norank_d__Bacteria; p__Actinobacteriota; c__Thermoleophilia; o__Solirubrobacterales; f__67-14; g__norank_f__67-14	0	0	0	6.67e-05	0.0005669	0	0	0	3.335e-05	0.0001667	0	0	0	3.335e-05	0.0002334	0	0	0	2.501e-05	0.0001667
d__Bacteria; k__norank_d__Bacteria; p__Firmicutes; c__Bacilli; o__Lactobacillales; f__Lactobacillaceae; g__Pediococcus	0	0	0	0	0.0002668	0	0	0	0	0.0001334	0	0	0	0	0	0	0	0	0	0
d__Bacteria; k__norank_d__Bacteria; p__Firmicutes; c__Bacilli; o__Erysipelotrichales; f__Erysipelotrichaceae; g__Erysipelotrichaceae_UCG-006	0	0	0	0	0	0	0	0	0	0	0	0	0	0	0.0001	0	0	0	0	0
d__Bacteria; k__norank_d__Bacteria; p__Proteobacteria; c__Alphaproteobacteria; o__Rhizobiales; f__Rhizobiaceae; g__unclassified_f__Rhizobiaceae	0	0	0	0	0.0004002	0	0	0	0	6.67e-05	0	0	0	0	0	0	0	0	0	0
d__Bacteria; k__norank_d__Bacteria; p__Bacteroidota; c__Bacteroidia; o__Bacteroidales; f__Muribaculaceae; g__norank_f__Muribaculaceae	0	3.335e-05	0.0001	0.0001834	0.002968	0	0	6.67e-05	0.0002001	0.0006003	0	0	3.335e-05	5.836e-05	0.0706	0	8.337e-06	5.002e-05	0.0002168	0.0003335
d__Bacteria; k__norank_d__Bacteria; p__Firmicutes; c__Negativicutes; o__Veillonellales-Selenomonadales; f__Selenomonadaceae; g__Selenomonas	0	0	0	0.0001834	0.01107	0	0	0	6.67e-05	0.005402	0	0	0	0.0001084	0.009037	0	0	1.667e-05	5.836e-05	0.0001334
d__Bacteria; k__norank_d__Bacteria; p__Chloroflexi; c__Anaerolineae; o__1-20; f__norank_o__1-20; g__norank_f__norank_o__1-20	0	0	0	0	0.001034	0	0	0	0	0	0	0	0	0	3.335e-05	0	0	0	0	0
d__Bacteria; k__norank_d__Bacteria; p__Actinobacteriota; c__Actinobacteria; o__Bifidobacteriales; f__Bifidobacteriaceae; g__Pseudoscardovia	0	0	0	0	3.335e-05	0	0	0	0	0	0	0	0	0	0	0	0	0	0	6.67e-05
d__Bacteria; k__norank_d__Bacteria; p__Acidobacteriota; c__Holophagae; o__Holophagales; f__Holophagaceae; g__norank_f__Holophagaceae	0	3.335e-05	0.0001	0.0001834	0.0004002	0	3.335e-05	0.0001	0.0002001	0.0005002	0	0	1.667e-05	6.67e-05	0.0001667	0	1.667e-05	8.337e-05	0.0001501	0.0002334
d__Bacteria; k__norank_d__Bacteria; p__Myxococcota; c__Polyangia; o__Polyangiales; f__BIrii41; g__norank_f__BIrii41	0	0	0	0	0.0002334	0	0	0	0	0	0	0	0	0	0	0	0	0	0	0
d__Bacteria; k__norank_d__Bacteria; p__Patescibacteria; c__Gracilibacteria; o__Candidatus_Peregrinibacteria; f__norank_o__Candidatus_Peregrinibacteria; g__norank_f__norank_o__Candidatus_Peregrinibacteria	0	0	0	0	0	0	0	0	0	6.67e-05	0	0	0	0	0	0	0	0	0	0
d__Bacteria; k__norank_d__Bacteria; p__Proteobacteria; c__Alphaproteobacteria; o__Sphingomonadales; f__Sphingomonadaceae; g__Novosphingobium	0	0	0	6.67e-05	0.0005336	0	0	0	3.335e-05	0.0005002	0	0	0	0	3.335e-05	0	0	0	2.501e-05	0.0001334
d__Bacteria; k__norank_d__Bacteria; p__Chloroflexi; c__Anaerolineae; o__Ardenticatenales; f__norank_o__Ardenticatenales; g__norank_f__norank_o__Ardenticatenales	0	0	0	0	6.67e-05	0	0	0	0	0	0	0	0	0	0	0	0	0	2.501e-05	6.67e-05
d__Bacteria; k__norank_d__Bacteria; p__Synergistota; c__Synergistia; o__Synergistales; f__Synergistaceae; g__Aminobacterium	0	0	0	0	0.001434	0	0	0	0	6.67e-05	0	0	0	0	0	0	0	0	0	0
d__Bacteria; k__norank_d__Bacteria; p__Bacteroidota; c__Bacteroidia; o__Bacteroidales; f__Williamwhitmaniaceae; g__Blvii28_wastewater-sludge_group	0	0	0	0	0.0003668	0	0	0	0	0.0001334	0	0	0	0	0	0	0	0	0	0
d__Bacteria; k__norank_d__Bacteria; p__Firmicutes; c__Clostridia; o__Oscillospirales; f__Ruminococcaceae; g__Candidatus_Soleaferrea	0	0	0	0	0.0001334	0	0	0	0	0	0	0	0	0	0.003335	0	0	0	0	0
d__Bacteria; k__norank_d__Bacteria; p__Firmicutes; c__Bacilli; o__Thermoactinomycetales; f__Thermoactinomycetaceae; g__norank_f__Thermoactinomycetaceae	0	0	0	0	0	0	0	0	0	3.335e-05	0	0	0	0	0	0	0	0	0	3.335e-05
d__Bacteria; k__norank_d__Bacteria; p__Proteobacteria; c__Alphaproteobacteria; o__Rhizobiales; f__Xanthobacteraceae; g__Pseudolabrys	0	0	0	0	0.0001667	0	0	0	0	0.0004669	0	0	0	0	3.335e-05	0	0	0	0	0
d__Bacteria; k__norank_d__Bacteria; p__Acidobacteriota; c__Acidobacteriae; o__Solibacterales; f__Solibacteraceae; g__Candidatus_Solibacter	0	0	0	0	0.0001334	0	0	0	0	0.0001667	0	0	0	0	0	0	0	0	0	3.335e-05
d__Bacteria; k__norank_d__Bacteria; p__Actinobacteriota; c__Actinobacteria; o__Actinomycetales; f__Actinomycetaceae; g__norank_f__Actinomycetaceae	0	0	0	0	0.0001334	0	0	0	0	0.0001	0	0	0	0	0	0	0	0	0	0
d__Bacteria; k__norank_d__Bacteria; p__Acidobacteriota; c__Acidobacteriae; o__Bryobacterales; f__Bryobacteraceae; g__Bryobacter	0	0	0	6.67e-05	0.0002334	0	0	0	3.335e-05	0.0003001	0	0	0	0	3.335e-05	0	0	3.335e-05	9.171e-05	0.0003335
d__Bacteria; k__norank_d__Bacteria; p__Firmicutes; c__Clostridia; o__Lachnospirales; f__norank_o__Lachnospirales; g__norank_f__norank_o__Lachnospirales	0	0	0	0	0	0	0	0	0	0.0001	0	0	0	0	0	0	0	0	0	0
d__Bacteria; k__norank_d__Bacteria; p__Firmicutes; c__Clostridia; o__Peptostreptococcales-Tissierellales; f__Anaerovoracaceae; g__Eubacterium_saphenum_group	0	0	0	0	0.0001667	0	0	0	0	0	0	0	0	0	0	0	0	0	0	0
d__Bacteria; k__norank_d__Bacteria; p__unclassified_k__norank_d__Bacteria; c__unclassified_k__norank_d__Bacteria; o__unclassified_k__norank_d__Bacteria; f__unclassified_k__norank_d__Bacteria; g__unclassified_k__norank_d__Bacteria	0.0001667	0.001401	0.003001	0.005752	0.04132	0	0.0006336	0.001867	0.005169	0.03285	3.335e-05	0.0004252	0.00105	0.002068	0.02311	3.335e-05	0.0008087	0.003902	0.00697	0.02098
d__Bacteria; k__norank_d__Bacteria; p__Bacteroidota; c__Bacteroidia; o__Chitinophagales; f__Saprospiraceae; g__norank_f__Saprospiraceae	0	0	0	0	0.001467	0	0	0	0	0.0002668	0	0	0	0	0.0003001	0	0	0	0	0
d__Bacteria; k__norank_d__Bacteria; p__Firmicutes; c__Clostridia; o__Lachnospirales; f__Lachnospiraceae; g__Hungatella	0	0	0	3.335e-05	0.0008337	0	0	0	0	0.003101	0	0	0	0.0004085	0.003401	0	0	0	2.501e-05	0.0002668
d__Bacteria; k__norank_d__Bacteria; p__Actinobacteriota; c__Actinobacteria; o__Micrococcales; f__Dermabacteraceae; g__Brachybacterium	0	0	0	0	3.335e-05	0	0	0	0	3.335e-05	0	0	0	0	3.335e-05	0	0	0	0	0
d__Bacteria; k__norank_d__Bacteria; p__Entotheonellaeota; c__Entotheonellia; o__Entotheonellales; f__Entotheonellaceae; g__Candidatus_Entotheonella	0	0	0	0	0	0	0	0	0	0.0001667	0	0	0	0	0	0	0	0	0	0
d__Bacteria; k__norank_d__Bacteria; p__Firmicutes; c__Clostridia; o__Peptostreptococcales-Tissierellales; f__norank_o__Peptostreptococcales-Tissierellales; g__Finegoldia	0	0	0	0	0.0002001	0	0	0	0	0.0001334	0	0	0	0	0.001234	0	0	0	0	0
d__Bacteria; k__norank_d__Bacteria; p__Firmicutes; c__Bacilli; o__Lactobacillales; f__Streptococcaceae; g__Lactococcus	0	0	0	1.667e-05	0.0004002	0	0	0	0	0.0002334	0	0	0	2.501e-05	0.0003001	0	0	0	0	0
d__Bacteria; k__norank_d__Bacteria; p__Firmicutes; c__Clostridia; o__norank_c__Clostridia; f__Hungateiclostridiaceae; g__HN-HF0106	0	0	0	0	0.0002668	0	0	0	0	0.0001	0	0	0	0	3.335e-05	0	0	0	0	0
d__Bacteria; k__norank_d__Bacteria; p__Actinobacteriota; c__Actinobacteria; o__Frankiales; f__unclassified_o__Frankiales; g__unclassified_o__Frankiales	0	0	0	0	0.000667	0	0	0	0	0.0001334	0	0	0	0	0	0	0	0	2.501e-05	0.0001334
d__Bacteria; k__norank_d__Bacteria; p__Firmicutes; c__Clostridia; o__norank_c__Clostridia; f__Hungateiclostridiaceae; g__Ruminiclostridium	0	0	0	0	0.0001667	0	0	0	0	0	0	0	0	0	6.67e-05	0	0	0	0	0
d__Bacteria; k__norank_d__Bacteria; p__Proteobacteria; c__Alphaproteobacteria; o__Rhizobiales; f__Methyloligellaceae; g__norank_f__Methyloligellaceae	0	0	0	0	0.0001667	0	0	0	0	0.0001334	0	0	0	0	0.0002668	0	0	0	0	0
d__Bacteria; k__norank_d__Bacteria; p__Firmicutes; c__Limnochordia; o__MBA03; f__norank_o__MBA03; g__norank_f__norank_o__MBA03	0	0	0	0	0.0002334	0	0	0	0	0.0001667	0	0	0	5.002e-05	0.0001	0	0	0	0	0
d__Bacteria; k__norank_d__Bacteria; p__Firmicutes; c__Bacilli; o__Erysipelotrichales; f__Erysipelatoclostridiaceae; g__Erysipelatoclostridium	0	0	0	1.667e-05	0.000867	0	0	0	0	0.0005669	0	0	1.667e-05	5.836e-05	0.0003668	0	0	0	0	3.335e-05
d__Bacteria; k__norank_d__Bacteria; p__Proteobacteria; c__Alphaproteobacteria; o__Rhizobiales; f__Labraceae; g__Labrys	0	0	0	0	0.0003001	0	0	0	0	6.67e-05	0	0	0	0	0	0	0	0	0	0
d__Bacteria; k__norank_d__Bacteria; p__Actinobacteriota; c__Actinobacteria; o__Euzebyales; f__Euzebyaceae; g__norank_f__Euzebyaceae	0	0	0	0	0	0	0	0	0	0	0	0	0	0	6.67e-05	0	0	0	0	0
d__Bacteria; k__norank_d__Bacteria; p__Actinobacteriota; c__Acidimicrobiia; o__Microtrichales; f__Iamiaceae; g__Iamia	0	0	0	0	0.0002334	0	0	0	0	0.0001	0	0	0	0	6.67e-05	0	0	0	0	0
d__Bacteria; k__norank_d__Bacteria; p__Fusobacteriota; c__Fusobacteriia; o__Fusobacteriales; f__Leptotrichiaceae; g__Streptobacillus	0	0	0	0	0	0	0	0	0	0	0	0	0	0	6.67e-05	0	0	0	2.501e-05	0.0009337
d__Bacteria; k__norank_d__Bacteria; p__Actinobacteriota; c__Actinobacteria; o__Propionibacteriales; f__Nocardioidaceae; g__Aeromicrobium	0	0	0	0	3.335e-05	0	0	0	0	6.67e-05	0	0	0	0	0	0	0	0	0	0
d__Bacteria; k__norank_d__Bacteria; p__Patescibacteria; c__Kazania; o__norank_c__Kazania; f__norank_o__norank_c__Kazania; g__norank_f__norank_o__norank_c__Kazania	0	0	0	0	0	0	0	0	0	0	0	0	0	0	3.335e-05	0	0	0	0	0
d__Bacteria; k__norank_d__Bacteria; p__Bacteroidota; c__Bacteroidia; o__Bacteroidales; f__Tannerellaceae; g__Tannerella	0	0	0	0	0.0008337	0	0	0	0	0.0008003	0	0	0	0	0.0001334	0	0	0	0	3.335e-05
d__Bacteria; k__norank_d__Bacteria; p__Proteobacteria; c__Gammaproteobacteria; o__Vibrionales; f__Vibrionaceae; g__Photobacterium	0	0	0	0	0.001034	0	0	0	0	3.335e-05	0	0	0	0	0	0	0	0	0	0
d__Bacteria; k__norank_d__Bacteria; p__Firmicutes; c__Clostridia; o__Lachnospirales; f__Lachnospiraceae; g__Catonella	0	0	0	0	0.003835	0	0	0	0	0.001534	0	0	0	0	0.0001667	0	1.667e-05	6.67e-05	6.67e-05	0.0001
d__Bacteria; k__norank_d__Bacteria; p__Firmicutes; c__Bacilli; o__Izemoplasmatales; f__norank_o__Izemoplasmatales; g__norank_f__norank_o__Izemoplasmatales	0	0	0	0	6.67e-05	0	0	0	0	0	0	0	0	0	0.0003668	0	0	0	0	0
d__Bacteria; k__norank_d__Bacteria; p__Proteobacteria; c__Gammaproteobacteria; o__Pseudomonadales; f__Pseudomonadaceae; g__Pseudomonas	0.1906	0.5813	0.6705	0.8346	0.9297	0	0.5527	0.6599	0.8723	0.993	0.002501	0.02861	0.1387	0.2279	0.9362	0.001634	0.08024	0.2383	0.4373	0.6009
d__Bacteria; k__norank_d__Bacteria; p__Firmicutes; c__Bacilli; o__Thermoactinomycetales; f__Thermoactinomycetaceae; g__Thermoactinomyces	0	0	0	0	0.0001334	0	0	0	0	0.0001	0	0	0	0	0	0	0	0	0	0
d__Bacteria; k__norank_d__Bacteria; p__Proteobacteria; c__Gammaproteobacteria; o__Burkholderiales; f__Sutterellaceae; g__Sutterella	0	0	0	0	0	0	0	0	0	0.001667	0	0	0	0.0006086	0.001334	0	0	0	0	0
d__Bacteria; k__norank_d__Bacteria; p__Firmicutes; c__Clostridia; o__Lachnospirales; f__Lachnospiraceae; g__Tuzzerella	0	0	0	0	0.0002334	0	0	0	0	6.67e-05	0	0	0	0	6.67e-05	0	0	0	0	0.0001
d__Bacteria; k__norank_d__Bacteria; p__Firmicutes; c__Clostridia; o__Peptostreptococcales-Tissierellales; f__Anaerovoracaceae; g__Mogibacterium	0	0	0	0	0.001467	0	0	0	0	0.0006336	0	0	0	0	0.0006336	0	0	1.667e-05	5.836e-05	0.0001
d__Bacteria; k__norank_d__Bacteria; p__Firmicutes; c__Clostridia; o__Christensenellales; f__Christensenellaceae; g__Christensenellaceae_R-7_group	0	0	3.335e-05	6.67e-05	0.0009671	0	0	0	3.335e-05	0.002034	0	0	0	0.0002084	0.0101	0	0	0	2.501e-05	0.0001334
d__Bacteria; k__norank_d__Bacteria; p__Proteobacteria; c__Gammaproteobacteria; o__Burkholderiales; f__Methylophilaceae; g__Methylophilus	0	0	0	0.0003335	0.01097	0	0	0	0.0003335	0.004269	0	0	0	0	0.0004669	0	0	0	0	0
d__Bacteria; k__norank_d__Bacteria; p__Bacteroidota; c__Bacteroidia; o__Bacteroidales; f__Tannerellaceae; g__Macellibacteroides	0	0	0	0	0.000767	0	0	0	0	0	0	0	0	0	0	0	0	0	0	0
d__Bacteria; k__norank_d__Bacteria; p__Firmicutes; c__Negativicutes; o__Veillonellales-Selenomonadales; f__Selenomonadaceae; g__Quinella	0	0	0	0	0	0	0	0	0	0	0	0	0	0	0.004235	0	0	0	0	0
d__Bacteria; k__norank_d__Bacteria; p__Firmicutes; c__Bacilli; o__Bacillales; f__Bacillaceae; g__Ureibacillus	0	0	0	0	0	0	0	0	0	0.0001	0	0	0	0	0	0	0	0	0	0
d__Bacteria; k__norank_d__Bacteria; p__Firmicutes; c__Clostridia; o__Lachnospirales; f__Lachnospiraceae; g__Eubacterium_eligens_group	0	0	0	0	0.0001	0	0	0	0	0	0	0	0	0	6.67e-05	0	0	0	0	6.67e-05
d__Bacteria; k__norank_d__Bacteria; p__Chloroflexi; c__Ktedonobacteria; o__Ktedonobacterales; f__Ktedonobacteraceae; g__Thermosporothrix	0	0	0	0	6.67e-05	0	0	0	0	0	0	0	0	0	3.335e-05	0	0	0	0	0
d__Bacteria; k__norank_d__Bacteria; p__Bacteroidota; c__Bacteroidia; o__Sphingobacteriales; f__NS11-12_marine_group; g__norank_f__NS11-12_marine_group	0	0	0	0	0.0002334	0	0	0	0	0	0	0	0	0	0	0	0	0	0	0.0001
d__Bacteria; k__norank_d__Bacteria; p__Cloacimonadota; c__Cloacimonadia; o__Cloacimonadales; f__Cloacimonadaceae; g__W5	0	0	0	0	3.335e-05	0	0	0	0	0	0	0	0	0	0	0	0	0	0	0
d__Bacteria; k__norank_d__Bacteria; p__Bacteroidota; c__Bacteroidia; o__Bacteroidales; f__Rikenellaceae; g__dgA-11_gut_group	0	0	0	0	0	0	0	0	0	3.335e-05	0	0	0	0	0.001567	0	0	0	0	0
d__Bacteria; k__norank_d__Bacteria; p__Proteobacteria; c__Gammaproteobacteria; o__Burkholderiales; f__TRA3-20; g__norank_f__TRA3-20	0	0	0	3.335e-05	0.0001667	0	0	0	0	0.0001667	0	0	0	0	3.335e-05	0	0	0	5.002e-05	6.67e-05
d__Bacteria; k__norank_d__Bacteria; p__Actinobacteriota; c__Actinobacteria; o__Micrococcales; f__Microbacteriaceae; g__unclassified_f__Microbacteriaceae	0	0	0	0	0.0001	0	0	0	0	0	0	0	0	0	0	0	0	0	0	0
d__Bacteria; k__norank_d__Bacteria; p__Bacteroidota; c__Bacteroidia; o__Bacteroidales; f__Prevotellaceae; g__unclassified_f__Prevotellaceae	0	0	0	0	0.0001334	0	0	0	0	0.0002001	0	0	0	0	0.008804	0	0	0	0	0
d__Bacteria; k__norank_d__Bacteria; p__Campilobacterota; c__Campylobacteria; o__Campylobacterales; f__Campylobacteraceae; g__Campylobacter	0	0	0	0	0.001867	0	0	0	3.335e-05	0.005202	0	0	0	6.67e-05	0.001934	0	3.335e-05	5.002e-05	0.0001167	0.0007003
d__Bacteria; k__norank_d__Bacteria; p__Firmicutes; c__Clostridia; o__Oscillospirales; f__UCG-010; g__norank_f__UCG-010	0	0	0	0	0.0001334	0	0	0	0	0.0001	0	0	0	0	0.02278	0	0	0	0	0
d__Bacteria; k__norank_d__Bacteria; p__Proteobacteria; c__Gammaproteobacteria; o__Burkholderiales; f__Burkholderiaceae; g__Ralstonia	0.009838	0.01366	0.02664	0.03293	0.04509	0	0.009671	0.02091	0.02848	0.03815	0.0001	0.004235	0.00817	0.02618	0.03425	6.67e-05	0.009004	0.02053	0.02885	0.04629
d__Bacteria; k__norank_d__Bacteria; p__Proteobacteria; c__Gammaproteobacteria; o__Enterobacterales; f__Enterobacteriaceae; g__Enterobacter	0	0.0001167	0.0003335	0.0009004	0.005102	0	0.0001	0.0004335	0.002334	0.7543	0	0.0001084	0.0002501	0.02584	0.3727	0	4.168e-05	8.337e-05	0.005803	0.7325
d__Bacteria; k__norank_d__Bacteria; p__Bacteroidota; c__Bacteroidia; o__Flavobacteriales; f__Flavobacteriaceae; g__Capnocytophaga	0	0	0	0	0.0009337	0	0	0	0	0.005536	0	0	0	0	0.0002668	0	8.337e-06	0.0002668	0.001751	0.01547
d__Bacteria; k__norank_d__Bacteria; p__Proteobacteria; c__Alphaproteobacteria; o__Acetobacterales; f__Acetobacteraceae; g__Acidicaldus	0	0	0	0	0.0001667	0	0	0	0	0	0	0	0	0	0	0	0	0	0	0
d__Bacteria; k__norank_d__Bacteria; p__Patescibacteria; c__ABY1; o__Candidatus_Falkowbacteria; f__norank_o__Candidatus_Falkowbacteria; g__norank_f__norank_o__Candidatus_Falkowbacteria	0	0	0	0	0	0	0	0	0	0.0002668	0	0	0	0	0	0	0	0	0	0
d__Bacteria; k__norank_d__Bacteria; p__Firmicutes; c__Bacilli; o__Erysipelotrichales; f__Erysipelatoclostridiaceae; g__Erysipelotrichaceae_UCG-003	0	0	0	0	0.0001	0	0	0	0	0.0004335	0	0	0	0	0.001234	0	0	0	0	3.335e-05
d__Bacteria; k__norank_d__Bacteria; p__Firmicutes; c__Bacilli; o__Erysipelotrichales; f__Erysipelatoclostridiaceae; g__unclassified_f__Erysipelatoclostridiaceae	0	0	0	0	0	0	0	0	0	6.67e-05	0	0	0	0	0.0004335	0	0	0	0	0
d__Bacteria; k__norank_d__Bacteria; p__Proteobacteria; c__Gammaproteobacteria; o__Steroidobacterales; f__Steroidobacteraceae; g__Steroidobacter	0	0	0	0	0.0001667	0	0	0	0	0.0001334	0	0	0	0	0.0002001	0	0	0	0	0
d__Bacteria; k__norank_d__Bacteria; p__Actinobacteriota; c__Actinobacteria; o__Micrococcales; f__Microbacteriaceae; g__Agromyces	0	0	0	0	3.335e-05	0	0	0	0	6.67e-05	0	0	0	0	0	0	0	0	0	0
d__Bacteria; k__norank_d__Bacteria; p__Firmicutes; c__Clostridia; o__Oscillospirales; f__Oscillospiraceae; g__unclassified_f__Oscillospiraceae	0	0	0	0	6.67e-05	0	0	0	0	6.67e-05	0	0	0	0	0.02208	0	0	0	0	0
d__Bacteria; k__norank_d__Bacteria; p__Proteobacteria; c__Alphaproteobacteria; o__unclassified_c__Alphaproteobacteria; f__unclassified_c__Alphaproteobacteria; g__unclassified_c__Alphaproteobacteria	0	0	0	3.335e-05	0.0003668	0	0	0	0	0.0002668	0	0	0	5.002e-05	0.0001	0	0	0	0	3.335e-05
d__Bacteria; k__norank_d__Bacteria; p__Actinobacteriota; c__Actinobacteria; o__Bifidobacteriales; f__Bifidobacteriaceae; g__Alloscardovia	0	0	0	0	0.001701	0	0	0	0	0	0	0	0	0	0	0	0	0	0	0
d__Bacteria; k__norank_d__Bacteria; p__Firmicutes; c__unclassified_p__Firmicutes; o__unclassified_p__Firmicutes; f__unclassified_p__Firmicutes; g__unclassified_p__Firmicutes	0	0	0	0	0.0004002	0	0	0	0	6.67e-05	0	0	0	0	0.0002001	0	0	0	0	0
d__Bacteria; k__norank_d__Bacteria; p__Proteobacteria; c__Alphaproteobacteria; o__Micropepsales; f__Micropepsaceae; g__norank_f__Micropepsaceae	0	0	0	0	0.0001334	0	0	0	0	3.335e-05	0	0	0	0	0.0001	0	0	0	0	0
d__Bacteria; k__norank_d__Bacteria; p__Proteobacteria; c__Alphaproteobacteria; o__Rhizobiales; f__Beijerinckiaceae; g__Roseiarcus	0	0	0	0	0.0002334	0	0	0	0	0	0	0	0	0	3.335e-05	0	0	0	0	0
d__Bacteria; k__norank_d__Bacteria; p__Proteobacteria; c__Gammaproteobacteria; o__Burkholderiales; f__Nitrosomonadaceae; g__Ellin6067	0	0	0	0	0.002201	0	0	0	0	6.67e-05	0	0	0	0	3.335e-05	0	0	0	0	3.335e-05
d__Bacteria; k__norank_d__Bacteria; p__Bacteroidota; c__Bacteroidia; o__Flavobacteriales; f__Weeksellaceae; g__Chryseobacterium	0.0001667	0.0009504	0.002334	0.005152	0.01291	0	0.0006336	0.001367	0.003635	0.01697	0.0001667	0.0006003	0.003535	0.00777	0.4477	6.67e-05	0.0007753	0.002651	0.003451	0.006369
d__Bacteria; k__norank_d__Bacteria; p__Proteobacteria; c__Alphaproteobacteria; o__Azospirillales; f__Azospirillaceae; g__Azospirillum	0	0	3.335e-05	0.0001	0.0001667	0	0	0	6.67e-05	0.0004335	0	0	0	0	3.335e-05	0	0	0	2.501e-05	6.67e-05
d__Bacteria; k__norank_d__Bacteria; p__Bacteroidota; c__Bacteroidia; o__Bacteroidales; f__Prolixibacteraceae; g__norank_f__Prolixibacteraceae	0	0	0	0	0.0001334	0	0	0	0	0	0	0	0	0	0	0	0	0	0	0
d__Bacteria; k__norank_d__Bacteria; p__Bacteroidota; c__Bacteroidia; o__Cytophagales; f__Microscillaceae; g__Chryseolinea	0	0	0	0	0	0	0	0	0	0.0003001	0	0	0	0	0	0	0	0	0	0
d__Bacteria; k__norank_d__Bacteria; p__Acidobacteriota; c__Blastocatellia; o__11-24; f__norank_o__11-24; g__norank_f__norank_o__11-24	0	0	0	0	0.0003335	0	0	0	0	0.0001	0	0	0	0	0	0	0	0	0	0
d__Bacteria; k__norank_d__Bacteria; p__Acidobacteriota; c__Holophagae; o__Holophagales; f__Holophagaceae; g__Geothrix	0	0	0	3.335e-05	0.0001667	0	0	0	3.335e-05	0.0001	0	0	0	0	3.335e-05	0	0	1.667e-05	5.836e-05	0.0001334
d__Bacteria; k__norank_d__Bacteria; p__Bacteroidota; c__Bacteroidia; o__Chitinophagales; f__Chitinophagaceae; g__Aurantisolimonas	0	0	0	0	0.0001	0	0	0	0	0	0	0	0	0	0	0	0	0	0	0
d__Bacteria; k__norank_d__Bacteria; p__Proteobacteria; c__Gammaproteobacteria; o__Burkholderiales; f__Comamonadaceae; g__Comamonas	0	0.0001501	0.0002668	0.0009504	0.009271	0	0.0001	0.0002334	0.0008337	0.008971	0	4.168e-05	0.0002001	0.001117	0.1147	0	0.0002084	0.0004502	0.0005919	0.001667
d__Bacteria; k__norank_d__Bacteria; p__Firmicutes; c__Bacilli; o__Lactobacillales; f__Aerococcaceae; g__Abiotrophia	0	0	0	0	6.67e-05	0	0	0	0	3.335e-05	0	0	0	0	3.335e-05	0	0	0	0	0.0004669
d__Bacteria; k__norank_d__Bacteria; p__Acidobacteriota; c__Subgroup_22; o__norank_c__Subgroup_22; f__norank_o__norank_c__Subgroup_22; g__norank_f__norank_o__norank_c__Subgroup_22	0	0	0	0	0.0001	0	0	0	0	0	0	0	0	0	0	0	0	0	0	0
d__Bacteria; k__norank_d__Bacteria; p__Firmicutes; c__Clostridia; o__Lachnospirales; f__Lachnospiraceae; g__Marvinbryantia	0	0	0	0	3.335e-05	0	0	0	0	0	0	0	0	0	0.0002001	0	0	0	0	3.335e-05
d__Bacteria; k__norank_d__Bacteria; p__Firmicutes; c__Clostridia; o__Oscillospirales; f__Ruminococcaceae; g__Subdoligranulum	0	0	0	6.67e-05	0.0004002	0	0	3.335e-05	6.67e-05	0.001367	0	0	1.667e-05	3.335e-05	0.001801	0	0	1.667e-05	3.335e-05	6.67e-05
d__Bacteria; k__norank_d__Bacteria; p__Bacteroidota; c__Bacteroidia; o__Bacteroidales; f__Barnesiellaceae; g__Coprobacter	0	0	0	0	0.0001334	0	0	0	0	0.003168	0	0	0	0	0.0008337	0	0	0	0	0
d__Bacteria; k__norank_d__Bacteria; p__Desulfobacterota; c__Desulfuromonadia; o__Geobacterales; f__Geobacteraceae; g__Trichlorobacter	0	0	0	0	0.0001667	0	0	0	0	0	0	0	0	0	0	0	0	0	0	0
d__Bacteria; k__norank_d__Bacteria; p__Firmicutes; c__Clostridia; o__norank_c__Clostridia; f__Hungateiclostridiaceae; g__unclassified_f__Hungateiclostridiaceae	0	0	0	0	0.0001334	0	0	0	0	6.67e-05	0	0	0	0	3.335e-05	0	0	0	0	6.67e-05
d__Bacteria; k__norank_d__Bacteria; p__Chloroflexi; c__Chloroflexia; o__Chloroflexales; f__Roseiflexaceae; g__unclassified_f__Roseiflexaceae	0	0	0	0	0.0001334	0	0	0	0	6.67e-05	0	0	0	0	0	0	0	0	0	0
d__Bacteria; k__norank_d__Bacteria; p__Actinobacteriota; c__Actinobacteria; o__Pseudonocardiales; f__Pseudonocardiaceae; g__Pseudonocardia	0	0	0	1.667e-05	0.0001	0	0	0	0	0.0001	0	0	0	0	0.0002001	0	0	0	0	0
d__Bacteria; k__norank_d__Bacteria; p__Firmicutes; c__Bacilli; o__Acholeplasmatales; f__Acholeplasmataceae; g__T2WK15B57	0	0	0	0	0	0	0	0	0	0	0	0	0	0	0.0003001	0	0	0	0	0
d__Bacteria; k__norank_d__Bacteria; p__Myxococcota; c__Polyangia; o__Polyangiales; f__Polyangiaceae; g__Polyangium	0	0	0	0	0	0	0	0	0	0	0	0	0	0	6.67e-05	0	0	0	0	0
d__Bacteria; k__norank_d__Bacteria; p__Firmicutes; c__Clostridia; o__Lachnospirales; f__Lachnospiraceae; g__Eubacterium_ventriosum_group	0	0	0	0	0.0001	0	0	0	0	0.0001667	0	0	0	0	0	0	0	0	0	0.0001334
d__Bacteria; k__norank_d__Bacteria; p__Chloroflexi; c__unclassified_p__Chloroflexi; o__unclassified_p__Chloroflexi; f__unclassified_p__Chloroflexi; g__unclassified_p__Chloroflexi	0	0	0	0	0.0003335	0	0	0	0	0	0	0	0	0	0	0	0	0	0	0
d__Bacteria; k__norank_d__Bacteria; p__Actinobacteriota; c__Actinobacteria; o__Streptosporangiales; f__Thermomonosporaceae; g__Actinomadura	0	0	0	0	3.335e-05	0	0	0	0	3.335e-05	0	0	0	0	0	0	0	0	0	0
d__Bacteria; k__norank_d__Bacteria; p__Firmicutes; c__Clostridia; o__Eubacteriales; f__Eubacteriaceae; g__Pseudoramibacter	0	0	0	0	0.0001334	0	0	0	0	0.0001	0	0	0	0	3.335e-05	0	0	0	0	0
d__Bacteria; k__norank_d__Bacteria; p__Actinobacteriota; c__Actinobacteria; o__Corynebacteriales; f__Nocardiaceae; g__Rhodococcus	0.01014	0.02718	0.1417	0.2029	0.2585	3.335e-05	0.01311	0.02908	0.1928	0.3005	0.0006003	0.009554	0.01569	0.06408	0.1859	0.0004335	0.03114	0.09876	0.1244	0.1654
d__Bacteria; k__norank_d__Bacteria; p__Verrucomicrobiota; c__Lentisphaeria; o__Victivallales; f__Victivallaceae; g__unclassified_f__Victivallaceae	0	0	0	0	0	0	0	0	0	0	0	0	0	0	0.0001334	0	0	0	0	0
d__Bacteria; k__norank_d__Bacteria; p__Firmicutes; c__Bacilli; o__Mycoplasmatales; f__Mycoplasmataceae; g__Candidatus_Bacilloplasma	0	0	0	0	0.0001334	0	0	0	0	0	0	0	0	0	0	0	0	0	0	0
d__Bacteria; k__norank_d__Bacteria; p__Actinobacteriota; c__Coriobacteriia; o__Coriobacteriales; f__Eggerthellaceae; g__Enterorhabdus	0	0	0	0	0	0	0	0	0	3.335e-05	0	0	0	0	0.0001	0	0	0	0	0.0002668
d__Bacteria; k__norank_d__Bacteria; p__Planctomycetota; c__Phycisphaerae; o__Phycisphaerales; f__Phycisphaeraceae; g__SM1A02	0	0	0	0	0.0002334	0	0	0	0	6.67e-05	0	0	0	0	0	0	0	0	0	0
d__Bacteria; k__norank_d__Bacteria; p__Desulfobacterota; c__Desulfobulbia; o__Desulfobulbales; f__norank_o__Desulfobulbales; g__norank_f__norank_o__Desulfobulbales	0	0	0	0	0	0	0	0	0	0.0003668	0	0	0	0	0	0	0	0	0	0
d__Bacteria; k__norank_d__Bacteria; p__Firmicutes; c__Bacilli; o__Lactobacillales; f__Carnobacteriaceae; g__Atopostipes	0	0	0	0	0.0001667	0	0	0	0	0.0001	0	0	0	0	0.0001667	0	0	0	0	0
d__Bacteria; k__norank_d__Bacteria; p__Bacteroidota; c__SJA-28; o__norank_c__SJA-28; f__norank_o__norank_c__SJA-28; g__norank_f__norank_o__norank_c__SJA-28	0	0	0	0	0.0001334	0	0	0	0	0	0	0	0	0	0	0	0	0	0	0
d__Bacteria; k__norank_d__Bacteria; p__Bdellovibrionota; c__Bdellovibrionia; o__Bdellovibrionales; f__Bdellovibrionaceae; g__Bdellovibrio	3.335e-05	0.0001167	0.0002334	0.0004168	0.001401	0	6.67e-05	0.0001667	0.0003335	0.000767	0	3.335e-05	6.67e-05	0.0001917	0.0008337	0	0.0001084	0.0001834	0.0002835	0.001201
d__Bacteria; k__norank_d__Bacteria; p__Proteobacteria; c__Gammaproteobacteria; o__Burkholderiales; f__Comamonadaceae; g__Ideonella	0	0	0	0	0.0005336	0	0	0	0	0.0001	0	0	0	0	6.67e-05	0	0	0	0	0
d__Bacteria; k__norank_d__Bacteria; p__Campilobacterota; c__Campylobacteria; o__Campylobacterales; f__Arcobacteraceae; g__Arcobacter	0	0	0	0	0.0001667	0	0	0	0	0.0001334	0	0	0	0	0	0	0	0	0	3.335e-05
d__Bacteria; k__norank_d__Bacteria; p__Firmicutes; c__Clostridia; o__Oscillospirales; f__Oscillospiraceae; g__UCG-002	0	0	0	0	0.03418	0	0	0	3.335e-05	0.004102	0	0	1.667e-05	0.0004335	0.03258	0	0	3.335e-05	0.0001167	0.0001667
d__Bacteria; k__norank_d__Bacteria; p__Firmicutes; c__Clostridia; o__Oscillospirales; f__Oscillospiraceae; g__UCG-003	0	0	0	0	0.0001667	0	0	0	0	6.67e-05	0	0	0	0	3.335e-05	0	0	0	0	0
d__Bacteria; k__norank_d__Bacteria; p__Chloroflexi; c__Dehalococcoidia; o__S085; f__norank_o__S085; g__norank_f__norank_o__S085	0	0	0	0	0.0006336	0	0	0	0	0.0002334	0	0	0	0	0	0	0	0	0	0
d__Bacteria; k__norank_d__Bacteria; p__Firmicutes; c__Negativicutes; o__Veillonellales-Selenomonadales; f__Selenomonadaceae; g__Mitsuokella	0	0	0	0	0	0	0	0	0	0	0	0	0	0	0.0001667	0	0	0	0	0
d__Bacteria; k__norank_d__Bacteria; p__Firmicutes; c__Clostridia; o__Oscillospirales; f__Oscillospiraceae; g__UCG-005	0	0	0	3.335e-05	0.0002001	0	0	0	3.335e-05	0.0001667	0	0	0	0	0.01924	0	0	0	2.501e-05	0.0001
d__Bacteria; k__norank_d__Bacteria; p__Bdellovibrionota; c__Bdellovibrionia; o__Bdellovibrionales; f__Bdellovibrionaceae; g__OM27_clade	0	0	0	0	6.67e-05	0	0	0	0	0.0001667	0	0	0	0	0	0	0	0	0	0
d__Bacteria; k__norank_d__Bacteria; p__Proteobacteria; c__Gammaproteobacteria; o__Methylococcales; f__Methylomonadaceae; g__Methylomonas	0	0	0	0	0.0001334	0	0	0	0	0	0	0	0	0	0	0	0	0	0	0
d__Bacteria; k__norank_d__Bacteria; p__Firmicutes; c__Clostridia; o__Lachnospirales; f__Lachnospiraceae; g__Eubacterium_ruminantium_group	0	0	0	0	0.0001	0	0	0	0	0	0	0	0	0	0.0008337	0	0	0	0	0
d__Bacteria; k__norank_d__Bacteria; p__Firmicutes; c__Clostridia; o__Eubacteriales; f__Eubacteriaceae; g__norank_f__Eubacteriaceae	0	0	0	0	6.67e-05	0	0	0	0	0	0	0	0	0	0	0	0	0	0	0
d__Bacteria; k__norank_d__Bacteria; p__Proteobacteria; c__Gammaproteobacteria; o__Burkholderiales; f__Nitrosomonadaceae; g__Nitrosospira	0	0	0	0	0.0005002	0	0	0	0	0	0	0	0	0	0	0	0	0	0	0
d__Bacteria; k__norank_d__Bacteria; p__Desulfobacterota; c__Desulfobacteria; o__Desulfobacterales; f__Desulfobacteraceae; g__Desulfotignum	0	0	0	0	6.67e-05	0	0	0	0	0	0	0	0	0	0	0	0	0	0	0
d__Bacteria; k__norank_d__Bacteria; p__Firmicutes; c__Bacilli; o__Alicyclobacillales; f__Alicyclobacillaceae; g__Alicyclobacillus	0	0	0	0	3.335e-05	0	0	0	0	0	0	0	0	0	0	0	0	0	0	0
d__Bacteria; k__norank_d__Bacteria; p__Chloroflexi; c__Anaerolineae; o__SBR1031; f__A4b; g__OLB13	0	0	0	0	0.0001334	0	0	0	0	0	0	0	0	0	0	0	0	0	0	0
d__Bacteria; k__norank_d__Bacteria; p__Actinobacteriota; c__Actinobacteria; o__Frankiales; f__Sporichthyaceae; g__Longivirga	0	0	0	0	0.0001667	0	0	0	0	0.0002334	0	0	0	0	0	0	0	0	0	0
d__Bacteria; k__norank_d__Bacteria; p__Verrucomicrobiota; c__Verrucomicrobiae; o__Opitutales; f__Opitutaceae; g__Opitutus	0	0	0	0	6.67e-05	0	0	0	0	0	0	0	0	0	0	0	0	0	0	0
d__Bacteria; k__norank_d__Bacteria; p__Bacteroidota; c__Rhodothermia; o__Rhodothermales; f__Rhodothermaceae; g__norank_f__Rhodothermaceae	0	0	0	0	0.0002334	0	0	0	0	3.335e-05	0	0	0	0	0	0	0	0	0	0
d__Bacteria; k__norank_d__Bacteria; p__Firmicutes; c__Bacilli; o__Bacillales; f__Bacillaceae; g__Bacillus	3.335e-05	0.0005002	0.000767	0.0009004	0.002268	0	0.0003668	0.0007003	0.0009337	0.001634	0	7.503e-05	0.0001667	0.0006086	0.001301	0	0.0002501	0.0004835	0.000717	0.0009004
d__Bacteria; k__norank_d__Bacteria; p__Verrucomicrobiota; c__Chlamydiae; o__Chlamydiales; f__unclassified_o__Chlamydiales; g__unclassified_o__Chlamydiales	0	0	0	0	0.0002334	0	0	0	0	0	0	0	0	0	0	0	0	0	0	0
d__Bacteria; k__norank_d__Bacteria; p__Planctomycetota; c__Planctomycetes; o__Isosphaerales; f__Isosphaeraceae; g__unclassified_f__Isosphaeraceae	0	0	0	0	0.0001334	0	0	0	0	0	0	0	0	0	0	0	0	0	0	3.335e-05
d__Bacteria; k__norank_d__Bacteria; p__Chloroflexi; c__Chloroflexia; o__Kallotenuales; f__AKIW781; g__norank_f__AKIW781	0	0	0	0	0.0001667	0	0	0	0	0	0	0	0	0	0.0001	0	0	0	0	3.335e-05
d__Bacteria; k__norank_d__Bacteria; p__Bacteroidota; c__Bacteroidia; o__Cytophagales; f__Microscillaceae; g__OLB12	0	0	0	0	0.0001667	0	0	0	0	0.0001	0	0	0	0	0	0	0	0	0	0
d__Bacteria; k__norank_d__Bacteria; p__Planctomycetota; c__Pla3_lineage; o__norank_c__Pla3_lineage; f__norank_o__norank_c__Pla3_lineage; g__norank_f__norank_o__norank_c__Pla3_lineage	0	0	0	0	0.0003001	0	0	0	0	0	0	0	0	0	0	0	0	0	0	0
d__Bacteria; k__norank_d__Bacteria; p__Firmicutes; c__Limnochordia; o__Limnochordales; f__Limnochordaceae; g__norank_f__Limnochordaceae	0	0	0	0	0.0003001	0	0	0	0	0	0	0	0	0	0	0	0	0	0	0
d__Bacteria; k__norank_d__Bacteria; p__Firmicutes; c__Negativicutes; o__Acidaminococcales; f__Acidaminococcaceae; g__Succiniclasticum	0	0	0	0	0.0001334	0	0	0	0	0.0001	0	0	0	0	3.335e-05	0	0	0	0	0
d__Bacteria; k__norank_d__Bacteria; p__Methylomirabilota; c__Methylomirabilia; o__Rokubacteriales; f__norank_o__Rokubacteriales; g__norank_f__norank_o__Rokubacteriales	0	0	0	0	0.0002334	0	0	0	0	0.0003335	0	0	0	0	6.67e-05	0	0	0	2.501e-05	0.0001
d__Bacteria; k__norank_d__Bacteria; p__Actinobacteriota; c__Actinobacteria; o__Corynebacteriales; f__Corynebacteriaceae; g__Lawsonella	0	0	0	0	0.0001	0	0	0	0	0.0001334	0	0	0	0	3.335e-05	0	0	0	0	6.67e-05
d__Bacteria; k__norank_d__Bacteria; p__Proteobacteria; c__Alphaproteobacteria; o__Sphingomonadales; f__Sphingomonadaceae; g__DSSF69	0	0	0	0	0.0001	0	0	0	0	0.0002668	0	0	0	0	0.0001	0	0	0	0	0
d__Bacteria; k__norank_d__Bacteria; p__Chloroflexi; c__Gitt-GS-136; o__norank_c__Gitt-GS-136; f__norank_o__norank_c__Gitt-GS-136; g__norank_f__norank_o__norank_c__Gitt-GS-136	0	0	0	0	0.0001667	0	0	0	0	6.67e-05	0	0	0	0	0	0	0	0	2.501e-05	6.67e-05
d__Bacteria; k__norank_d__Bacteria; p__Firmicutes; c__Bacilli; o__Lactobacillales; f__Enterococcaceae; g__Enterococcus	0	0	0.0001	0.0003001	0.3195	0	0	6.67e-05	0.0005669	0.1888	0	8.337e-06	0.04847	0.1473	0.9903	0	8.337e-06	0.0004835	0.001059	0.009371
d__Bacteria; k__norank_d__Bacteria; p__Firmicutes; c__Bacilli; o__Paenibacillales; f__Paenibacillaceae; g__Ammoniphilus	0	0	0	0	0.0001667	0	0	0	0	0	0	0	0	0	0.0001334	0	0	0	0	0
d__Bacteria; k__norank_d__Bacteria; p__Myxococcota; c__Polyangia; o__Nannocystales; f__Nannocystaceae; g__norank_f__Nannocystaceae	0	0	0	0	0.0001	0	0	0	0	0	0	0	0	0	0	0	0	0	0	0
d__Bacteria; k__norank_d__Bacteria; p__Proteobacteria; c__Gammaproteobacteria; o__Burkholderiales; f__Oxalobacteraceae; g__Noviherbaspirillum	0	0	0	0	0.0001667	0	0	0	0	0.0005669	0	0	0	0	0	0	0	0	2.501e-05	0.0001334
d__Bacteria; k__norank_d__Bacteria; p__Firmicutes; c__Clostridia; o__Lachnospirales; f__Lachnospiraceae; g__Dorea	0	0	0	0	0.0004002	0	0	0	6.67e-05	0.003702	0	0	0	5.836e-05	0.001501	0	0	0	0.0001	0.0002334
d__Bacteria; k__norank_d__Bacteria; p__Proteobacteria; c__Gammaproteobacteria; o__Burkholderiales; f__Burkholderiaceae; g__Polynucleobacter	0	0	0	0	3.335e-05	0	0	0	0	0	0	0	0	0	6.67e-05	0	0	0	0	0
d__Bacteria; k__norank_d__Bacteria; p__Bacteroidota; c__Bacteroidia; o__Bacteroidales; f__Bacteroidales_RF16_group; g__norank_f__Bacteroidales_RF16_group	0	0	0	0	6.67e-05	0	0	0	0	3.335e-05	0	0	0	0	0.02905	0	0	0	0	0
d__Bacteria; k__norank_d__Bacteria; p__Proteobacteria; c__Gammaproteobacteria; o__Burkholderiales; f__Sutterellaceae; g__Parasutterella	0	0	0	0	0.000667	0	0	0	0	0.002301	0	0	0	0	0.0002334	0	0	0	0	3.335e-05
d__Bacteria; k__norank_d__Bacteria; p__Proteobacteria; c__Alphaproteobacteria; o__Rhizobiales; f__Beijerinckiaceae; g__Methylobacterium-Methylorubrum	0	3.335e-05	6.67e-05	0.0001	0.0003001	0	0	3.335e-05	6.67e-05	0.0004002	0	0	0	0	0.0002001	0	0	1.667e-05	3.335e-05	3.335e-05
d__Bacteria; k__norank_d__Bacteria; p__Bacteroidota; c__Bacteroidia; o__Sphingobacteriales; f__AKYH767; g__norank_f__AKYH767	0	0	0	0	0.0001334	0	0	0	0	0.0001	0	0	0	0	0.0002001	0	0	0	0	0
d__Bacteria; k__norank_d__Bacteria; p__Firmicutes; c__Clostridia; o__Oscillospirales; f__Ruminococcaceae; g__UCG-001	0	0	0	0	0	0	0	0	0	0	0	0	0	0	0.0003335	0	0	0	0	0
d__Bacteria; k__norank_d__Bacteria; p__Proteobacteria; c__Gammaproteobacteria; o__Burkholderiales; f__Comamonadaceae; g__Acidovorax	3.335e-05	0.0001	0.0002001	0.0003835	0.002501	0	6.67e-05	0.0002001	0.0003001	0.001934	0	3.335e-05	8.337e-05	0.0002084	0.001	0	5.836e-05	0.0001334	0.0001834	0.000667
d__Bacteria; k__norank_d__Bacteria; p__Proteobacteria; c__Gammaproteobacteria; o__Burkholderiales; f__Comamonadaceae; g__Alicycliphilus	0	0	0	0	0.001167	0	0	0	0	3.335e-05	0	0	0	0	3.335e-05	0	0	0	0	0
d__Bacteria; k__norank_d__Bacteria; p__Actinobacteriota; c__Actinobacteria; o__Micrococcales; f__Micrococcaceae; g__Arthrobacter	0	1.667e-05	6.67e-05	0.0002001	0.001067	0	3.335e-05	6.67e-05	0.0002668	0.0009671	0	0	3.335e-05	5.836e-05	0.001167	0	3.335e-05	0.0001501	0.0001667	0.0004002
d__Bacteria; k__norank_d__Bacteria; p__Firmicutes; c__Bacilli; o__Bacillales; f__Planococcaceae; g__Kurthia	0	0	0	0	0.0001667	0	0	0	0	0	0	0	0	0	0	0	0	0	0	0
d__Bacteria; k__norank_d__Bacteria; p__Actinobacteriota; c__Coriobacteriia; o__Coriobacteriales; f__Eggerthellaceae; g__Paraeggerthella	0	0	0	0	3.335e-05	0	0	0	0	3.335e-05	0	0	0	0	6.67e-05	0	0	0	0	0
d__Bacteria; k__norank_d__Bacteria; p__Chloroflexi; c__TK10; o__norank_c__TK10; f__norank_o__norank_c__TK10; g__norank_f__norank_o__norank_c__TK10	0	0	0	0	0.0003668	0	0	0	0	0.0002001	0	0	0	0	0.0001	0	0	0	0	0
d__Bacteria; k__norank_d__Bacteria; p__Firmicutes; c__Clostridia; o__Clostridiales; f__Clostridiaceae; g__Clostridium_sensu_stricto_13	0	0	0	0	0.0001667	0	0	0	0	0	0	0	0	0	0	0	0	0	0	0
d__Bacteria; k__norank_d__Bacteria; p__Acidobacteriota; c__Acidobacteriae; o__norank_c__Acidobacteriae; f__norank_o__norank_c__Acidobacteriae; g__Paludibaculum	0	0	0	0	0.0004335	0	0	0	0	3.335e-05	0	0	0	0	0	0	0	0	0	0
d__Bacteria; k__norank_d__Bacteria; p__Spirochaetota; c__Spirochaetia; o__Spirochaetales; f__Spirochaetaceae; g__Sphaerochaeta	0	0	0	0	0.0002334	0	0	0	0	6.67e-05	0	0	0	0	0.003668	0	0	0	0	0
d__Bacteria; k__norank_d__Bacteria; p__Verrucomicrobiota; c__Kiritimatiellae; o__WCHB1-41; f__norank_o__WCHB1-41; g__norank_f__norank_o__WCHB1-41	0	0	0	0	0	0	0	0	0	0	0	0	0	0	0.01988	0	0	0	0	0
d__Bacteria; k__norank_d__Bacteria; p__Proteobacteria; c__Alphaproteobacteria; o__Rhizobiales; f__Devosiaceae; g__unclassified_f__Devosiaceae	0	0.0001501	0.0004669	0.001117	0.009404	0	3.335e-05	0.0001667	0.0005002	0.002801	0	3.335e-05	5.002e-05	0.0005586	0.002634	0	6.67e-05	0.0005169	0.0009171	0.0009671
d__Bacteria; k__norank_d__Bacteria; p__Proteobacteria; c__Alphaproteobacteria; o__Rhodobacterales; f__Rhodobacteraceae; g__Rhodobacter	0	0	0	0	0.001334	0	0	0	0	0.0002001	0	0	0	0	3.335e-05	0	0	0	0	0
d__Bacteria; k__norank_d__Bacteria; p__Firmicutes; c__Clostridia; o__Lachnospirales; f__Lachnospiraceae; g__norank_f__Lachnospiraceae	0	0	0	1.667e-05	0.01737	0	0	0	0	0.002868	0	0	0	5.002e-05	0.0003001	0	8.337e-06	3.335e-05	3.335e-05	0.0001
d__Bacteria; k__norank_d__Bacteria; p__Desulfobacterota; c__Desulfobacteria; o__Desulfobacterales; f__Desulfobacteraceae; g__Desulfobacter	0	0	0	0	0.0001	0	0	0	0	0	0	0	0	0	0	0	0	0	0	0
d__Bacteria; k__norank_d__Bacteria; p__Actinobacteriota; c__Actinobacteria; o__Micrococcales; f__Cellulomonadaceae; g__Tropheryma	0	0	0	0	0	0	0	0	0	0.0001334	0	0	0	0	0	0	0	0	0	0
d__Bacteria; k__norank_d__Bacteria; p__Firmicutes; c__Bacilli; o__Bacillales; f__unclassified_o__Bacillales; g__unclassified_o__Bacillales	0	0	0	0	0.0001667	0	0	0	0	0	0	0	0	0	0	0	0	0	0	0
d__Bacteria; k__norank_d__Bacteria; p__Verrucomicrobiota; c__Verrucomicrobiae; o__Pedosphaerales; f__Pedosphaeraceae; g__Oikopleura	0	0	0	0	0.0001	0	0	0	0	0	0	0	0	0	0	0	0	0	0	0
d__Bacteria; k__norank_d__Bacteria; p__Armatimonadota; c__Armatimonadia; o__Armatimonadales; f__norank_o__Armatimonadales; g__norank_f__norank_o__Armatimonadales	0	0	0	0	6.67e-05	0	0	0	0	0	0	0	0	0	0	0	0	0	0	0
d__Bacteria; k__norank_d__Bacteria; p__Firmicutes; c__Clostridia; o__Peptostreptococcales-Tissierellales; f__Anaerovoracaceae; g__Eubacterium_brachy_group	0	0	0	0	6.67e-05	0	0	0	0	3.335e-05	0	0	0	0	3.335e-05	0	0	0	0	3.335e-05
d__Bacteria; k__norank_d__Bacteria; p__Desulfobacterota; c__Desulfuromonadia; o__Geobacterales; f__Geobacteraceae; g__unclassified_f__Geobacteraceae	0	0	0	0	0.0001	0	0	0	0	0	0	0	0	0	0	0	0	0	0	0
d__Bacteria; k__norank_d__Bacteria; p__Bacteroidota; c__Bacteroidia; o__Chitinophagales; f__Chitinophagaceae; g__Cnuella	0	0	0	0	0	0	0	0	0	0.0005669	0	0	0	0	0	0	0	0	0	0
d__Bacteria; k__norank_d__Bacteria; p__Firmicutes; c__Clostridia; o__Oscillospirales; f__Ruminococcaceae; g__Anaerotruncus	0	0	0	0	0.0003001	0	0	0	0	0.0004002	0	0	0	2.501e-05	0.0002668	0	0	0	0	0
d__Bacteria; k__norank_d__Bacteria; p__Actinobacteriota; c__Actinobacteria; o__Corynebacteriales; f__Nocardiaceae; g__Gordonia	0	0	0	0	0.0001	0	0	0	0	0.0007003	0	0	0	0	3.335e-05	0	0	0	0	0
d__Bacteria; k__norank_d__Bacteria; p__Firmicutes; c__Clostridia; o__Lachnospirales; f__Lachnospiraceae; g__Epulopiscium	0	0	0	0	0	0	0	0	0	0	0	0	0	0	3.335e-05	0	0	0	0	0
d__Bacteria; k__norank_d__Bacteria; p__Firmicutes; c__Clostridia; o__Lachnospirales; f__Lachnospiraceae; g__Blautia	0	0	6.67e-05	0.0001501	0.002234	0	3.335e-05	0.0001334	0.0003001	0.005469	0	3.335e-05	5.002e-05	0.0002084	0.006069	0	1.667e-05	8.337e-05	0.0001751	0.0003668
d__Bacteria; k__norank_d__Bacteria; p__Fusobacteriota; c__Fusobacteriia; o__Fusobacteriales; f__Fusobacteriaceae; g__Fusobacterium	0	0	3.335e-05	0.0002334	0.05049	0	0	3.335e-05	0.0003668	0.01567	0	0	3.335e-05	0.0004252	0.02905	0	9.171e-05	0.0005336	0.003552	0.00837
d__Bacteria; k__norank_d__Bacteria; p__Firmicutes; c__Clostridia; o__Oscillospirales; f__Ruminococcaceae; g__Fournierella	0	0	0	0	0	0	0	0	0	0	0	0	0	0	3.335e-05	0	0	0	0	0.0002001
d__Bacteria; k__norank_d__Bacteria; p__Firmicutes; c__Clostridia; o__Oscillospirales; f__Oscillospiraceae; g__Papillibacter	0	0	0	0	0	0	0	0	0	0	0	0	0	0	0.0001334	0	0	0	0	0
d__Bacteria; k__norank_d__Bacteria; p__Patescibacteria; c__Saccharimonadia; o__Saccharimonadales; f__Saccharimonadaceae; g__Candidatus_Saccharimonas	0	0	0	0	0.0001667	0	0	0	0	0	0	0	0	0	0	0	0	0	0	6.67e-05
d__Bacteria; k__norank_d__Bacteria; p__Firmicutes; c__Clostridia; o__Eubacteriales; f__Eubacteriaceae; g__Eubacterium	0	0	0	0	0	0	0	0	0	0	0	0	0	0	3.335e-05	0	0	0	0	0.0001
d__Bacteria; k__norank_d__Bacteria; p__Actinobacteriota; c__Coriobacteriia; o__Coriobacteriales; f__Atopobiaceae; g__Atopobium	0	0	0	0	0.0004335	0	0	0	0	0.0002334	0	0	0	0	6.67e-05	0	0	1.667e-05	5.836e-05	0.0002334
d__Bacteria; k__norank_d__Bacteria; p__Proteobacteria; c__Gammaproteobacteria; o__Burkholderiales; f__Alcaligenaceae; g__Pusillimonas	0	0	0	0	0	0	0	0	0	6.67e-05	0	0	0	0	0	0	0	0	0	0
d__Bacteria; k__norank_d__Bacteria; p__Proteobacteria; c__Gammaproteobacteria; o__Diplorickettsiales; f__Diplorickettsiaceae; g__norank_f__Diplorickettsiaceae	0	0	0	0	0	0	0	0	0	3.335e-05	0	0	0	0	0	0	0	0	0	0
d__Bacteria; k__norank_d__Bacteria; p__Cloacimonadota; c__Cloacimonadia; o__Cloacimonadales; f__Cloacimonadaceae; g__LNR_A2-18	0	0	0	0	6.67e-05	0	0	0	0	0	0	0	0	0	0	0	0	0	0	0
d__Bacteria; k__norank_d__Bacteria; p__Actinobacteriota; c__Actinobacteria; o__Bifidobacteriales; f__Bifidobacteriaceae; g__Gardnerella	0	0	0	0	0.0001334	0	0	0	0	0	0	0	0	0	0	0	0	0	0	0
d__Bacteria; k__norank_d__Bacteria; p__Bacteroidota; c__Bacteroidia; o__unclassified_c__Bacteroidia; f__unclassified_c__Bacteroidia; g__unclassified_c__Bacteroidia	0	0	0	0	0.0002001	0	0	0	0	0.0001	0	0	0	0	0.001067	0	0	0	0	0.0001
d__Bacteria; k__norank_d__Bacteria; p__Proteobacteria; c__Alphaproteobacteria; o__Tistrellales; f__Geminicoccaceae; g__norank_f__Geminicoccaceae	0	0	0	0	0.0001667	0	0	0	0	0.0003001	0	0	0	0	0.0002001	0	0	0	5.002e-05	0.0001
d__Bacteria; k__norank_d__Bacteria; p__Actinobacteriota; c__Actinobacteria; o__Propionibacteriales; f__Nocardioidaceae; g__Nocardioides	0	3.335e-05	6.67e-05	0.0003001	0.001134	0	0	3.335e-05	0.0001	0.0005669	0	0	3.335e-05	0.0001167	0.0003001	0	1.667e-05	0.0001	0.0001584	0.0004669
d__Bacteria; k__norank_d__Bacteria; p__Actinobacteriota; c__Coriobacteriia; o__Coriobacteriales; f__Eggerthellaceae; g__Eggerthella	0	0	0	0	0.004168	0	0	0	3.335e-05	0.004269	0	0	0	0.0001	0.003401	0	0	0	2.501e-05	6.67e-05
d__Bacteria; k__norank_d__Bacteria; p__Verrucomicrobiota; c__Verrucomicrobiae; o__Opitutales; f__Puniceicoccaceae; g__Cerasicoccus	0	0	0	0	0	0	0	0	0	0	0	0	0	0	0.001134	0	0	0	0	0
d__Bacteria; k__norank_d__Bacteria; p__Proteobacteria; c__Gammaproteobacteria; o__Burkholderiales; f__Sutterellaceae; g__norank_f__Sutterellaceae	0	0	0	0	3.335e-05	0	0	0	0	3.335e-05	0	0	0	0	6.67e-05	0	0	0	0	0
d__Bacteria; k__norank_d__Bacteria; p__Dependentiae; c__Babeliae; o__Babeliales; f__UBA12409; g__norank_f__UBA12409	0	0	0	0	0	0	0	0	0	0.0001	0	0	0	0	0	0	0	0	0	0
d__Bacteria; k__norank_d__Bacteria; p__Proteobacteria; c__Gammaproteobacteria; o__Burkholderiales; f__norank_o__Burkholderiales; g__norank_f__norank_o__Burkholderiales	0	0	0	0	0	0	0	0	0	6.67e-05	0	0	0	0	0	0	0	0	0	0
d__Bacteria; k__norank_d__Bacteria; p__Proteobacteria; c__Gammaproteobacteria; o__Xanthomonadales; f__Rhodanobacteraceae; g__Rhodanobacter	0	0	0	0	0.001034	0	0	0	0	0.0001	0	0	0	0	0	0	0	0	0	0
d__Bacteria; k__norank_d__Bacteria; p__Desulfobacterota; c__Desulfomonilia; o__Desulfomonilales; f__Desulfomonilaceae; g__Desulfomonile	0	0	0	0	0.0001667	0	0	0	0	0	0	0	0	0	0	0	0	0	0	0
d__Bacteria; k__norank_d__Bacteria; p__Patescibacteria; c__Gracilibacteria; o__Absconditabacteriales_SR1; f__norank_o__Absconditabacteriales_SR1; g__norank_f__norank_o__Absconditabacteriales_SR1	0	0	0	0	0.001201	0	0	0	0	0.0009004	0	0	0	0	0	0	0	0	0	0.0001667
d__Bacteria; k__norank_d__Bacteria; p__Firmicutes; c__Bacilli; o__Lactobacillales; f__Aerococcaceae; g__Aerococcus	0	0	0	0	0.0001	0	0	0	0	0.0001334	0	0	0	0	0.001034	0	0	0	0	0.0002334
d__Bacteria; k__norank_d__Bacteria; p__Chloroflexi; c__Chloroflexia; o__Thermomicrobiales; f__JG30-KF-CM45; g__norank_f__JG30-KF-CM45	0	0	3.335e-05	0.0001167	0.001534	0	0	0	0.0001	0.0003335	0	0	3.335e-05	0.0001334	0.0001667	0	0	1.667e-05	8.337e-05	0.0001667
d__Bacteria; k__norank_d__Bacteria; p__Actinobacteriota; c__Actinobacteria; o__Micromonosporales; f__Micromonosporaceae; g__norank_f__Micromonosporaceae	0	0	0	0	0.0001	0	0	0	0	0	0	0	0	0	0	0	0	0	0	0
d__Bacteria; k__norank_d__Bacteria; p__Actinobacteriota; c__Actinobacteria; o__Propionibacteriales; f__Propionibacteriaceae; g__Cutibacterium	0	0.0001	0.0002334	0.0007003	0.01304	0	3.335e-05	6.67e-05	0.0003335	0.003835	0	8.337e-06	5.002e-05	0.0002668	0.008237	0	6.67e-05	0.0002835	0.0005002	0.0007003
d__Bacteria; k__norank_d__Bacteria; p__Firmicutes; c__Bacilli; o__Staphylococcales; f__Staphylococcaceae; g__Nosocomiicoccus	0	0	0	0	6.67e-05	0	0	0	0	0	0	0	0	0	0	0	0	0	0	0
d__Bacteria; k__norank_d__Bacteria; p__Actinobacteriota; c__Actinobacteria; o__Micrococcales; f__Microbacteriaceae; g__Microbacterium	0	5.002e-05	0.0001	0.0002668	0.001267	0	3.335e-05	6.67e-05	0.0001667	0.0004669	0	3.335e-05	6.67e-05	0.0001417	0.0005336	0	4.168e-05	0.0001667	0.0001917	0.0003668
d__Bacteria; k__norank_d__Bacteria; p__Patescibacteria; c__Gracilibacteria; o__norank_c__Gracilibacteria; f__norank_o__norank_c__Gracilibacteria; g__norank_f__norank_o__norank_c__Gracilibacteria	0	0	0	0	0.0002001	0	0	0	0	0	0	0	0	0	0	0	0	0	0	0.0001334
d__Bacteria; k__norank_d__Bacteria; p__Desulfobacterota; c__norank_p__Desulfobacterota; o__norank_c__norank_p__Desulfobacterota; f__norank_o__norank_c__norank_p__Desulfobacterota; g__norank_f__norank_o__norank_c__norank_p__Desulfobacterota	0	0	0	0	6.67e-05	0	0	0	0	0	0	0	0	0	0	0	0	0	0	0
d__Bacteria; k__norank_d__Bacteria; p__Firmicutes; c__Bacilli; o__Paenibacillales; f__Paenibacillaceae; g__unclassified_f__Paenibacillaceae	0	0	0	0	0.0001	0	0	0	0	0	0	0	0	0	0	0	0	0	0	0
d__Bacteria; k__norank_d__Bacteria; p__Actinobacteriota; c__Actinobacteria; o__Frankiales; f__Geodermatophilaceae; g__Blastococcus	0	0	0	3.335e-05	0.001767	0	0	0	0	0.0002334	0	0	0	3.335e-05	3.335e-05	0	0	0	2.501e-05	0.0001334
d__Bacteria; k__norank_d__Bacteria; p__Actinobacteriota; c__Coriobacteriia; o__Coriobacteriales; f__Eggerthellaceae; g__Senegalimassilia	0	0	0	0	6.67e-05	0	0	0	0	0	0	0	0	0	0.0004002	0	0	0	0	0
d__Bacteria; k__norank_d__Bacteria; p__Cyanobacteria; c__Vampirivibrionia; o__Obscuribacterales; f__Obscuribacteraceae; g__Candidatus_Obscuribacter	0	0	0	0	0.0001334	0	0	0	0	0.0002001	0	0	0	0	6.67e-05	0	0	0	0	0.0004002
d__Bacteria; k__norank_d__Bacteria; p__Firmicutes; c__Clostridia; o__norank_c__Clostridia; f__Hungateiclostridiaceae; g__norank_f__Hungateiclostridiaceae	0	0	0	0	0.0001	0	0	0	0	0	0	0	0	0	0	0	0	0	0	0
d__Bacteria; k__norank_d__Bacteria; p__Proteobacteria; c__Gammaproteobacteria; o__Burkholderiales; f__Chitinimonadaceae; g__Chitinivorax	0	0	0	0	0.0001667	0	0	0	0	0	0	0	0	0	0	0	0	0	0	0
d__Bacteria; k__norank_d__Bacteria; p__Spirochaetota; c__V2072-189E03; o__norank_c__V2072-189E03; f__norank_o__norank_c__V2072-189E03; g__norank_f__norank_o__norank_c__V2072-189E03	0	0	0	0	0	0	0	0	0	0	0	0	0	0	3.335e-05	0	0	0	0	0
d__Bacteria; k__norank_d__Bacteria; p__Gemmatimonadota; c__S0134_terrestrial_group; o__norank_c__S0134_terrestrial_group; f__norank_o__norank_c__S0134_terrestrial_group; g__norank_f__norank_o__norank_c__S0134_terrestrial_group	0	0	0	0	0.0001667	0	0	0	0	0.0003001	0	0	0	0	3.335e-05	0	0	0	0	0
d__Bacteria; k__norank_d__Bacteria; p__Actinobacteriota; c__Acidimicrobiia; o__Microtrichales; f__Microtrichaceae; g__norank_f__Microtrichaceae	0	0	0	0	6.67e-05	0	0	0	0	3.335e-05	0	0	0	0	0.0001334	0	0	0	0	0
d__Bacteria; k__norank_d__Bacteria; p__Actinobacteriota; c__Actinobacteria; o__Frankiales; f__Geodermatophilaceae; g__Geodermatophilus	0	0	0	0	0.0001	0	0	0	0	6.67e-05	0	0	0	0	0	0	0	0	2.501e-05	6.67e-05
d__Bacteria; k__norank_d__Bacteria; p__Proteobacteria; c__Gammaproteobacteria; o__Burkholderiales; f__Comamonadaceae; g__Piscinibacter	0	0	0	0	0.0008003	0	0	0	0	3.335e-05	0	0	0	0	3.335e-05	0	0	0	0	0
d__Bacteria; k__norank_d__Bacteria; p__Proteobacteria; c__Alphaproteobacteria; o__Sphingomonadales; f__Sphingomonadaceae; g__Sandaracinobacter	0	0	0	0	0	0	0	0	0	0	0	0	0	0	6.67e-05	0	0	0	0	6.67e-05
d__Bacteria; k__norank_d__Bacteria; p__Cyanobacteria; c__Cyanobacteriia; o__Cyanobacteriales; f__Nostocaceae; g__unclassified_f__Nostocaceae	0	0	0	0	0	0	0	0	0	6.67e-05	0	0	0	0	0	0	0	0	0	0
d__Bacteria; k__norank_d__Bacteria; p__Actinobacteriota; c__Actinobacteria; o__Frankiales; f__Sporichthyaceae; g__hgcI_clade	0	0	0	0	0.0001667	0	0	0	0	0.0001334	0	0	0	0	3.335e-05	0	0	0	0	0.0003001
d__Bacteria; k__norank_d__Bacteria; p__Firmicutes; c__Bacilli; o__Lactobacillales; f__Aerococcaceae; g__Facklamia	0	0	0	0	0	0	0	0	0	0	0	0	0	0	0	0	0	0	0	0.0001334
d__Bacteria; k__norank_d__Bacteria; p__Firmicutes; c__Clostridia; o__Lachnospirales; f__Lachnospiraceae; g__Ruminococcus_torques_group	0	0	0	6.67e-05	0.005969	0	0	6.67e-05	0.0001667	0.008304	0	0	5.002e-05	0.0007003	0.00827	0	3.335e-05	3.335e-05	5.836e-05	0.0001334
d__Bacteria; k__norank_d__Bacteria; p__Firmicutes; c__Clostridia; o__norank_c__Clostridia; f__Hungateiclostridiaceae; g__Fastidiosipila	0	0	0	0.0001	0.001434	0	0	0	3.335e-05	0.0001667	0	0	0	2.501e-05	0.0001334	0	0	0	0	0
d__Bacteria; k__norank_d__Bacteria; p__Proteobacteria; c__Gammaproteobacteria; o__Pasteurellales; f__Pasteurellaceae; g__Haemophilus	0	0	0	0	0.0005336	0	0	0	0	0.0002001	0	0	0	2.501e-05	0.0002668	0	0	0.0001334	0.009796	0.03448
d__Bacteria; k__norank_d__Bacteria; p__Desulfobacterota; c__Desulfobulbia; o__Desulfobulbales; f__Desulfobulbaceae; g__Desulfobulbus	0	0	0	0	0.0001334	0	0	0	0	0	0	0	0	0	0	0	0	0	0	0
d__Bacteria; k__norank_d__Bacteria; p__Firmicutes; c__Clostridia; o__Clostridiales; f__Clostridiaceae; g__Clostridium_sensu_stricto_12	0	0	0	0	6.67e-05	0	0	0	0	0	0	0	0	0	0	0	0	0	0	0
d__Bacteria; k__norank_d__Bacteria; p__Actinobacteriota; c__Actinobacteria; o__Micrococcales; f__Micrococcaceae; g__Kocuria	0	0	0	3.335e-05	0.0001667	0	0	0	0	0.0001334	0	0	0	0	3.335e-05	0	0	3.335e-05	6.67e-05	0.0001334
d__Bacteria; k__norank_d__Bacteria; p__Proteobacteria; c__Alphaproteobacteria; o__Azospirillales; f__Azospirillaceae; g__Niveispirillum	0	0	0	0	6.67e-05	0	0	0	0	0	0	0	0	0	0	0	0	0	0	0
d__Bacteria; k__norank_d__Bacteria; p__Actinobacteriota; c__Coriobacteriia; o__Coriobacteriales; f__Eggerthellaceae; g__norank_f__Eggerthellaceae	0	0	0	0	0.0001667	0	0	0	0	0	0	0	0	0	0.001067	0	0	0	0	0
d__Bacteria; k__norank_d__Bacteria; p__Proteobacteria; c__Gammaproteobacteria; o__Burkholderiales; f__Rhodocyclaceae; g__Sulfuritalea	0	5.002e-05	0.0001334	0.0002835	0.0008337	0	0	3.335e-05	0.0002334	0.0004669	0	0	1.667e-05	0.0001334	0.0003001	0	8.337e-06	8.337e-05	0.0001584	0.0002334
d__Bacteria; k__norank_d__Bacteria; p__Actinobacteriota; c__Acidimicrobiia; o__norank_c__Acidimicrobiia; f__norank_o__norank_c__Acidimicrobiia; g__norank_f__norank_o__norank_c__Acidimicrobiia	0	0	0	0	0.0001	0	0	0	0	0.0001667	0	0	0	0	0	0	0	0	0	0
d__Bacteria; k__norank_d__Bacteria; p__Firmicutes; c__Clostridia; o__Lachnospirales; f__Lachnospiraceae; g__Tyzzerella	0	0	0	0	0.0001667	0	0	0	0	0	0	0	0	0	0	0	0	0	0	0
d__Bacteria; k__norank_d__Bacteria; p__Planctomycetota; c__Planctomycetes; o__Gemmatales; f__Gemmataceae; g__Fimbriiglobus	0	0	0	0	0.0001334	0	0	0	0	0	0	0	0	0	0	0	0	0	0	0
d__Bacteria; k__norank_d__Bacteria; p__Bacteroidota; c__Bacteroidia; o__Bacteroidales; f__Prevotellaceae; g__Paraprevotella	0	0	0	0	3.335e-05	0	0	0	0	0.001267	0	0	0	0	0.0001667	0	0	0	0	0
d__Bacteria; k__norank_d__Bacteria; p__Nitrospirota; c__Thermodesulfovibrionia; o__norank_c__Thermodesulfovibrionia; f__norank_o__norank_c__Thermodesulfovibrionia; g__norank_f__norank_o__norank_c__Thermodesulfovibrionia	0	0	0	0	0	0	0	0	0	0.0002334	0	0	0	0	0	0	0	0	0	0
d__Bacteria; k__norank_d__Bacteria; p__Firmicutes; c__Negativicutes; o__Veillonellales-Selenomonadales; f__Veillonellaceae; g__Megasphaera	0	0	0	0	0.0003335	0	0	0	0	0.009838	0	0	0	0	0.0007337	0	0	0	2.501e-05	3.335e-05
d__Bacteria; k__norank_d__Bacteria; p__Armatimonadota; c__Fimbriimonadia; o__Fimbriimonadales; f__Fimbriimonadaceae; g__norank_f__Fimbriimonadaceae	0	0	0	0	0.0005669	0	0	0	0	0	0	0	0	0	3.335e-05	0	0	0	0	0
d__Bacteria; k__norank_d__Bacteria; p__Verrucomicrobiota; c__Verrucomicrobiae; o__Chthoniobacterales; f__Terrimicrobiaceae; g__Terrimicrobium	0	0	0	0	0.0007003	0	0	0	0	0	0	0	0	0	0	0	0	0	0	0
d__Bacteria; k__norank_d__Bacteria; p__Bacteroidota; c__Bacteroidia; o__Bacteroidales; f__Paludibacteraceae; g__F0058	0	0	0	0	0.0004002	0	0	0	0	0.0003335	0	0	0	0	0	0	0	0	0	0.000867
d__Bacteria; k__norank_d__Bacteria; p__Spirochaetota; c__Leptospirae; o__Leptospirales; f__Leptospiraceae; g__Turneriella	0	0	0	0	0.0001334	0	0	0	0	0	0	0	0	0	0	0	0	0	0	0
d__Bacteria; k__norank_d__Bacteria; p__Bacteroidota; c__Bacteroidia; o__Cytophagales; f__Spirosomaceae; g__unclassified_f__Spirosomaceae	0	0	0	0	0.0003668	0	0	0	0	0.0001	0	0	0	0	0.0001	0	0	0	0	0
d__Bacteria; k__norank_d__Bacteria; p__Proteobacteria; c__Gammaproteobacteria; o__Burkholderiales; f__Alcaligenaceae; g__Achromobacter	0	0	0	5.002e-05	0.0003001	0	0	0	0	0.0002334	0	0	0	0	0.0002668	0	0	0	0	0
d__Bacteria; k__norank_d__Bacteria; p__Campilobacterota; c__Campylobacteria; o__Campylobacterales; f__Arcobacteraceae; g__Malaciobacter	0	0	0	0	0	0	0	0	0	0.0001	0	0	0	0	0	0	0	0	0	0
d__Bacteria; k__norank_d__Bacteria; p__Proteobacteria; c__Gammaproteobacteria; o__Beggiatoales; f__Beggiatoaceae; g__norank_f__Beggiatoaceae	0	3.335e-05	0.0001334	0.0002501	0.001234	0	0	3.335e-05	0.0001667	0.000767	0	0	1.667e-05	5.836e-05	0.0001334	0	0	5.002e-05	0.0001501	0.0002334
d__Bacteria; k__norank_d__Bacteria; p__Desulfobacterota; c__Desulfobulbia; o__Desulfobulbales; f__Desulfocapsaceae; g__Desulfobacterium_catecholicum_group	0	0	0	0	3.335e-05	0	0	0	0	0.0002001	0	0	0	0	0	0	0	0	0	0
d__Bacteria; k__norank_d__Bacteria; p__Proteobacteria; c__Gammaproteobacteria; o__Aeromonadales; f__Succinivibrionaceae; g__Succinivibrio	0	0	0	0	0	0	0	0	0	6.67e-05	0	0	0	0	0.003735	0	0	0	0	0
d__Bacteria; k__norank_d__Bacteria; p__Bacteroidota; c__Bacteroidia; o__Bacteroidales; f__Rikenellaceae; g__Alistipes	0	0	0	8.337e-05	0.004168	0	0	0	6.67e-05	0.004435	0	0	0	0.0002251	0.0008337	0	8.337e-06	3.335e-05	3.335e-05	0.0002668
d__Bacteria; k__norank_d__Bacteria; p__Bacteroidota; c__Bacteroidia; o__Sphingobacteriales; f__Lentimicrobiaceae; g__norank_f__Lentimicrobiaceae	0	0	0	0	0.0001334	0	0	0	0	0	0	0	0	0	0	0	0	0	0	0
d__Bacteria; k__norank_d__Bacteria; p__Proteobacteria; c__Alphaproteobacteria; o__Caulobacterales; f__Caulobacteraceae; g__Brevundimonas	0.003368	0.007153	0.01114	0.01897	0.1423	0	0.005102	0.009237	0.01427	0.07263	3.335e-05	0.003652	0.004802	0.01973	0.0672	0.0001334	0.005002	0.01332	0.01431	0.02351
d__Bacteria; k__norank_d__Bacteria; p__Firmicutes; c__Clostridia; o__Peptostreptococcales-Tissierellales; f__Anaerovoracaceae; g__Family_XIII_UCG-001	0	0	0	0	0.0002001	0	0	0	0	3.335e-05	0	0	0	0	0.0002334	0	0	0	0	0
d__Bacteria; k__norank_d__Bacteria; p__Bacteroidota; c__Bacteroidia; o__Flavobacteriales; f__Flavobacteriaceae; g__Flavobacterium	0.0002001	0.0006503	0.001467	0.003101	0.01074	0	0.0004669	0.0008337	0.002101	0.01267	3.335e-05	0.0004168	0.0009337	0.003435	0.005903	3.335e-05	0.0004669	0.002034	0.003301	0.005302
d__Bacteria; k__norank_d__Bacteria; p__Proteobacteria; c__Alphaproteobacteria; o__Rhizobiales; f__A0839; g__norank_f__A0839	0	0	0	0	0.0002668	0	0	0	0	6.67e-05	0	0	0	0	3.335e-05	0	0	0	0	0
d__Bacteria; k__norank_d__Bacteria; p__Firmicutes; c__Clostridia; o__Lachnospirales; f__Lachnospiraceae; g__Anaerostipes	0	0	0	0	0.0004002	0	0	0	3.335e-05	0.0005669	0	0	0	0	3.335e-05	0	0	0	0	3.335e-05
d__Bacteria; k__norank_d__Bacteria; p__Firmicutes; c__Clostridia; o__Clostridiales; f__norank_o__Clostridiales; g__norank_f__norank_o__Clostridiales	0	0	0	0	3.335e-05	0	0	0	0	0.0001667	0	0	0	0	0	0	0	0	0	0
d__Bacteria; k__norank_d__Bacteria; p__Synergistota; c__Synergistia; o__Synergistales; f__Synergistaceae; g__Pyramidobacter	0	0	0	0	0	0	0	0	0	0	0	0	0	0	0.0003668	0	0	0	0	0.001801
d__Bacteria; k__norank_d__Bacteria; p__Bacteroidota; c__Bacteroidia; o__Cytophagales; f__Microscillaceae; g__Ohtaekwangia	0	0	0	0	0.0002334	0	0	0	0	0	0	0	0	0	0	0	0	0	0	0
d__Bacteria; k__norank_d__Bacteria; p__Proteobacteria; c__Gammaproteobacteria; o__CCD24; f__norank_o__CCD24; g__norank_f__norank_o__CCD24	0	0	0	0	0.0001	0	0	0	0	3.335e-05	0	0	0	0	0	0	0	0	0	0
d__Bacteria; k__norank_d__Bacteria; p__Proteobacteria; c__Gammaproteobacteria; o__Pasteurellales; f__Pasteurellaceae; g__Aggregatibacter	0	0	0	0	0.004168	0	0	0	0	0.0002334	0	0	0	0	0.001134	0	0	0	0.0001	0.01871
d__Bacteria; k__norank_d__Bacteria; p__Actinobacteriota; c__Acidimicrobiia; o__Microtrichales; f__Ilumatobacteraceae; g__CL500-29_marine_group	0	0	0	0	0.0001667	0	0	0	0	3.335e-05	0	0	0	0	0	0	0	0	0	3.335e-05
d__Bacteria; k__norank_d__Bacteria; p__Firmicutes; c__Bacilli; o__Staphylococcales; f__Staphylococcaceae; g__Aliicoccus	0	0	0	0	3.335e-05	0	0	0	0	0	0	0	0	0	6.67e-05	0	0	0	0	0
d__Bacteria; k__norank_d__Bacteria; p__Chloroflexi; c__Anaerolineae; o__SBR1031; f__A4b; g__norank_f__A4b	0	0	0	1.667e-05	0.001667	0	0	0	0	0.0003335	0	0	0	0	0	0	0	0	0	3.335e-05
d__Bacteria; k__norank_d__Bacteria; p__Firmicutes; c__Clostridia; o__Peptostreptococcales-Tissierellales; f__Peptostreptococcaceae; g__Proteocatella	0	0	0	0	0.0007337	0	0	0	0	0	0	0	0	0	0	0	0	0	0	0
d__Bacteria; k__norank_d__Bacteria; p__Proteobacteria; c__Alphaproteobacteria; o__Rhizobiales; f__Xanthobacteraceae; g__norank_f__Xanthobacteraceae	0	0	0	3.335e-05	0.0001	0	0	0	0	3.335e-05	0	0	0	2.501e-05	3.335e-05	0	0	0	2.501e-05	0.0002334
d__Bacteria; k__norank_d__Bacteria; p__Planctomycetota; c__OM190; o__norank_c__OM190; f__norank_o__norank_c__OM190; g__norank_f__norank_o__norank_c__OM190	0	0	0	0	0.0002334	0	0	0	0	3.335e-05	0	0	0	0	0	0	0	0	0	0
d__Bacteria; k__norank_d__Bacteria; p__Verrucomicrobiota; c__Verrucomicrobiae; o__Verrucomicrobiales; f__Rubritaleaceae; g__Luteolibacter	0	0	0	0	6.67e-05	0	0	0	0	6.67e-05	0	0	0	0	0	0	0	0	0	0
d__Bacteria; k__norank_d__Bacteria; p__Bacteroidota; c__Bacteroidia; o__Chitinophagales; f__Chitinophagaceae; g__Sediminibacterium	0	0	0	3.335e-05	0.0002001	0	0	0	3.335e-05	0.0001667	0	0	0	0	0.0001	0	0	0	0	3.335e-05
d__Bacteria; k__norank_d__Bacteria; p__Bdellovibrionota; c__Oligoflexia; o__Oligoflexales; f__norank_o__Oligoflexales; g__norank_f__norank_o__Oligoflexales	0	0	0	0	3.335e-05	0	0	0	0	0	0	0	0	0	0	0	0	0	0	0
d__Bacteria; k__norank_d__Bacteria; p__Myxococcota; c__Polyangia; o__unclassified_c__Polyangia; f__unclassified_c__Polyangia; g__unclassified_c__Polyangia	0	0	0	0	3.335e-05	0	0	0	0	0	0	0	0	0	0	0	0	0	0	0
d__Bacteria; k__norank_d__Bacteria; p__Firmicutes; c__Clostridia; o__Lachnospirales; f__Lachnospiraceae; g__Moryella	0	0	0	0	0.0001	0	0	0	0	0.0004002	0	0	0	0	0	0	0	0	0	0
d__Bacteria; k__norank_d__Bacteria; p__Actinobacteriota; c__Coriobacteriia; o__Coriobacteriales; f__Eggerthellaceae; g__unclassified_f__Eggerthellaceae	0	0	0	0	0.0003001	0	0	0	0	0	0	0	0	0	0.0001	0	0	0	0	0
d__Bacteria; k__norank_d__Bacteria; p__Acidobacteriota; c__Vicinamibacteria; o__Vicinamibacterales; f__Vicinamibacteraceae; g__Luteitalea	0	0	0	0	0	0	0	0	0	0.0002668	0	0	0	0	6.67e-05	0	0	0	0	0
d__Bacteria; k__norank_d__Bacteria; p__Firmicutes; c__Bacilli; o__Erysipelotrichales; f__Erysipelatoclostridiaceae; g__norank_f__Erysipelatoclostridiaceae	0	0	0	0	0	0	0	0	0	0	0	0	0	0	6.67e-05	0	0	0	0	0
d__Bacteria; k__norank_d__Bacteria; p__Firmicutes; c__Clostridia; o__Lachnospirales; f__Lachnospiraceae; g__Agathobacter	0	0	0	5.002e-05	0.0005002	0	0	0	6.67e-05	0.002301	0	0	1.667e-05	0.0002168	0.006269	0	0	0	0	6.67e-05
d__Bacteria; k__norank_d__Bacteria; p__Firmicutes; c__Clostridia; o__Oscillospirales; f__Oscillospiraceae; g__Flavonifractor	0	0	0	0	0.0001667	0	0	0	0	0.001067	0	0	1.667e-05	8.337e-05	0.001234	0	0	0	2.501e-05	3.335e-05
d__Bacteria; k__norank_d__Bacteria; p__Fusobacteriota; c__Fusobacteriia; o__Fusobacteriales; f__Leptotrichiaceae; g__Leptotrichia	0	0	0	1.667e-05	0.009537	0	0	0	0.0001	0.01494	0	0	0	0	0.01264	0	0	0	0.0002751	0.001901
d__Bacteria; k__norank_d__Bacteria; p__Chloroflexi; c__JG30-KF-CM66; o__norank_c__JG30-KF-CM66; f__norank_o__norank_c__JG30-KF-CM66; g__norank_f__norank_o__norank_c__JG30-KF-CM66	0	0	0	0	0.0004002	0	0	0	0	0	0	0	0	0	0	0	0	0	0	6.67e-05
d__Bacteria; k__norank_d__Bacteria; p__Proteobacteria; c__Alphaproteobacteria; o__Acetobacterales; f__Acetobacteraceae; g__Rhodovarius	0	0	0	0	3.335e-05	0	0	0	0	0	0	0	0	0	0	0	0	0	0	0
d__Bacteria; k__norank_d__Bacteria; p__Bacteroidota; c__Bacteroidia; o__Chitinophagales; f__Chitinophagaceae; g__Niabella	0	0	0	0	0.0001667	0	0	0	0	0	0	0	0	0	0	0	0	0	0	0
d__Bacteria; k__norank_d__Bacteria; p__Latescibacterota; c__norank_p__Latescibacterota; o__norank_c__norank_p__Latescibacterota; f__norank_o__norank_c__norank_p__Latescibacterota; g__norank_f__norank_o__norank_c__norank_p__Latescibacterota	0	0	0	0	0.0003668	0	0	0	0	0	0	0	0	0	0.0001	0	0	0	0	0
d__Bacteria; k__norank_d__Bacteria; p__Proteobacteria; c__Gammaproteobacteria; o__Enterobacterales; f__Erwiniaceae; g__Pantoea	0	0	0	3.335e-05	0.0004002	0	0	0	0.0001667	0.24	0	0	0	0	0.0009671	0	0	1.667e-05	8.337e-05	0.05629
d__Bacteria; k__norank_d__Bacteria; p__Bacteroidota; c__Bacteroidia; o__Chitinophagales; f__Chitinophagaceae; g__Terrimonas	0	0	0	0	0.0002334	0	0	0	0	0	0	0	0	0	6.67e-05	0	0	0	0	3.335e-05
d__Bacteria; k__norank_d__Bacteria; p__Proteobacteria; c__Gammaproteobacteria; o__Oceanospirillales; f__Halomonadaceae; g__Halomonas	0	6.67e-05	0.0001334	0.0002334	0.0005336	0	0	3.335e-05	0.0001334	0.0003335	0	0	0	5.836e-05	0.0002668	0	0	6.67e-05	0.0001584	0.0006336
d__Bacteria; k__norank_d__Bacteria; p__Proteobacteria; c__Gammaproteobacteria; o__Burkholderiales; f__Neisseriaceae; g__Eikenella	0	0	0	0	3.335e-05	0	0	0	0	6.67e-05	0	0	0	0	0.0001334	0	0	0	0	0.0002668
d__Bacteria; k__norank_d__Bacteria; p__Chloroflexi; c__Anaerolineae; o__Ardenticatenales; f__Ardenticatenaceae; g__norank_f__Ardenticatenaceae	0	0	0	0	0.0001334	0	0	0	0	0	0	0	0	0	0	0	0	0	0	0
d__Bacteria; k__norank_d__Bacteria; p__Actinobacteriota; c__Actinobacteria; o__Kineosporiales; f__Kineosporiaceae; g__Kineococcus	0	0	0	0	0.0005336	0	0	0	0	0	0	0	0	0	0	0	0	0	0	0
d__Bacteria; k__norank_d__Bacteria; p__Firmicutes; c__Limnochordia; o__norank_c__Limnochordia; f__norank_o__norank_c__Limnochordia; g__norank_f__norank_o__norank_c__Limnochordia	0	0	0	0	0.0002334	0	0	0	0	0	0	0	0	0	0	0	0	0	0	0
d__Bacteria; k__norank_d__Bacteria; p__Bacteroidota; c__Bacteroidia; o__Bacteroidales; f__Prevotellaceae; g__Alloprevotella	0	0	0	0	0.002134	0	0	0	6.67e-05	0.0005669	0	0	0	0.0005252	0.00837	0	0.0001417	0.0004835	0.0005502	0.002401
d__Bacteria; k__norank_d__Bacteria; p__Actinobacteriota; c__Actinobacteria; o__Frankiales; f__Sporichthyaceae; g__norank_f__Sporichthyaceae	0	0	0	0	0.0006336	0	0	0	0	3.335e-05	0	0	0	0	0	0	0	0	0	0
d__Bacteria; k__norank_d__Bacteria; p__Proteobacteria; c__Alphaproteobacteria; o__Caulobacterales; f__Caulobacteraceae; g__norank_f__Caulobacteraceae	0	0	0	6.67e-05	0.0003001	0	0	0	3.335e-05	0.0001334	0	0	5.002e-05	9.171e-05	0.0002001	0	0	1.667e-05	5.836e-05	0.0001334
d__Bacteria; k__norank_d__Bacteria; p__Firmicutes; c__Bacilli; o__Brevibacillales; f__Brevibacillaceae; g__Brevibacillus	0	0	0	0	0	0	0	0	0	6.67e-05	0	0	0	0	0	0	0	0	0	0
d__Bacteria; k__norank_d__Bacteria; p__Proteobacteria; c__Alphaproteobacteria; o__Rhizobiales; f__Rhizobiaceae; g__Brucella	0	0.0001667	0.0002334	0.0005002	0.4594	0	6.67e-05	0.0002001	0.0003335	0.3517	0	7.503e-05	0.0005169	0.07232	0.3486	0	0.0001501	0.0002835	0.03986	0.3967
d__Bacteria; k__norank_d__Bacteria; p__Elusimicrobiota; c__Elusimicrobia; o__Elusimicrobiales; f__Elusimicrobiaceae; g__Elusimicrobium	0	0	0	0	0	0	0	0	0	0	0	0	0	0	0.001434	0	0	0	0	0
d__Bacteria; k__norank_d__Bacteria; p__Firmicutes; c__Bacilli; o__Acholeplasmatales; f__Acholeplasmataceae; g__Anaeroplasma	0	0	0	0	0	0	0	0	0	0	0	0	0	0	0.0005669	0	0	0	0	0
d__Bacteria; k__norank_d__Bacteria; p__Bacteroidota; c__Bacteroidia; o__Bacteroidales; f__Dysgonomonadaceae; g__norank_f__Dysgonomonadaceae	0	0	0	0	0.0002668	0	0	0	0	0	0	0	0	0	0	0	0	0	0	0.0001
d__Bacteria; k__norank_d__Bacteria; p__Proteobacteria; c__Gammaproteobacteria; o__Legionellales; f__Legionellaceae; g__Legionella	0	5.002e-05	0.0003001	0.0007337	0.003902	0	0	0.0001334	0.0004669	0.001867	0	0	0.0001	0.0005836	0.003735	0	5.002e-05	0.0003001	0.0005752	0.0009337
d__Bacteria; k__norank_d__Bacteria; p__Actinobacteriota; c__Actinobacteria; o__Pseudonocardiales; f__Pseudonocardiaceae; g__Crossiella	0	0	0	0	0	0	0	0	0	0	0	0	0	0	0	0	0	0	2.501e-05	0.0002001
d__Bacteria; k__norank_d__Bacteria; p__Bacteroidota; c__Bacteroidia; o__Chitinophagales; f__Chitinophagaceae; g__Taibaiella	0	0	0	3.335e-05	0.0002001	0	0	0	3.335e-05	0.0001	0	0	0	0	0	0	0	0	0	0
d__Bacteria; k__norank_d__Bacteria; p__Acidobacteriota; c__Vicinamibacteria; o__Subgroup_17; f__norank_o__Subgroup_17; g__norank_f__norank_o__Subgroup_17	0	0	0	0	0.0002668	0	0	0	0	3.335e-05	0	0	0	0	6.67e-05	0	0	0	0	0
d__Bacteria; k__norank_d__Bacteria; p__Deinococcota; c__Deinococci; o__Deinococcales; f__Trueperaceae; g__Truepera	0	0	0	0	0	0	0	0	0	0.0002001	0	0	0	0	0	0	0	0	2.501e-05	0.0001
d__Bacteria; k__norank_d__Bacteria; p__Proteobacteria; c__Gammaproteobacteria; o__Burkholderiales; f__Methylophilaceae; g__Methylobacillus	0	0	0	0	3.335e-05	0	0	0	0	3.335e-05	0	0	0	0	0	0	0	0	0	0
d__Bacteria; k__norank_d__Bacteria; p__Bdellovibrionota; c__Oligoflexia; o__0319-6G20; f__norank_o__0319-6G20; g__norank_f__norank_o__0319-6G20	0	0	0	0	0.0001	0	0	0	0	0.0002001	0	0	0	0	6.67e-05	0	0	0	0	6.67e-05
d__Bacteria; k__norank_d__Bacteria; p__Spirochaetota; c__Leptospirae; o__Leptospirales; f__Leptospiraceae; g__RBG-16-49-21	0	0	0	0	0	0	0	0	0	0	0	0	0	0	3.335e-05	0	0	0	0	0
d__Bacteria; k__norank_d__Bacteria; p__Firmicutes; c__Clostridia; o__Peptostreptococcales-Tissierellales; f__Peptostreptococcaceae; g__Sporacetigenium	0	0	0	0	3.335e-05	0	0	0	0	0	0	0	0	0	0	0	0	0	0	0
d__Bacteria; k__norank_d__Bacteria; p__Gemmatimonadota; c__Gemmatimonadetes; o__Gemmatimonadales; f__Gemmatimonadaceae; g__Gemmatimonas	0	0	0	0	0.0002001	0	0	0	0	3.335e-05	0	0	0	0	0	0	0	0	0	0.0001
d__Bacteria; k__norank_d__Bacteria; p__Proteobacteria; c__Gammaproteobacteria; o__Xanthomonadales; f__unclassified_o__Xanthomonadales; g__unclassified_o__Xanthomonadales	0	0	0	0	0.0001	0	0	0	0	0	0	0	0	0	0	0	0	0	0	0
d__Bacteria; k__norank_d__Bacteria; p__Verrucomicrobiota; c__Chlamydiae; o__Chlamydiales; f__Simkaniaceae; g__unclassified_f__Simkaniaceae	0	0	0	0	0.0001	0	0	0	0	6.67e-05	0	0	0	0	3.335e-05	0	0	0	0	3.335e-05
d__Bacteria; k__norank_d__Bacteria; p__Firmicutes; c__Clostridia; o__Oscillospirales; f__Clostridium_methylpentosum_group; g__norank_f__Clostridium_methylpentosum_group	0	0	0	0	0	0	0	0	0	0	0	0	0	0	3.335e-05	0	0	0	0	0
d__Bacteria; k__norank_d__Bacteria; p__Caldatribacteriota; c__JS1; o__norank_c__JS1; f__norank_o__norank_c__JS1; g__norank_f__norank_o__norank_c__JS1	0	0	0	0	6.67e-05	0	0	0	0	0	0	0	0	0	0	0	0	0	0	0
d__Bacteria; k__norank_d__Bacteria; p__Firmicutes; c__Clostridia; o__Oscillospirales; f__Butyricicoccaceae; g__UCG-009	0	0	0	0	3.335e-05	0	0	0	0	3.335e-05	0	0	0	3.335e-05	0.001934	0	0	0	0	0
d__Bacteria; k__norank_d__Bacteria; p__Firmicutes; c__Clostridia; o__Oscillospirales; f__Butyricicoccaceae; g__UCG-008	0	0	0	0	0.0001334	0	0	0	0	6.67e-05	0	0	0	0	0.002835	0	0	0	0	0
d__Bacteria; k__norank_d__Bacteria; p__Gemmatimonadota; c__AKAU4049; o__norank_c__AKAU4049; f__norank_o__norank_c__AKAU4049; g__norank_f__norank_o__norank_c__AKAU4049	0	0	0	0	0.0001334	0	0	0	0	0	0	0	0	0	0	0	0	0	0	0
d__Bacteria; k__norank_d__Bacteria; p__Proteobacteria; c__Alphaproteobacteria; o__Sphingomonadales; f__Sphingomonadaceae; g__Sphingoaurantiacus	0	0	0	0	0	0	0	0	0	0.0001	0	0	0	0	0	0	0	0	0	0
d__Bacteria; k__norank_d__Bacteria; p__Actinobacteriota; c__Actinobacteria; o__Bifidobacteriales; f__Bifidobacteriaceae; g__Bifidobacterium	0	0	3.335e-05	0.0001501	0.002568	0	0	3.335e-05	0.0001334	0.1213	0	3.335e-05	5.002e-05	0.0001917	0.008404	0	2.501e-05	0.0001167	0.0001584	0.0002668
d__Bacteria; k__norank_d__Bacteria; p__Firmicutes; c__Clostridia; o__Lachnospirales; f__Lachnospiraceae; g__CHKCI001	0	0	0	0	0.0001334	0	0	0	0	0.0001334	0	0	0	0	0	0	0	0	0	3.335e-05
d__Bacteria; k__norank_d__Bacteria; p__Firmicutes; c__Clostridia; o__Oscillospirales; f__Ruminococcaceae; g__Negativibacillus	0	0	0	0	0.0001	0	0	0	0	6.67e-05	0	0	0	2.501e-05	0.0005336	0	0	0	5.002e-05	0.0001667
d__Bacteria; k__norank_d__Bacteria; p__Bacteroidota; c__Bacteroidia; o__Cytophagales; f__Spirosomaceae; g__Lacihabitans	0	0	0	0	0	0	0	0	0	6.67e-05	0	0	0	0	0	0	0	0	0	0
d__Bacteria; k__norank_d__Bacteria; p__Bacteroidota; c__Bacteroidia; o__Chitinophagales; f__Chitinophagaceae; g__Flavisolibacter	0	0	0	0	6.67e-05	0	0	0	0	6.67e-05	0	0	0	0	0	0	0	0	0	0
d__Bacteria; k__norank_d__Bacteria; p__Bacteroidota; c__Bacteroidia; o__Sphingobacteriales; f__unclassified_o__Sphingobacteriales; g__unclassified_o__Sphingobacteriales	0	0	0	0	0	0	0	0	0	6.67e-05	0	0	0	0	0	0	0	0	0	0
d__Bacteria; k__norank_d__Bacteria; p__Bacteroidota; c__Bacteroidia; o__Bacteroidales; f__Dysgonomonadaceae; g__Dysgonomonas	0	0	0	0	0.0004002	0	0	0	0	0.0001334	0	0	0	0	0	0	0	0	0	0
d__Bacteria; k__norank_d__Bacteria; p__Proteobacteria; c__Alphaproteobacteria; o__Caulobacterales; f__Hyphomonadaceae; g__Hirschia	0	0	0	0	0.0005669	0	0	0	0	3.335e-05	0	0	0	0	6.67e-05	0	0	0	0	0
d__Bacteria; k__norank_d__Bacteria; p__Actinobacteriota; c__Coriobacteriia; o__Coriobacteriales; f__Eggerthellaceae; g__Adlercreutzia	0	0	0	0	6.67e-05	0	0	0	0	0.0005336	0	0	0	0	0.0003668	0	0	0	0	0
d__Bacteria; k__norank_d__Bacteria; p__Firmicutes; c__Clostridia; o__Lachnospirales; f__Lachnospiraceae; g__Lachnospiraceae_NK4A136_group	0	0	0	1.667e-05	0.0005669	0	0	0	0	0.0002334	0	0	0	3.335e-05	0.001434	0	0	0	0	0.0003001
d__Bacteria; k__norank_d__Bacteria; p__Methylomirabilota; c__Methylomirabilia; o__Methylomirabilales; f__Methylomirabilaceae; g__Candidatus_Methylomirabilis	0	0	0	0	0	0	0	0	0	0.0002668	0	0	0	0	0	0	0	0	0	0
d__Bacteria; k__norank_d__Bacteria; p__Actinobacteriota; c__Actinobacteria; o__Micrococcales; f__Intrasporangiaceae; g__Oryzihumus	0	0	0	0	0.0001667	0	0	0	0	0	0	0	0	0	0	0	0	0	0	0
d__Bacteria; k__norank_d__Bacteria; p__Proteobacteria; c__Gammaproteobacteria; o__Xanthomonadales; f__Xanthomonadaceae; g__Lysobacter	0	0	0	0	0.0003668	0	0	0	0	6.67e-05	0	0	0	0	0	0	0	0	2.501e-05	3.335e-05
d__Bacteria; k__norank_d__Bacteria; p__Proteobacteria; c__Gammaproteobacteria; o__Xanthomonadales; f__Xanthomonadaceae; g__Luteimonas	0	1.667e-05	6.67e-05	0.0001334	0.0004669	0	0	3.335e-05	0.0001667	0.0004335	0	0	1.667e-05	5.836e-05	0.0001667	0	8.337e-06	5.002e-05	9.171e-05	0.0001
d__Bacteria; k__norank_d__Bacteria; p__Proteobacteria; c__Alphaproteobacteria; o__Rhizobiales; f__Hyphomicrobiaceae; g__Hyphomicrobium	0	0	0	3.335e-05	0.000667	0	0	0	0	0.0001334	0	0	0	0	6.67e-05	0	8.337e-06	5.002e-05	6.67e-05	0.0001667
d__Bacteria; k__norank_d__Bacteria; p__Proteobacteria; c__Gammaproteobacteria; o__Burkholderiales; f__Oxalobacteraceae; g__Massilia	0	0	0.0001	0.0001334	0.0004669	0	3.335e-05	6.67e-05	0.0002334	0.002268	0	0	1.667e-05	0.0001334	0.0004335	0	1.667e-05	6.67e-05	6.67e-05	0.0001
d__Bacteria; k__norank_d__Bacteria; p__Proteobacteria; c__Alphaproteobacteria; o__Rhizobiales; f__Xanthobacteraceae; g__Bradyrhizobium	0	0.0001	0.0002001	0.0003502	0.000767	0	0	0.0001	0.0002668	0.0007337	0	8.337e-06	6.67e-05	0.0001251	0.0004002	0	8.337e-05	0.0001501	0.0002168	0.0003668
d__Bacteria; k__norank_d__Bacteria; p__Proteobacteria; c__Gammaproteobacteria; o__Xanthomonadales; f__Rhodanobacteraceae; g__Dokdonella	0	0	0	1.667e-05	0.000767	0	0	0	3.335e-05	0.0002001	0	0	0	0	3.335e-05	0	0	0	0	6.67e-05
d__Bacteria; k__norank_d__Bacteria; p__Proteobacteria; c__Gammaproteobacteria; o__Burkholderiales; f__Rhodocyclaceae; g__Dechloromonas	0	0	0	0	0.0008003	0	0	0	0	0.0002668	0	0	0	0	0	0	0	0	0	0
d__Bacteria; k__norank_d__Bacteria; p__Chloroflexi; c__Anaerolineae; o__SBR1031; f__norank_o__SBR1031; g__norank_f__norank_o__SBR1031	0	0	0	1.667e-05	0.0003001	0	0	0	0	0.0002668	0	0	0	0	0	0	0	0	0	0
d__Bacteria; k__norank_d__Bacteria; p__Firmicutes; c__Desulfotomaculia; o__Desulfotomaculales; f__Desulfallas-Sporotomaculum; g__norank_f__Desulfallas-Sporotomaculum	0	0	0	0	0	0	0	0	0	0	0	0	0	0	0	0	0	0	0	0.0002001
d__Bacteria; k__norank_d__Bacteria; p__Acidobacteriota; c__Blastocatellia; o__Blastocatellales; f__Blastocatellaceae; g__Stenotrophobacter	0	0	0	0	0.0001	0	0	0	0	3.335e-05	0	0	0	0	0	0	0	0	0	3.335e-05
d__Bacteria; k__norank_d__Bacteria; p__Nitrospirota; c__4-29-1; o__norank_c__4-29-1; f__norank_o__norank_c__4-29-1; g__norank_f__norank_o__norank_c__4-29-1	0	0	0	0	0	0	0	0	0	0	0	0	0	0	3.335e-05	0	0	0	0	0
d__Bacteria; k__norank_d__Bacteria; p__Firmicutes; c__Negativicutes; o__Veillonellales-Selenomonadales; f__Veillonellaceae; g__Dialister	0	0	0	3.335e-05	0.001567	0	0	0	0	0.000667	0	0	0	2.501e-05	0.003368	0	3.335e-05	0.0001501	0.0001917	0.0005669
d__Bacteria; k__norank_d__Bacteria; p__Desulfobacterota; c__Desulfovibrionia; o__Desulfovibrionales; f__Desulfovibrionaceae; g__Bilophila	0	0	0	0	0.0003335	0	0	0	0	0.004769	0	0	0	2.501e-05	0.0008337	0	0	0	2.501e-05	6.67e-05
d__Bacteria; k__norank_d__Bacteria; p__Firmicutes; c__Bacilli; o__Lactobacillales; f__Lactobacillaceae; g__Lactobacillus	0	3.335e-05	0.0001334	0.0002334	0.01527	0	6.67e-05	0.0001334	0.0003668	0.001801	0	0	5.002e-05	0.0001667	0.002134	0	5.002e-05	0.0002168	0.0002835	0.0006336
d__Bacteria; k__norank_d__Bacteria; p__Bacteroidota; c__Bacteroidia; o__Cytophagales; f__Hymenobacteraceae; g__Hymenobacter	0	0	0	0	3.335e-05	0	0	0	0	0.0004002	0	0	0	0	0	0	0	0	0	0.0002334
d__Bacteria; k__norank_d__Bacteria; p__Actinobacteriota; c__Thermoleophilia; o__Gaiellales; f__Gaiellaceae; g__Gaiella	0	0	0	3.335e-05	0.0007003	0	0	0	3.335e-05	0.0001	0	0	0	3.335e-05	6.67e-05	0	0	0	2.501e-05	0.0001
d__Bacteria; k__norank_d__Bacteria; p__Verrucomicrobiota; c__Verrucomicrobiae; o__S-BQ2-57_soil_group; f__norank_o__S-BQ2-57_soil_group; g__norank_f__norank_o__S-BQ2-57_soil_group	0	0	0	0	0.0001	0	0	0	0	0	0	0	0	0	0	0	0	0	0	0
d__Bacteria; k__norank_d__Bacteria; p__Proteobacteria; c__Gammaproteobacteria; o__Burkholderiales; f__unclassified_o__Burkholderiales; g__unclassified_o__Burkholderiales	0	0	0	5.002e-05	0.0005002	0	0	0	0	6.67e-05	0	0	0	0	0	0	0	0	0	3.335e-05
d__Bacteria; k__norank_d__Bacteria; p__Spirochaetota; c__Leptospirae; o__Leptospirales; f__Leptospiraceae; g__norank_f__Leptospiraceae	0	0	0	0	0.0003668	0	0	0	0	0	0	0	0	0	0	0	0	0	0	0
d__Bacteria; k__norank_d__Bacteria; p__Firmicutes; c__Bacilli; o__Erysipelotrichales; f__Erysipelotrichaceae; g__Turicibacter	0	0	0	6.67e-05	0.0002334	0	0	0	6.67e-05	0.0003001	0	0	0	0	0.002534	0	0	0	7.503e-05	0.0003335
d__Bacteria; k__norank_d__Bacteria; p__Firmicutes; c__Clostridia; o__Peptostreptococcales-Tissierellales; f__norank_o__Peptostreptococcales-Tissierellales; g__Parvimonas	0	0	0	3.335e-05	0.07383	0	0	0	0.0001	0.001834	0	0	0	0	0.00667	0	2.501e-05	0.000717	0.002084	0.002735
d__Bacteria; k__norank_d__Bacteria; p__Proteobacteria; c__Alphaproteobacteria; o__Rhizobiales; f__Beijerinckiaceae; g__unclassified_f__Beijerinckiaceae	0	0	3.335e-05	0.0001667	0.0008003	0	0	3.335e-05	0.0001	0.0004002	0	0	3.335e-05	5.836e-05	0.0003335	0	8.337e-06	3.335e-05	8.337e-05	0.0001667
d__Bacteria; k__norank_d__Bacteria; p__Bacteroidota; c__Bacteroidia; o__Bacteroidales; f__Marinilabiliaceae; g__norank_f__Marinilabiliaceae	0	0	0	0	0.0003335	0	0	0	0	0	0	0	0	0	0	0	0	0	0	0
d__Bacteria; k__norank_d__Bacteria; p__Dependentiae; c__Babeliae; o__Babeliales; f__Vermiphilaceae; g__norank_f__Vermiphilaceae	0	0	0	0	0.0002334	0	0	0	0	0.0003668	0	0	0	0	0	0	0	0	0	0
d__Bacteria; k__norank_d__Bacteria; p__Firmicutes; c__Bacilli; o__Paenibacillales; f__Paenibacillaceae; g__norank_f__Paenibacillaceae	0	0	0	0	0	0	0	0	0	0.0001334	0	0	0	0	0	0	0	0	0	0
d__Bacteria; k__norank_d__Bacteria; p__Patescibacteria; c__Parcubacteria; o__Candidatus_Kaiserbacteria; f__norank_o__Candidatus_Kaiserbacteria; g__norank_f__norank_o__Candidatus_Kaiserbacteria	0	0	0	0	0.0002668	0	0	0	0	3.335e-05	0	0	0	0	0.0001667	0	0	0	0	0
d__Bacteria; k__norank_d__Bacteria; p__Proteobacteria; c__Gammaproteobacteria; o__Pseudomonadales; f__Pseudomonadaceae; g__Thiopseudomonas	0	0	0	0	0.0001334	0	0	0	0	6.67e-05	0	0	0	0	0	0	0	0	0	0
d__Bacteria; k__norank_d__Bacteria; p__Actinobacteriota; c__Actinobacteria; o__Micrococcales; f__Micrococcaceae; g__Rothia	0	0	0	1.667e-05	0.001334	0	0	0	0	0.0003335	0	0	0	0	0	0	0	0	0.0001	0.005102
d__Bacteria; k__norank_d__Bacteria; p__Bacteroidota; c__Bacteroidia; o__Flavobacteriales; f__Weeksellaceae; g__Cloacibacterium	0	0.0001501	0.0002334	0.0003668	0.003001	0	3.335e-05	0.0001	0.0003668	0.001201	0	3.335e-05	5.002e-05	0.0001584	0.0008337	0	5.836e-05	0.0001501	0.0004168	0.0008003
d__Bacteria; k__norank_d__Bacteria; p__Bacteroidota; c__Bacteroidia; o__Chitinophagales; f__Chitinophagaceae; g__Edaphobaculum	0	0	0	0	0	0	0	0	0	6.67e-05	0	0	0	0	0	0	0	0	0	0
d__Bacteria; k__norank_d__Bacteria; p__Firmicutes; c__Bacilli; o__Lactobacillales; f__Streptococcaceae; g__Lactovum	0	0	0	0	0.0002668	0	0	0	0	0	0	0	0	0	0	0	0	0	0	0
d__Bacteria; k__norank_d__Bacteria; p__Firmicutes; c__Bacilli; o__Lactobacillales; f__Carnobacteriaceae; g__Carnobacterium	0	0	0	0	0.06506	0	0	0	0	0.0006003	0	0	0	0	0.000667	0	0	0	0	0
d__Bacteria; k__norank_d__Bacteria; p__Firmicutes; c__Clostridia; o__norank_c__Clostridia; f__Hungateiclostridiaceae; g__UCG-012	0	0	0	0	0.0001334	0	0	0	0	0	0	0	0	0	0	0	0	0	0	0
d__Bacteria; k__norank_d__Bacteria; p__Verrucomicrobiota; c__Lentisphaeria; o__Victivallales; f__vadinBE97; g__norank_f__vadinBE97	0	0	0	0	0	0	0	0	0	0	0	0	0	0	0.0003001	0	0	0	0	0
d__Bacteria; k__norank_d__Bacteria; p__Proteobacteria; c__Alphaproteobacteria; o__Paracaedibacterales; f__Paracaedibacteraceae; g__Candidatus_Finniella	0	0	0	0	6.67e-05	0	0	0	0	3.335e-05	0	0	0	0	0	0	0	0	0	0
d__Bacteria; k__norank_d__Bacteria; p__Proteobacteria; c__Gammaproteobacteria; o__Pseudomonadales; f__Moraxellaceae; g__Acinetobacter	0.004569	0.0102	0.01721	0.02406	0.05682	0	0.009771	0.01444	0.02098	0.07136	0.0002334	0.004702	0.01662	0.05162	0.3312	0.0002334	0.01009	0.01814	0.0355	0.8462
d__Bacteria; k__norank_d__Bacteria; p__Firmicutes; c__Negativicutes; o__Veillonellales-Selenomonadales; f__Sporomusaceae; g__norank_f__Sporomusaceae	0	0	0	0	6.67e-05	0	0	0	0	0	0	0	0	0	0	0	0	0	0	0
d__Bacteria; k__norank_d__Bacteria; p__Proteobacteria; c__Alphaproteobacteria; o__Caulobacterales; f__Hyphomonadaceae; g__SWB02	0	0	0	0	0.0004002	0	0	0	0	6.67e-05	0	0	0	0	3.335e-05	0	0	0	0	3.335e-05
d__Bacteria; k__norank_d__Bacteria; p__Myxococcota; c__Myxococcia; o__Myxococcales; f__Anaeromyxobacteraceae; g__Anaeromyxobacter	0	0	0	0	0.0002001	0	0	0	0	0	0	0	0	0	3.335e-05	0	0	0	0	0
d__Bacteria; k__norank_d__Bacteria; p__Firmicutes; c__Clostridia; o__Clostridiales; f__Caloramatoraceae; g__Fonticella	0	0	0	0	3.335e-05	0	0	0	0	0	0	0	0	0	0	0	0	0	0	0
d__Bacteria; k__norank_d__Bacteria; p__Proteobacteria; c__Alphaproteobacteria; o__Sphingomonadales; f__Sphingomonadaceae; g__Sphingopyxis	0	3.335e-05	0.0001	0.0002334	0.001434	0	3.335e-05	6.67e-05	0.0001334	0.0006003	0	0	3.335e-05	8.337e-05	0.001034	0	8.337e-06	5.002e-05	9.171e-05	0.0004002
d__Bacteria; k__norank_d__Bacteria; p__Firmicutes; c__Clostridia; o__Lachnospirales; f__Lachnospiraceae; g__XBB1006	0	0	0	0	0	0	0	0	0	0	0	0	0	0	0.0002001	0	0	0	0	0
d__Bacteria; k__norank_d__Bacteria; p__Firmicutes; c__Clostridia; o__unclassified_c__Clostridia; f__unclassified_c__Clostridia; g__unclassified_c__Clostridia	0	0	0	0	0.0001667	0	0	0	0	0.0001	0	0	0	0	0.003068	0	0	0	0	0
d__Bacteria; k__norank_d__Bacteria; p__Bacteroidota; c__Bacteroidia; o__Bacteroidales; f__Rikenellaceae; g__Anaerocella	0	0	0	0	6.67e-05	0	0	0	0	0	0	0	0	0	0	0	0	0	0	0
d__Bacteria; k__norank_d__Bacteria; p__Desulfobacterota; c__Desulfovibrionia; o__Desulfovibrionales; f__Desulfomicrobiaceae; g__Desulfomicrobium	0	0	0	0	0	0	0	0	0	0.0001	0	0	0	0	0	0	0	0	0	0
d__Bacteria; k__norank_d__Bacteria; p__Proteobacteria; c__Alphaproteobacteria; o__Rhizobiales; f__norank_o__Rhizobiales; g__norank_f__norank_o__Rhizobiales	0	0	0	0	0.0001667	0	0	0	0	0	0	0	0	0	0	0	0	0	0	0
d__Bacteria; k__norank_d__Bacteria; p__Proteobacteria; c__Alphaproteobacteria; o__Rhizobiales; f__Pleomorphomonadaceae; g__Pleomorphomonas	0	0	3.335e-05	0.0001	0.0003001	0	0	0	6.67e-05	0.0004002	0	0	0	0	0.0003335	0	0	1.667e-05	3.335e-05	0.0001
d__Bacteria; k__norank_d__Bacteria; p__Firmicutes; c__Clostridia; o__Peptostreptococcales-Tissierellales; f__Anaerovoracaceae; g__Anaerovorax	0	0	0	0	0.0003335	0	0	0	0	0	0	0	0	0	0.0002334	0	0	0	0	0
d__Bacteria; k__norank_d__Bacteria; p__Proteobacteria; c__Gammaproteobacteria; o__Aeromonadales; f__Succinivibrionaceae; g__Succinivibrionaceae_UCG-001	0	0	0	0	0.0001	0	0	0	0	3.335e-05	0	0	0	0	0	0	0	0	0	0
d__Bacteria; k__norank_d__Bacteria; p__Bacteroidota; c__Bacteroidia; o__Bacteroidales; f__Rikenellaceae; g__U29-B03	0	0	0	0	6.67e-05	0	0	0	0	0	0	0	0	0	0	0	0	0	0	0
d__Bacteria; k__norank_d__Bacteria; p__Actinobacteriota; c__Thermoleophilia; o__Solirubrobacterales; f__Solirubrobacteraceae; g__unclassified_f__Solirubrobacteraceae	0	0	0	0	3.335e-05	0	0	0	0	3.335e-05	0	0	0	0	0	0	0	0	0	0
d__Bacteria; k__norank_d__Bacteria; p__Proteobacteria; c__Alphaproteobacteria; o__Caulobacterales; f__Hyphomonadaceae; g__unclassified_f__Hyphomonadaceae	0	0	0	0	0.0001	0	0	0	0	3.335e-05	0	0	0	0	0	0	0	0	0	0
d__Bacteria; k__norank_d__Bacteria; p__Proteobacteria; c__Alphaproteobacteria; o__Rhizobiales; f__Rhizobiaceae; g__Mesorhizobium	0	0	3.335e-05	0.0001	0.0004669	0	0	3.335e-05	0.0001334	0.0005669	0	0	0	5.002e-05	0.0002668	0	0	5.002e-05	0.0001	0.0002668
d__Bacteria; k__norank_d__Bacteria; p__Proteobacteria; c__Gammaproteobacteria; o__Burkholderiales; f__Comamonadaceae; g__unclassified_f__Comamonadaceae	3.335e-05	0.0001501	0.0004335	0.0006503	0.003368	0	6.67e-05	0.0002001	0.0003668	0.001134	0	3.335e-05	6.67e-05	0.0004335	0.001701	0	5.002e-05	0.0001834	0.0003168	0.0003335
d__Bacteria; k__norank_d__Bacteria; p__Bacteroidota; c__Bacteroidia; o__Chitinophagales; f__Chitinophagaceae; g__norank_f__Chitinophagaceae	0	0	0	0	0.0005669	0	0	0	0	3.335e-05	0	0	0	0	0	0	0	0	0	0
d__Bacteria; k__norank_d__Bacteria; p__Actinobacteriota; c__Actinobacteria; o__Streptomycetales; f__Streptomycetaceae; g__E1B-B3-114	0	0	0	0	0	0	0	0	0	3.335e-05	0	0	0	0	0	0	0	0	0	0
d__Bacteria; k__norank_d__Bacteria; p__Firmicutes; c__Clostridia; o__Peptostreptococcales-Tissierellales; f__norank_o__Peptostreptococcales-Tissierellales; g__Guggenheimella	0	0	0	0	3.335e-05	0	0	0	0	0	0	0	0	0	0	0	0	0	0	0
d__Bacteria; k__norank_d__Bacteria; p__Proteobacteria; c__Gammaproteobacteria; o__Burkholderiales; f__Comamonadaceae; g__Inhella	0	0	0	0	3.335e-05	0	0	0	0	0	0	0	0	0	0	0	0	0	0	0
d__Bacteria; k__norank_d__Bacteria; p__Bacteroidota; c__Bacteroidia; o__Sphingobacteriales; f__Sphingobacteriaceae; g__Pedobacter	0.0001334	0.0004669	0.000667	0.001067	0.004302	0	0.0003335	0.0007003	0.001034	0.001968	0	6.67e-05	0.0002001	0.001034	0.002568	0	0.0002918	0.0004669	0.000667	0.001834
d__Bacteria; k__norank_d__Bacteria; p__Actinobacteriota; c__Actinobacteria; o__Actinomycetales; f__Actinomycetaceae; g__F0332	0	0	0	0	3.335e-05	0	0	0	0	6.67e-05	0	0	0	0	6.67e-05	0	0	0	0	0.0001334
d__Bacteria; k__norank_d__Bacteria; p__Cyanobacteria; c__Cyanobacteriia; o__Cyanobacteriales; f__Chroococcidiopsaceae; g__Chroococcidiopsis_PCC_7203	0	0	0	0	6.67e-05	0	0	0	0	0	0	0	0	0	0	0	0	0	0	3.335e-05
d__Bacteria; k__norank_d__Bacteria; p__Firmicutes; c__Clostridia; o__Peptostreptococcales-Tissierellales; f__norank_o__Peptostreptococcales-Tissierellales; g__Peptoniphilus	0	0	0	0	0.0001334	0	0	0	0	0.0002668	0	0	0	0.0001251	0.009071	0	0	0	0	3.335e-05
d__Bacteria; k__norank_d__Bacteria; p__Proteobacteria; c__Alphaproteobacteria; o__Rhizobiales; f__Rhizobiaceae; g__Allorhizobium-Neorhizobium-Pararhizobium-Rhizobium	3.335e-05	0.0002668	0.0005002	0.0007837	0.003802	0	0.0001334	0.0004335	0.0006003	0.003001	0	7.503e-05	0.0002334	0.001376	0.004302	0	0.0002084	0.0004835	0.0007086	0.001134
d__Bacteria; k__norank_d__Bacteria; p__Bacteroidota; c__Bacteroidia; o__Bacteroidetes_VC2.1_Bac22; f__norank_o__Bacteroidetes_VC2.1_Bac22; g__norank_f__norank_o__Bacteroidetes_VC2.1_Bac22	0	0	0	0	6.67e-05	0	0	0	0	0	0	0	0	0	0	0	0	0	0	0
d__Bacteria; k__norank_d__Bacteria; p__SAR324_cladeMarine_group_B; c__norank_p__SAR324_cladeMarine_group_B; o__norank_c__norank_p__SAR324_cladeMarine_group_B; f__norank_o__norank_c__norank_p__SAR324_cladeMarine_group_B; g__norank_f__norank_o__norank_c__norank_p__SAR324_cladeMarine_group_B	0	0	0	0	6.67e-05	0	0	0	0	0.0002001	0	0	0	0	0	0	0	0	0	0
d__Bacteria; k__norank_d__Bacteria; p__Proteobacteria; c__Gammaproteobacteria; o__Alteromonadales; f__Marinobacteraceae; g__Marinobacter	0	0	0	0	0	0	0	0	0	0	0	0	0	0	6.67e-05	0	0	0	0	0
d__Bacteria; k__norank_d__Bacteria; p__Chloroflexi; c__Anaerolineae; o__Caldilineales; f__Caldilineaceae; g__norank_f__Caldilineaceae	0	0	0	0	0.0003668	0	0	0	0	0.0001	0	0	0	0	0	0	0	0	0	0.0001
d__Bacteria; k__norank_d__Bacteria; p__Actinobacteriota; c__Acidimicrobiia; o__Actinomarinales; f__norank_o__Actinomarinales; g__norank_f__norank_o__Actinomarinales	0	0	0	0	0.0001667	0	0	0	0	0.0001	0	0	0	5.002e-05	0.0003668	0	0	0	0	0
d__Bacteria; k__norank_d__Bacteria; p__Proteobacteria; c__Alphaproteobacteria; o__Rhodospirillales; f__Rhodospirillaceae; g__Insolitispirillum	0	0	0	0	6.67e-05	0	0	0	0	6.67e-05	0	0	0	0	0	0	0	1.667e-05	5.836e-05	6.67e-05
d__Bacteria; k__norank_d__Bacteria; p__Cyanobacteria; c__Vampirivibrionia; o__Obscuribacterales; f__Obscuribacteraceae; g__norank_f__Obscuribacteraceae	0	0	0	1.667e-05	6.67e-05	0	0	0	3.335e-05	0.0002001	0	0	0	0	0.0001667	0	0	0	0	6.67e-05
d__Bacteria; k__norank_d__Bacteria; p__Actinobacteriota; c__Coriobacteriia; o__Coriobacteriales; f__Eggerthellaceae; g__CHKCI002	0	0	0	0	6.67e-05	0	0	0	0	3.335e-05	0	0	0	0	0	0	0	0	0	3.335e-05
d__Bacteria; k__norank_d__Bacteria; p__Entotheonellaeota; c__Entotheonellia; o__Entotheonellales; f__Entotheonellaceae; g__norank_f__Entotheonellaceae	0	0	0	0	0.0002001	0	0	0	0	3.335e-05	0	0	0	0	0	0	0	0	0	0
d__Bacteria; k__norank_d__Bacteria; p__Acidobacteriota; c__Blastocatellia; o__Blastocatellales; f__Blastocatellaceae; g__Blastocatella	0	0	0	0	0	0	0	0	0	6.67e-05	0	0	0	0	0	0	0	0	0	0
d__Bacteria; k__norank_d__Bacteria; p__Firmicutes; c__Clostridia; o__Peptostreptococcales-Tissierellales; f__Thermotaleaceae; g__Anaerosolibacter	0	0	0	0	0	0	0	0	0	3.335e-05	0	0	0	0	0	0	0	0	0	0
d__Bacteria; k__norank_d__Bacteria; p__Acidobacteriota; c__Subgroup_18; o__norank_c__Subgroup_18; f__norank_o__norank_c__Subgroup_18; g__norank_f__norank_o__norank_c__Subgroup_18	0	0	0	0	0.0001	0	0	0	0	0	0	0	0	0	0	0	0	0	0	0
d__Bacteria; k__norank_d__Bacteria; p__Firmicutes; c__Clostridia; o__Lachnospirales; f__Lachnospiraceae; g__Lachnospiraceae_NK3A20_group	0	0	0	0	0.0004335	0	0	0	0	3.335e-05	0	0	0	0	0	0	0	0	0	0
d__Bacteria; k__norank_d__Bacteria; p__Verrucomicrobiota; c__Chlamydiae; o__Chlamydiales; f__Parachlamydiaceae; g__Neochlamydia	0	0	0	0	0.0001	0	0	0	0	0	0	0	0	0	0	0	0	0	0	0
d__Bacteria; k__norank_d__Bacteria; p__Desulfobacterota; c__Desulfobulbia; o__Desulfobulbales; f__Desulfurivibrionaceae; g__Desulfurivibrio	0	0	0	0	0	0	0	0	0	0.0001334	0	0	0	0	0	0	0	0	0	0
d__Bacteria; k__norank_d__Bacteria; p__Proteobacteria; c__Gammaproteobacteria; o__Burkholderiales; f__Comamonadaceae; g__Aquabacterium	0	0	0	0	0.0002668	0	0	0	0	0.0001	0	0	0	0	0.0001	0	0	0	2.501e-05	6.67e-05
d__Bacteria; k__norank_d__Bacteria; p__Firmicutes; c__Bacilli; o__Erysipelotrichales; f__Erysipelotrichaceae; g__norank_f__Erysipelotrichaceae	0	0	0	0	0.0001334	0	0	0	0	0	0	0	0	0	0.0008337	0	0	0	0	0
d__Bacteria; k__norank_d__Bacteria; p__Proteobacteria; c__Gammaproteobacteria; o__Cardiobacteriales; f__Wohlfahrtiimonadaceae; g__Ignatzschineria	0	0	0	0	0	0	0	0	0	6.67e-05	0	0	0	0	3.335e-05	0	0	0	0	0
d__Bacteria; k__norank_d__Bacteria; p__Verrucomicrobiota; c__Verrucomicrobiae; o__Pedosphaerales; f__Pedosphaeraceae; g__norank_f__Pedosphaeraceae	0	0	0	0	0	0	0	0	0	0.0001334	0	0	0	0	0	0	0	0	0	0
d__Bacteria; k__norank_d__Bacteria; p__Proteobacteria; c__Gammaproteobacteria; o__Steroidobacterales; f__Steroidobacteraceae; g__norank_f__Steroidobacteraceae	0	0	0	0	6.67e-05	0	0	0	0	0.0001	0	0	0	0	3.335e-05	0	0	0	0	3.335e-05
d__Bacteria; k__norank_d__Bacteria; p__Proteobacteria; c__Gammaproteobacteria; o__unclassified_c__Gammaproteobacteria; f__unclassified_c__Gammaproteobacteria; g__unclassified_c__Gammaproteobacteria	0	0	0	1.667e-05	0.0002334	0	0	0	0	0	0	0	0	0	6.67e-05	0	0	0	0	3.335e-05
d__Bacteria; k__norank_d__Bacteria; p__Firmicutes; c__Clostridia; o__Peptostreptococcales-Tissierellales; f__norank_o__Peptostreptococcales-Tissierellales; g__Sporanaerobacter	0	0	0	0	0.0001334	0	0	0	0	0	0	0	0	0	0	0	0	0	0	0
d__Bacteria; k__norank_d__Bacteria; p__Firmicutes; c__Clostridia; o__Oscillospirales; f__Ethanoligenenaceae; g__Ethanoligenens	0	0	0	0	6.67e-05	0	0	0	0	0	0	0	0	0	0	0	0	0	0	0
d__Bacteria; k__norank_d__Bacteria; p__Proteobacteria; c__Gammaproteobacteria; o__Pseudomonadales; f__Moraxellaceae; g__Enhydrobacter	0	0	3.335e-05	6.67e-05	0.002001	0	0	0	6.67e-05	0.0007337	0	0	0	0	6.67e-05	0	0	0	2.501e-05	3.335e-05
d__Bacteria; k__norank_d__Bacteria; p__Firmicutes; c__Clostridia; o__Monoglobales; f__Monoglobaceae; g__Monoglobus	0	0	0	0	0.0003001	0	0	0	0	3.335e-05	0	0	1.667e-05	0.0001334	0.004435	0	0	0	0	0.0002001
d__Bacteria; k__norank_d__Bacteria; p__Actinobacteriota; c__Actinobacteria; o__Pseudonocardiales; f__Pseudonocardiaceae; g__Saccharopolyspora	0	0	0	0	0	0	0	0	0	0.0001	0	0	0	0	0	0	0	0	0	0
d__Bacteria; k__norank_d__Bacteria; p__Bacteroidota; c__Bacteroidia; o__Bacteroidales; f__Rikenellaceae; g__Rikenellaceae_RC9_gut_group	0	0	0	1.667e-05	0.0003001	0	0	0	0	0.0008337	0	0	0	2.501e-05	0.09174	0	0	0	0	6.67e-05
d__Bacteria; k__norank_d__Bacteria; p__Actinobacteriota; c__Coriobacteriia; o__Coriobacteriales; f__Atopobiaceae; g__Coriobacteriaceae_UCG-002	0	0	0	0	0.0003001	0	0	0	0	0.0001334	0	0	0	0	3.335e-05	0	0	0	2.501e-05	6.67e-05
d__Bacteria; k__norank_d__Bacteria; p__Planctomycetota; c__Planctomycetes; o__Gemmatales; f__Gemmataceae; g__norank_f__Gemmataceae	0	0	0	0	0.0003668	0	0	0	0	0	0	0	0	0	0.0002001	0	0	0	0	0
d__Bacteria; k__norank_d__Bacteria; p__Proteobacteria; c__Alphaproteobacteria; o__Caedibacterales; f__Caedibacteraceae; g__Candidatus_Nucleicultrix	0	0	0	0	0.0001	0	0	0	0	0	0	0	0	0	0	0	0	0	0	0
d__Bacteria; k__norank_d__Bacteria; p__Firmicutes; c__Clostridia; o__Lachnospirales; f__Lachnospiraceae; g__Ruminococcus_gauvreauii_group	0	0	0	0	0.0003668	0	0	0	0	0.0001	0	0	0	0	0.0001667	0	0	0	0	3.335e-05
d__Bacteria; k__norank_d__Bacteria; p__Spirochaetota; c__Spirochaetia; o__Spirochaetales; f__Spirochaetaceae; g__Treponema	0	0	0	3.335e-05	0.0113	0	0	0	0	0.00717	0	0	3.335e-05	0.0001584	0.04465	0	0	3.335e-05	6.67e-05	0.0001667
d__Bacteria; k__norank_d__Bacteria; p__Gemmatimonadota; c__Gemmatimonadetes; o__Gemmatimonadales; f__Gemmatimonadaceae; g__unclassified_f__Gemmatimonadaceae	0	0	0	0	0.0003001	0	0	0	0	0	0	0	0	0	3.335e-05	0	0	0	0	0
d__Bacteria; k__norank_d__Bacteria; p__Firmicutes; c__Dethiobacteria; o__Dethiobacterales; f__Dethiobacteraceae; g__norank_f__Dethiobacteraceae	0	0	0	0	0.0006003	0	0	0	0	6.67e-05	0	0	0	0	3.335e-05	0	0	0	0	0
d__Bacteria; k__norank_d__Bacteria; p__Actinobacteriota; c__Actinobacteria; o__Corynebacteriales; f__Tsukamurellaceae; g__Tsukamurella	0	0	0	0	0.0001334	0	0	0	0	3.335e-05	0	0	0	0	0	0	0	0	0	3.335e-05
d__Bacteria; k__norank_d__Bacteria; p__Bacteroidota; c__Bacteroidia; o__Chitinophagales; f__Chitinophagaceae; g__Segetibacter	0	0	0	0	0.0001	0	0	0	0	0	0	0	0	0	0	0	0	0	0	0
d__Bacteria; k__norank_d__Bacteria; p__Planctomycetota; c__BD7-11; o__norank_c__BD7-11; f__norank_o__norank_c__BD7-11; g__norank_f__norank_o__norank_c__BD7-11	0	5.002e-05	0.0001667	0.0002668	0.0009004	0	3.335e-05	0.0001334	0.0003001	0.001034	0	5.002e-05	0.0001834	0.0004335	0.0008337	0	5.002e-05	0.0001834	0.0002918	0.0008003
d__Bacteria; k__norank_d__Bacteria; p__Firmicutes; c__Clostridia; o__Peptostreptococcales-Tissierellales; f__Peptostreptococcaceae; g__norank_f__Peptostreptococcaceae	0	0	0	0	0.0001	0	0	0	0	0	0	0	0	0	0.001367	0	0	0	0	0
d__Bacteria; k__norank_d__Bacteria; p__Firmicutes; c__Clostridia; o__Peptostreptococcales-Tissierellales; f__Peptostreptococcaceae; g__Filifactor	0	0	0	0	0.001601	0	0	0	0	0.0004335	0	0	0	0	0.0001667	0	0	5.002e-05	0.0001	0.0002001
d__Bacteria; k__norank_d__Bacteria; p__Planctomycetota; c__vadinHA49; o__norank_c__vadinHA49; f__norank_o__norank_c__vadinHA49; g__norank_f__norank_o__norank_c__vadinHA49	0	0	0	0	3.335e-05	0	0	0	0	0	0	0	0	0	0	0	0	0	0	0
d__Bacteria; k__norank_d__Bacteria; p__Firmicutes; c__Clostridia; o__Peptococcales; f__Peptococcaceae; g__norank_f__Peptococcaceae	0	0	0	0	0.0001	0	0	0	0	0	0	0	0	2.501e-05	0.000867	0	0	0	0	0
d__Bacteria; k__norank_d__Bacteria; p__Firmicutes; c__Clostridia; o__Peptostreptococcales-Tissierellales; f__norank_o__Peptostreptococcales-Tissierellales; g__Tissierella	0	0	0	0	0.0001667	0	0	0	0	0	0	0	0	0	0.0002001	0	0	0	0	0
d__Bacteria; k__norank_d__Bacteria; p__Actinobacteriota; c__Coriobacteriia; o__OPB41; f__norank_o__OPB41; g__norank_f__norank_o__OPB41	0	0	0	0	0.0002001	0	0	0	0	0	0	0	0	0	0	0	0	0	0	3.335e-05
d__Bacteria; k__norank_d__Bacteria; p__Actinobacteriota; c__Coriobacteriia; o__Coriobacteriales; f__Eggerthellaceae; g__Slackia	0	0	0	0	0.004969	0	0	0	0	0.0001667	0	0	0	2.501e-05	0.0001334	0	0	0	2.501e-05	0.0001
d__Bacteria; k__norank_d__Bacteria; p__Proteobacteria; c__Gammaproteobacteria; o__Granulosicoccales; f__norank_o__Granulosicoccales; g__norank_f__norank_o__Granulosicoccales	0	0	0	0	3.335e-05	0	0	0	0	3.335e-05	0	0	0	0	0	0	0	0	0	0
d__Bacteria; k__norank_d__Bacteria; p__Firmicutes; c__Clostridia; o__Proteinivoracales; f__norank_o__Proteinivoracales; g__norank_f__norank_o__Proteinivoracales	0	0	0	0	0.0001667	0	0	0	0	0	0	0	0	0	0	0	0	0	0	0
d__Bacteria; k__norank_d__Bacteria; p__Actinobacteriota; c__Actinobacteria; o__Micrococcales; f__Intrasporangiaceae; g__Aquipuribacter	0	0	0	0	3.335e-05	0	0	0	0	0	0	0	0	0	0	0	0	0	0	0
d__Bacteria; k__norank_d__Bacteria; p__Firmicutes; c__Bacilli; o__Staphylococcales; f__Gemellaceae; g__Gemella	0	0	0	3.335e-05	0.00827	0	0	0	6.67e-05	0.006536	0	0	1.667e-05	0.0001584	0.001267	0	0.0004585	0.001251	0.001717	0.006736
d__Bacteria; k__norank_d__Bacteria; p__Proteobacteria; c__Gammaproteobacteria; o__Xanthomonadales; f__Xanthomonadaceae; g__Arenimonas	0	0	0	0	0.0005669	0	0	0	0	0	0	0	0	0	0	0	0	0	0	0
d__Bacteria; k__norank_d__Bacteria; p__Chloroflexi; c__KD4-96; o__norank_c__KD4-96; f__norank_o__norank_c__KD4-96; g__norank_f__norank_o__norank_c__KD4-96	0	0	0	0	0.0001334	0	0	0	0	0.0005336	0	0	0	0	0.0001667	0	0	0	5.002e-05	0.0005002
d__Bacteria; k__norank_d__Bacteria; p__Proteobacteria; c__Alphaproteobacteria; o__Rickettsiales; f__AB1; g__norank_f__AB1	0	0	0	0	6.67e-05	0	0	0	0	3.335e-05	0	0	0	0	0	0	0	0	0	0
d__Bacteria; k__norank_d__Bacteria; p__Patescibacteria; c__Saccharimonadia; o__Saccharimonadales; f__LWQ8; g__norank_f__LWQ8	0	0	0	0	0.0003001	0	0	0	0	0.0001334	0	0	0	0	0	0	0	0	0	0
d__Bacteria; k__norank_d__Bacteria; p__Actinobacteriota; c__Actinobacteria; o__Micrococcales; f__Brevibacteriaceae; g__Brevibacterium	0	0	0	0	0.0009671	0	0	0	0	0.0002668	0	0	0	2.501e-05	0.05762	0	0	0	0	0
d__Bacteria; k__norank_d__Bacteria; p__Firmicutes; c__Clostridia; o__Clostridia_vadinBB60_group; f__norank_o__Clostridia_vadinBB60_group; g__norank_f__norank_o__Clostridia_vadinBB60_group	0	0	0	0	0.0002334	0	0	0	0	0.0002334	0	0	0	0	0.01501	0	0	0	0	0.0001
d__Bacteria; k__norank_d__Bacteria; p__Firmicutes; c__Bacilli; o__Erysipelotrichales; f__Erysipelotrichaceae; g__Dielma	0	0	0	0	6.67e-05	0	0	0	0	0	0	0	0	0	0	0	0	0	0	0
d__Bacteria; k__norank_d__Bacteria; p__Proteobacteria; c__Gammaproteobacteria; o__Cellvibrionales; f__Cellvibrionaceae; g__Cellvibrio	6.67e-05	0.0002168	0.0003668	0.0006336	0.001434	0	6.67e-05	0.0002668	0.0004669	0.001734	0	0.0001334	0.0001334	0.0004419	0.001167	3.335e-05	0.0001084	0.0001834	0.0005586	0.000667
d__Bacteria; k__norank_d__Bacteria; p__Proteobacteria; c__Gammaproteobacteria; o__Burkholderiales; f__Burkholderiaceae; g__Burkholderia-Caballeronia-Paraburkholderia	0.0002668	0.002835	0.007637	0.011	0.02024	0	0.0007337	0.002901	0.008437	0.02568	0	0.0005752	0.001984	0.006169	0.02544	6.67e-05	0.002026	0.003385	0.006169	0.03198
d__Bacteria; k__norank_d__Bacteria; p__Actinobacteriota; c__Actinobacteria; o__Corynebacteriales; f__Dietziaceae; g__Dietzia	0	0	0	3.335e-05	0.0002334	0	0	0	0	0.0003001	0	0	0	2.501e-05	0.0003668	0	0	0	7.503e-05	0.0003335
d__Bacteria; k__norank_d__Bacteria; p__Actinobacteriota; c__Thermoleophilia; o__Solirubrobacterales; f__Solirubrobacteraceae; g__Patulibacter	0	0	0	0	0.0002668	0	0	0	0	3.335e-05	0	0	0	0	0	0	0	0	0	0
d__Bacteria; k__norank_d__Bacteria; p__Bacteroidota; c__Bacteroidia; o__Bacteroidales; f__Barnesiellaceae; g__norank_f__Barnesiellaceae	0	0	0	0	0.0001	0	0	0	0	0	0	0	0	0	0	0	0	0	0	0
d__Bacteria; k__norank_d__Bacteria; p__Fibrobacterota; c__Fibrobacteria; o__Fibrobacterales; f__unclassified_o__Fibrobacterales; g__unclassified_o__Fibrobacterales	0	0	0	0	0	0	0	0	0	6.67e-05	0	0	0	0	0	0	0	0	0	0
d__Bacteria; k__norank_d__Bacteria; p__Bacteroidota; c__Bacteroidia; o__Cytophagales; f__Spirosomaceae; g__Runella	0	0	0	0	0.0003668	0	0	0	0	0	0	0	0	0	0	0	0	0	0	0
d__Bacteria; k__norank_d__Bacteria; p__Firmicutes; c__Bacilli; o__Bacillales; f__Bacillaceae; g__Virgibacillus	0	0	0	0	0.0001334	0	0	0	0	3.335e-05	0	0	0	0	0	0	0	0	0	0
d__Bacteria; k__norank_d__Bacteria; p__Actinobacteriota; c__Thermoleophilia; o__Solirubrobacterales; f__Solirubrobacteraceae; g__Conexibacter	0	0	0	0	0.0004002	0	0	0	0	6.67e-05	0	0	0	0	0.0001334	0	0	0	0	0
d__Bacteria; k__norank_d__Bacteria; p__Actinobacteriota; c__Actinobacteria; o__Micrococcales; f__Microbacteriaceae; g__Leucobacter	3.335e-05	0.0002501	0.0006003	0.001217	0.003668	0	6.67e-05	0.0002668	0.0009671	0.005702	0	0.0001	0.0002668	0.0011	0.003668	3.335e-05	0.0002584	0.000717	0.0011	0.001434
d__Bacteria; k__norank_d__Bacteria; p__Proteobacteria; c__Gammaproteobacteria; o__Burkholderiales; f__Rhodocyclaceae; g__Sulfurisoma	0	0	0	0	0	0	0	0	0	0	0	0	0	0	0	0	0	0	0	6.67e-05
d__Bacteria; k__norank_d__Bacteria; p__Proteobacteria; c__Alphaproteobacteria; o__Acetobacterales; f__Acetobacteraceae; g__norank_f__Acetobacteraceae	0	0	0	0	0.0001	0	0	0	0	0	0	0	0	0	0	0	0	0	0	0
d__Bacteria; k__norank_d__Bacteria; p__Firmicutes; c__Bacilli; o__Bacillales; f__Bacillaceae; g__Lentibacillus	0	0	0	0	0.0001	0	0	0	0	0	0	0	0	0	0	0	0	0	0	0
d__Bacteria; k__norank_d__Bacteria; p__Actinobacteriota; c__Actinobacteria; o__Pseudonocardiales; f__Pseudonocardiaceae; g__unclassified_f__Pseudonocardiaceae	0	0	0	0	0.0003001	0	0	0	0	0.0001	0	0	0	0	0.0001334	0	0	0	0	0
d__Bacteria; k__norank_d__Bacteria; p__Firmicutes; c__Bacilli; o__Bacillales; f__Bacillaceae; g__unclassified_f__Bacillaceae	0	0	0	0	0.0001667	0	0	0	0	3.335e-05	0	0	0	0	3.335e-05	0	0	0	0	0
d__Bacteria; k__norank_d__Bacteria; p__Verrucomicrobiota; c__Chlamydiae; o__LD1-PA32; f__norank_o__LD1-PA32; g__norank_f__norank_o__LD1-PA32	0	0	0	0	0.0001	0	0	0	0	0	0	0	0	0	0	0	0	0	0	0
d__Bacteria; k__norank_d__Bacteria; p__Halanaerobiaeota; c__Halanaerobiia; o__Halanaerobiales; f__Halanaerobiaceae; g__Halocella	0	0	0	0	0	0	0	0	0	0	0	0	0	0	0.0001	0	0	0	0	0
d__Bacteria; k__norank_d__Bacteria; p__Verrucomicrobiota; c__Verrucomicrobiae; o__Opitutales; f__Opitutaceae; g__Lacunisphaera	0	0	0	0	0.0001	0	0	0	0	0.0001334	0	0	0	0	3.335e-05	0	0	0	0	0
d__Bacteria; k__norank_d__Bacteria; p__Firmicutes; c__Clostridia; o__Oscillospirales; f__Butyricicoccaceae; g__Butyricicoccus	0	0	0	0	0.0001334	0	0	0	0	0.000767	0	0	0	5.002e-05	0.0003668	0	0	0	2.501e-05	0.0002334
d__Bacteria; k__norank_d__Bacteria; p__Proteobacteria; c__Alphaproteobacteria; o__Defluviicoccales; f__Defluviicoccaceae; g__Defluviicoccus	0	0	0	0	0.002501	0	0	0	0	0.0002001	0	0	0	0	0	0	0	0	0	0
d__Bacteria; k__norank_d__Bacteria; p__Firmicutes; c__Bacilli; o__Erysipelotrichales; f__Erysipelotrichaceae; g__Faecalibaculum	0	0	0	1.667e-05	0.0003001	0	0	0	0	0.0002334	0	0	0	0	0.0001	0	0	1.667e-05	3.335e-05	3.335e-05
d__Bacteria; k__norank_d__Bacteria; p__Desulfobacterota; c__Desulfuromonadia; o__PB19; f__norank_o__PB19; g__norank_f__norank_o__PB19	0	0	0	0	0	0	0	0	0	0	0	0	0	0	6.67e-05	0	0	0	0	0
d__Bacteria; k__norank_d__Bacteria; p__Gemmatimonadota; c__Longimicrobia; o__Longimicrobiales; f__Longimicrobiaceae; g__Longimicrobium	0	0	0	0	3.335e-05	0	0	0	0	0.0001334	0	0	0	0	0	0	0	0	0	0
d__Bacteria; k__norank_d__Bacteria; p__Proteobacteria; c__Alphaproteobacteria; o__Rhizobiales; f__Pleomorphomonadaceae; g__norank_f__Pleomorphomonadaceae	0	0	0	0	3.335e-05	0	0	0	0	0.0001334	0	0	0	0	0	0	0	0	0	0.0001334
d__Bacteria; k__norank_d__Bacteria; p__Firmicutes; c__Bacilli; o__Aneurinibacillales; f__Aneurinibacillaceae; g__Aneurinibacillus	0	0	0	0	0.0001334	0	0	0	0	0	0	0	0	0	3.335e-05	0	0	0	0	0
d__Bacteria; k__norank_d__Bacteria; p__Bacteroidota; c__Bacteroidia; o__Sphingobacteriales; f__Sphingobacteriaceae; g__Sphingobacterium	3.335e-05	0.0003502	0.0009004	0.001751	0.008237	0	0.0002334	0.0006003	0.0009671	0.004302	0	0.0001501	0.0003502	0.001551	0.004802	0	0.0004419	0.0011	0.001459	0.001801
d__Bacteria; k__norank_d__Bacteria; p__Bacteroidota; c__Bacteroidia; o__Bacteroidales; f__Marinifilaceae; g__Odoribacter	0	0	0	0	0.003268	0	0	0	0	0.0004002	0	0	0	0	0.0007003	0	0	0	5.002e-05	0.0001334
d__Bacteria; k__norank_d__Bacteria; p__Proteobacteria; c__Alphaproteobacteria; o__Reyranellales; f__Reyranellaceae; g__Reyranella	0	0	0	3.335e-05	0.0001667	0	0	0	3.335e-05	6.67e-05	0	0	0	3.335e-05	3.335e-05	0	0	1.667e-05	3.335e-05	6.67e-05
d__Bacteria; k__norank_d__Bacteria; p__Actinobacteriota; c__Thermoleophilia; o__norank_c__Thermoleophilia; f__norank_o__norank_c__Thermoleophilia; g__norank_f__norank_o__norank_c__Thermoleophilia	0	0	0	0	0.0003668	0	0	0	0	0	0	0	0	0	0	0	0	0	0	0.0002001
d__Bacteria; k__norank_d__Bacteria; p__Myxococcota; c__Polyangia; o__Blfdi19; f__norank_o__Blfdi19; g__norank_f__norank_o__Blfdi19	0	0	0	0	0.0001667	0	0	0	0	0	0	0	0	0	0	0	0	0	0	0
d__Bacteria; k__norank_d__Bacteria; p__Firmicutes; c__Clostridia; o__Lachnospirales; f__Defluviitaleaceae; g__Defluviitaleaceae_UCG-011	0	0	0	0	6.67e-05	0	0	0	0	0.0002334	0	0	0	0	0	0	0	0	0	0.0002001
d__Bacteria; k__norank_d__Bacteria; p__Cloacimonadota; c__Cloacimonadia; o__Cloacimonadales; f__W27; g__norank_f__W27	0	0	0	0	0.0001667	0	0	0	0	3.335e-05	0	0	0	0	0	0	0	0	0	0
d__Bacteria; k__norank_d__Bacteria; p__Proteobacteria; c__Alphaproteobacteria; o__norank_c__Alphaproteobacteria; f__norank_o__norank_c__Alphaproteobacteria; g__norank_f__norank_o__norank_c__Alphaproteobacteria	0	0	0	0	0.0002001	0	0	0	0	0.0001	0	0	0	0	0	0	0	0	0	0
d__Bacteria; k__norank_d__Bacteria; p__Bacteroidota; c__Bacteroidia; o__Bacteroidales; f__p-2534-18B5_gut_group; g__norank_f__p-2534-18B5_gut_group	0	0	0	0	0	0	0	0	0	0.0002001	0	0	0	0	0.001	0	0	0	0	0
d__Bacteria; k__norank_d__Bacteria; p__Synergistota; c__Synergistia; o__Synergistales; f__Synergistaceae; g__Acetomicrobium	0	0	0	0	0.0003668	0	0	0	0	6.67e-05	0	0	0	0	0	0	0	0	0	0
d__Bacteria; k__norank_d__Bacteria; p__Actinobacteriota; c__Coriobacteriia; o__Coriobacteriales; f__Eggerthellaceae; g__Gordonibacter	0	0	0	0	0	0	0	0	0	0.0001	0	0	0	0	3.335e-05	0	0	0	0	6.67e-05
d__Bacteria; k__norank_d__Bacteria; p__Chloroflexi; c__Anaerolineae; o__Anaerolineales; f__Anaerolineaceae; g__Leptolinea	0	0	0	0	0	0	0	0	0	0.0001334	0	0	0	0	0	0	0	0	0	0
d__Bacteria; k__norank_d__Bacteria; p__Actinobacteriota; c__Actinobacteria; o__Streptosporangiales; f__Nocardiopsaceae; g__Thermobifida	0	0	0	0	0	0	0	0	0	3.335e-05	0	0	0	0	3.335e-05	0	0	0	0	0.0001334
d__Bacteria; k__norank_d__Bacteria; p__Proteobacteria; c__Gammaproteobacteria; o__Burkholderiales; f__Comamonadaceae; g__Sphaerotilus	0	0	0	0	0.0001667	0	0	0	0	3.335e-05	0	0	0	0	6.67e-05	0	0	0	0	0
d__Bacteria; k__norank_d__Bacteria; p__Actinobacteriota; c__Rubrobacteria; o__Rubrobacterales; f__Rubrobacteriaceae; g__Rubrobacter	0	0	0	0	0.0002668	0	0	0	0	0.0001	0	0	0	0	0.0001667	0	0	0	0	0
d__Bacteria; k__norank_d__Bacteria; p__Proteobacteria; c__Gammaproteobacteria; o__Burkholderiales; f__B1-7BS; g__norank_f__B1-7BS	0	0	0	0	0.0005669	0	0	0	0	0.0001334	0	0	0	0	0	0	0	0	0	0
d__Bacteria; k__norank_d__Bacteria; p__Firmicutes; c__Desulfotomaculia; o__Desulfotomaculales; f__norank_o__Desulfotomaculales; g__Desulfurispora	0	0	0	0	0	0	0	0	0	0.0002001	0	0	0	0	0	0	0	0	0	0
d__Bacteria; k__norank_d__Bacteria; p__Proteobacteria; c__Gammaproteobacteria; o__Methylococcales; f__Methylomonadaceae; g__Methylomicrobium	0	0	0	0	0.0001	0	0	0	0	0	0	0	0	0	0.0001	0	0	0	0	0
d__Bacteria; k__norank_d__Bacteria; p__Firmicutes; c__Clostridia; o__Lachnospirales; f__Lachnospiraceae; g__Lachnospiraceae_XPB1014_group	0	0	0	0	0	0	0	0	0	0.0002001	0	0	0	0	0.005936	0	0	0	0	0
d__Bacteria; k__norank_d__Bacteria; p__Chloroflexi; c__Anaerolineae; o__RBG-13-54-9; f__norank_o__RBG-13-54-9; g__norank_f__norank_o__RBG-13-54-9	0	0	0	0	0.0003335	0	0	0	0	0.0001334	0	0	0	0	0.0001	0	0	0	0	6.67e-05
d__Bacteria; k__norank_d__Bacteria; p__Firmicutes; c__Negativicutes; o__Veillonellales-Selenomonadales; f__Selenomonadaceae; g__Megamonas	0	0	0	0	0.001934	0	0	0	0	0.005302	0	0	0	0	0.0002001	0	0	0	0	0.0002001
d__Bacteria; k__norank_d__Bacteria; p__Proteobacteria; c__Alphaproteobacteria; o__Rhodospirillales; f__norank_o__Rhodospirillales; g__norank_f__norank_o__Rhodospirillales	0	0	3.335e-05	0.0001	0.0003335	0	0	0	6.67e-05	0.0001334	0	0	5.002e-05	0.0001334	0.001467	0	0	1.667e-05	3.335e-05	3.335e-05
d__Bacteria; k__norank_d__Bacteria; p__Firmicutes; c__Clostridia; o__norank_c__Clostridia; f__Hungateiclostridiaceae; g__Ercella	0	0	0	0	3.335e-05	0	0	0	0	0	0	0	0	0	0	0	0	0	0	0
d__Bacteria; k__norank_d__Bacteria; p__Actinobacteriota; c__Actinobacteria; o__Micromonosporales; f__Micromonosporaceae; g__Micromonospora	0	0	0	0	0	0	0	0	0	0.0001334	0	0	0	0	0	0	0	0	0	0
d__Bacteria; k__norank_d__Bacteria; p__Proteobacteria; c__Gammaproteobacteria; o__Burkholderiales; f__Rhodocyclaceae; g__Ferribacterium	0	0	0	0	0.001167	0	0	0	0	0	0	0	0	0	0	0	0	0	0	0
d__Bacteria; k__norank_d__Bacteria; p__Proteobacteria; c__Gammaproteobacteria; o__Burkholderiales; f__Comamonadaceae; g__Pelomonas	0	8.337e-05	0.0001334	0.0002168	0.0006003	0	3.335e-05	0.0001334	0.0001667	0.0008337	0	8.337e-06	6.67e-05	0.0001334	0.0002334	0	0	1.667e-05	0.0001334	0.0004002
d__Bacteria; k__norank_d__Bacteria; p__Verrucomicrobiota; c__Verrucomicrobiae; o__Verrucomicrobiales; f__Verrucomicrobiaceae; g__Prosthecobacter	0	0	0	0	3.335e-05	0	0	0	0	0	0	0	0	0	3.335e-05	0	0	0	0	0
d__Bacteria; k__norank_d__Bacteria; p__Firmicutes; c__Negativicutes; o__Veillonellales-Selenomonadales; f__Selenomonadaceae; g__norank_f__Selenomonadaceae	0	0	0	0	0.0007337	0	0	0	0	0.0001667	0	0	0	0	0	0	0	0	0	0
d__Bacteria; k__norank_d__Bacteria; p__Proteobacteria; c__Gammaproteobacteria; o__Enterobacterales; f__Enterobacteriaceae; g__Klebsiella	0	0	3.335e-05	0.0001167	0.004402	0	0	6.67e-05	0.0002668	0.03702	0	4.168e-05	6.67e-05	9.171e-05	0.1621	0	6.67e-05	8.337e-05	0.02476	0.5668
d__Bacteria; k__norank_d__Bacteria; p__Firmicutes; c__Clostridia; o__Oscillospirales; f__Ruminococcaceae; g__DTU089	0	0	0	0	0	0	0	0	0	0	0	0	0	0	3.335e-05	0	0	0	0	0
d__Bacteria; k__norank_d__Bacteria; p__Firmicutes; c__Bacilli; o__Erysipelotrichales; f__Erysipelotrichaceae; g__Holdemania	0	0	0	0	0.0003001	0	0	0	0	0.0001	0	0	0	0	0.0001	0	0	0	0	0
d__Bacteria; k__norank_d__Bacteria; p__Proteobacteria; c__Gammaproteobacteria; o__Vibrionales; f__Vibrionaceae; g__Aliivibrio	0	0	0	0	0.0001	0	0	0	0	0	0	0	0	0	0	0	0	0	0	0
d__Bacteria; k__norank_d__Bacteria; p__Patescibacteria; c__Saccharimonadia; o__Saccharimonadales; f__unclassified_o__Saccharimonadales; g__unclassified_o__Saccharimonadales	0	0	0	0	0.001734	0	0	0	0	6.67e-05	0	0	0	0	0	0	0	0	0	0
d__Bacteria; k__norank_d__Bacteria; p__Actinobacteriota; c__Actinobacteria; o__Streptosporangiales; f__Streptosporangiaceae; g__Thermopolyspora	0	0	0	0	0.0001334	0	0	0	0	0.0001	0	0	0	0	0.0001334	0	0	0	0	0
d__Bacteria; k__norank_d__Bacteria; p__Actinobacteriota; c__Actinobacteria; o__unclassified_c__Actinobacteria; f__unclassified_c__Actinobacteria; g__unclassified_c__Actinobacteria	0	0	0	0	0.0002668	0	0	0	0	0	0	0	0	0	3.335e-05	0	0	0	0	0
d__Bacteria; k__norank_d__Bacteria; p__Cyanobacteria; c__Cyanobacteriia; o__Cyanobacteriales; f__Coleofasciculaceae; g__Microcoleus_SAG_1449-1a	0	0	0	0	0	0	0	0	0	0.0001	0	0	0	0	0	0	0	0	0	0
d__Bacteria; k__norank_d__Bacteria; p__Actinobacteriota; c__Thermoleophilia; o__Solirubrobacterales; f__Solirubrobacteraceae; g__norank_f__Solirubrobacteraceae	0	0	0	0	0	0	0	0	0	0.0001	0	0	0	0	0	0	0	0	0	0
d__Bacteria; k__norank_d__Bacteria; p__Proteobacteria; c__Alphaproteobacteria; o__Rickettsiales; f__unclassified_o__Rickettsiales; g__unclassified_o__Rickettsiales	0	0	0	0	0.0002001	0	0	0	0	0	0	0	0	0	0	0	0	0	0	0
d__Bacteria; k__norank_d__Bacteria; p__Proteobacteria; c__Gammaproteobacteria; o__Competibacterales; f__Competibacteraceae; g__Candidatus_Competibacter	0	0	0	0	0.003435	0	0	0	0	0.0002001	0	0	0	0	0.0002001	0	0	0	0	0
d__Bacteria; k__norank_d__Bacteria; p__Actinobacteriota; c__MB-A2-108; o__norank_c__MB-A2-108; f__norank_o__norank_c__MB-A2-108; g__norank_f__norank_o__norank_c__MB-A2-108	0	0	0	0	0.0002668	0	0	0	3.335e-05	0.0001667	0	0	0	0	0.0002001	0	0	0	5.002e-05	0.0001667
d__Bacteria; k__norank_d__Bacteria; p__Firmicutes; c__Clostridia; o__Lachnospirales; f__Lachnospiraceae; g__Sellimonas	0	0	0	0	0.0003335	0	0	0	0	0.0002001	0	0	0	2.501e-05	0.0004002	0	0	0	0	0
d__Bacteria; k__norank_d__Bacteria; p__Proteobacteria; c__Gammaproteobacteria; o__Burkholderiales; f__Hydrogenophilaceae; g__Hydrogenophilus	0	0	0	0	0.0003335	0	0	0	0	6.67e-05	0	0	0	0	0	0	0	0	0	0
d__Bacteria; k__norank_d__Bacteria; p__Firmicutes; c__Clostridia; o__Lachnospirales; f__Lachnospiraceae; g__Butyrivibrio	0	0	0	0	0.0001	0	0	0	0	0.0001667	0	0	0	0	0.0007337	0	0	0	0	0.0002668
d__Bacteria; k__norank_d__Bacteria; p__Firmicutes; c__Clostridia; o__Clostridiales; f__Clostridiaceae; g__Clostridium_sensu_stricto_8	0	0	0	0	0	0	0	0	0	0	0	0	0	0	6.67e-05	0	0	0	0	0
d__Bacteria; k__norank_d__Bacteria; p__Proteobacteria; c__Alphaproteobacteria; o__Alphaproteobacteria_Incertae_Sedis; f__unclassified_o__Alphaproteobacteria_Incertae_Sedis; g__Neomegalonema	0	0	0	0	3.335e-05	0	0	0	0	0	0	0	0	0	0	0	0	0	0	0
d__Bacteria; k__norank_d__Bacteria; p__Bacteroidota; c__Bacteroidia; o__Bacteroidales; f__Rikenellaceae; g__Rikenella	0	0	0	0	6.67e-05	0	0	0	0	0	0	0	0	0	3.335e-05	0	0	0	0	0
d__Bacteria; k__norank_d__Bacteria; p__Bacteroidota; c__Bacteroidia; o__Bacteroidales; f__unclassified_o__Bacteroidales; g__unclassified_o__Bacteroidales	0	0	0	0	0.0002668	0	0	0	0	0.0001	0	0	0	0	0.007437	0	0	0	0	6.67e-05
d__Bacteria; k__norank_d__Bacteria; p__Firmicutes; c__Clostridia; o__Peptostreptococcales-Tissierellales; f__Anaerovoracaceae; g__Family_XIII_AD3011_group	0	0	0	0	0.002034	0	0	0	0	0.0002001	0	0	0	5.002e-05	0.004735	0	0	0	0	0
d__Bacteria; k__norank_d__Bacteria; p__Chloroflexi; c__Dehalococcoidia; o__unclassified_c__Dehalococcoidia; f__unclassified_c__Dehalococcoidia; g__unclassified_c__Dehalococcoidia	0	0	0	0	0	0	0	0	0	6.67e-05	0	0	0	0	0	0	0	0	0	0
d__Bacteria; k__norank_d__Bacteria; p__Fusobacteriota; c__Fusobacteriia; o__Fusobacteriales; f__Fusobacteriaceae; g__Cetobacterium	0	0	0	0	0.0005002	0	0	0	0	0.0001334	0	0	0	0	0	0	0	0	0	0
d__Bacteria; k__norank_d__Bacteria; p__Acidobacteriota; c__Vicinamibacteria; o__Vicinamibacterales; f__norank_o__Vicinamibacterales; g__norank_f__norank_o__Vicinamibacterales	0	0	0	0.0001	0.0007003	0	0	0	6.67e-05	0.0009004	0	0	0	0	0.0004669	0	0	1.667e-05	0.0001584	0.0002668
d__Bacteria; k__norank_d__Bacteria; p__Acidobacteriota; c__Vicinamibacteria; o__Vicinamibacterales; f__Vicinamibacteraceae; g__norank_f__Vicinamibacteraceae	0	0	0	8.337e-05	0.0005002	0	0	0	0	0.0002334	0	0	0	0	0.0005002	0	0	0	7.503e-05	0.0001
d__Bacteria; k__norank_d__Bacteria; p__Bacteroidota; c__Bacteroidia; o__Chitinophagales; f__Chitinophagaceae; g__Ferruginibacter	0	0	0	0	0.006703	0	0	0	0	0.0001334	0	0	0	0	0.0001667	0	0	0	0	0
d__Bacteria; k__norank_d__Bacteria; p__Proteobacteria; c__Alphaproteobacteria; o__Elsterales; f__Elsteraceae; g__Elstera	0	0	0	0	0.0001	0	0	0	0	0.0001	0	0	0	0	6.67e-05	0	0	0	2.501e-05	6.67e-05
d__Bacteria; k__norank_d__Bacteria; p__Verrucomicrobiota; c__Verrucomicrobiae; o__Chthoniobacterales; f__Xiphinematobacteraceae; g__Candidatus_Xiphinematobacter	0	0	0	0	0.0001	0	0	0	0	3.335e-05	0	0	0	0	6.67e-05	0	0	0	0	3.335e-05
d__Bacteria; k__norank_d__Bacteria; p__Proteobacteria; c__Gammaproteobacteria; o__Burkholderiales; f__Burkholderiaceae; g__Cupriavidus	0	0	0	3.335e-05	0.0001334	0	0	0	0	0.0001667	0	0	0	0	3.335e-05	0	0	0	2.501e-05	3.335e-05
d__Bacteria; k__norank_d__Bacteria; p__Actinobacteriota; c__Actinobacteria; o__Micrococcales; f__Microbacteriaceae; g__Microterricola	0	0	0	3.335e-05	0.0004669	0	0	0	3.335e-05	0.0003668	0	0	0	0	0.0001	0	0	1.667e-05	3.335e-05	3.335e-05
d__Bacteria; k__norank_d__Bacteria; p__Firmicutes; c__Clostridia; o__Peptostreptococcales-Tissierellales; f__norank_o__Peptostreptococcales-Tissierellales; g__Gallicola	0	0	0	0	3.335e-05	0	0	0	0	3.335e-05	0	0	0	0	3.335e-05	0	0	0	0	0
d__Bacteria; k__norank_d__Bacteria; p__Proteobacteria; c__Alphaproteobacteria; o__Acetobacterales; f__Acetobacteraceae; g__Acidocella	0	0	0	0	0.0001	0	0	0	0	0.0001334	0	0	0	0	0	0	0	0	0	0
d__Bacteria; k__norank_d__Bacteria; p__Proteobacteria; c__Gammaproteobacteria; o__Enterobacterales; f__Morganellaceae; g__Proteus	0	0	0	0	0.0001667	0	0	0	0	0	0	0	0	0	3.335e-05	0	0	0	0	0
d__Bacteria; k__norank_d__Bacteria; p__Bacteroidota; c__Bacteroidia; o__Bacteroidales; f__Paludibacteraceae; g__norank_f__Paludibacteraceae	0	0	0	0	0.0001334	0	0	0	0	0.0003668	0	0	0	0	0.01507	0	0	0	0	0
d__Bacteria; k__norank_d__Bacteria; p__Actinobacteriota; c__Thermoleophilia; o__Solirubrobacterales; f__Solirubrobacteraceae; g__Solirubrobacter	0	0	0	3.335e-05	0.0001667	0	0	0	0	3.335e-05	0	0	0	0	0	0	0	0	0	3.335e-05
d__Bacteria; k__norank_d__Bacteria; p__Firmicutes; c__Bacilli; o__Lactobacillales; f__Listeriaceae; g__Brochothrix	0	0	0	0	0.0004002	0	0	0	0	0	0	0	0	0	6.67e-05	0	0	0	0	0
d__Bacteria; k__norank_d__Bacteria; p__Actinobacteriota; c__Actinobacteria; o__Streptomycetales; f__Streptomycetaceae; g__Streptomyces	0	0	0	0	0.0003668	0	0	0	0	0.0002334	0	0	0	0	0	0	0	0	2.501e-05	0.0001
d__Bacteria; k__norank_d__Bacteria; p__Firmicutes; c__Bacilli; o__Thermicanales; f__Thermicanaceae; g__Thermicanus	0	0	0	0	3.335e-05	0	0	0	0	0.0001334	0	0	0	0	0	0	0	0	0	0
d__Bacteria; k__norank_d__Bacteria; p__Proteobacteria; c__Gammaproteobacteria; o__Burkholderiales; f__Rhodocyclaceae; g__Thauera	0	0	0	3.335e-05	0.0007003	0	0	0	0	0.0001334	0	0	0	0	0.0001	0	0	0	0	3.335e-05
d__Bacteria; k__norank_d__Bacteria; p__Firmicutes; c__Clostridia; o__Oscillospirales; f__Oscillospiraceae; g__Oscillibacter	0	0	0	0	0.0002334	0	0	0	3.335e-05	0.000667	0	0	1.667e-05	0.0001167	0.02034	0	0	0	0	0
d__Bacteria; k__norank_d__Bacteria; p__Bacteroidota; c__Bacteroidia; o__Cytophagales; f__Microscillaceae; g__norank_f__Microscillaceae	0	0	0	3.335e-05	0.005969	0	0	0	0	0.0003668	0	0	0	0	0.0002001	0	0	0	0	0
d__Bacteria; k__norank_d__Bacteria; p__Firmicutes; c__Bacilli; o__Lactobacillales; f__Streptococcaceae; g__Streptococcus	0	3.335e-05	0.0001	0.0005169	0.1296	0	6.67e-05	0.0001	0.001	0.009738	0	5.002e-05	0.0003168	0.001892	0.006436	0.0002334	0.001125	0.004135	0.00802	0.04929
d__Bacteria; k__norank_d__Bacteria; p__Firmicutes; c__Clostridia; o__Christensenellales; f__Christensenellaceae; g__Christensenella	0	0	0	0	0	0	0	0	0	0.0001334	0	0	0	0	0	0	0	0	0	0
d__Bacteria; k__norank_d__Bacteria; p__Proteobacteria; c__Alphaproteobacteria; o__Rhizobiales; f__Xanthobacteraceae; g__Xanthobacter	0	0	3.335e-05	6.67e-05	0.0003668	0	0	0	3.335e-05	0.0001667	0	0	1.667e-05	5.836e-05	0.0001334	0	0	0	2.501e-05	0.0004002
d__Bacteria; k__norank_d__Bacteria; p__Firmicutes; c__Clostridia; o__Oscillospirales; f__Ruminococcaceae; g__Pygmaiobacter	0	0	0	0	0	0	0	0	0	0	0	0	0	0	0.0001	0	0	0	0	0
d__Bacteria; k__norank_d__Bacteria; p__Firmicutes; c__Syntrophomonadia; o__Syntrophomonadales; f__Syntrophomonadaceae; g__Syntrophomonas	0	0	0	0	0.0001	0	0	0	0	0.0001334	0	0	0	0	0.0002334	0	0	0	0	0
d__Bacteria; k__norank_d__Bacteria; p__Bacteroidota; c__Bacteroidia; o__Bacteroidales; f__Prevotellaceae; g__Prevotellaceae_UCG-003	0	0	0	0	3.335e-05	0	0	0	0	0.0003668	0	0	0	0	0.03248	0	0	0	0	0
d__Bacteria; k__norank_d__Bacteria; p__Firmicutes; c__Syntrophomonadia; o__Syntrophomonadales; f__Syntrophomonadaceae; g__unclassified_f__Syntrophomonadaceae	0	0	0	0	0.0003001	0	0	0	0	0	0	0	0	0	0	0	0	0	0	0
d__Bacteria; k__norank_d__Bacteria; p__Bacteroidota; c__Bacteroidia; o__Bacteroidales; f__Prevotellaceae; g__Prevotellaceae_UCG-001	0	0	0	1.667e-05	0.0002334	0	0	0	3.335e-05	0.0002334	0	0	0	0	0.002668	0	0	0	0	3.335e-05
d__Bacteria; k__norank_d__Bacteria; p__Bacteroidota; c__Bacteroidia; o__Bacteroidales; f__Prevotellaceae; g__Prevotellaceae_UCG-004	0	0	0	0	0	0	0	0	0	0	0	0	0	0	0.0006003	0	0	0	0	0.0003335
d__Bacteria; k__norank_d__Bacteria; p__Myxococcota; c__Polyangia; o__mle1-27; f__norank_o__mle1-27; g__norank_f__norank_o__mle1-27	0	0	0	0	0.0004002	0	0	0	0	0.0001667	0	0	0	3.335e-05	0.0001	0	0	0	0	0
d__Bacteria; k__norank_d__Bacteria; p__Verrucomicrobiota; c__Lentisphaeria; o__Victivallales; f__Victivallaceae; g__Victivallis	0	0	0	0	0	0	0	0	0	0	0	0	0	0	0.0001	0	0	0	0	0
d__Bacteria; k__norank_d__Bacteria; p__Actinobacteriota; c__Actinobacteria; o__Propionibacteriales; f__Propionibacteriaceae; g__norank_f__Propionibacteriaceae	0	0	0	0	6.67e-05	0	0	0	0	0	0	0	0	0	3.335e-05	0	0	0	0	0
d__Bacteria; k__norank_d__Bacteria; p__Desulfobacterota; c__Desulfovibrionia; o__Desulfovibrionales; f__Desulfovibrionaceae; g__norank_f__Desulfovibrionaceae	0	0	0	0	3.335e-05	0	0	0	0	0	0	0	0	0	3.335e-05	0	0	0	0	0
d__Bacteria; k__norank_d__Bacteria; p__Firmicutes; c__Clostridia; o__Peptostreptococcales-Tissierellales; f__Anaerovoracaceae; g__Eubacterium_nodatum_group	0	0	0	0	0.0002668	0	0	0	0	0.0001667	0	0	0	0	0.0007337	0	0	0	0	3.335e-05
d__Bacteria; k__norank_d__Bacteria; p__Firmicutes; c__Clostridia; o__Peptostreptococcales-Tissierellales; f__norank_o__Peptostreptococcales-Tissierellales; g__unclassified_f__norank_o__Peptostreptococcales-Tissierellales	0	0	0	0	0.0002001	0	0	0	0	0.0001	0	0	0	0	0	0	0	0	5.002e-05	6.67e-05
d__Bacteria; k__norank_d__Bacteria; p__Firmicutes; c__Negativicutes; o__Veillonellales-Selenomonadales; f__Selenomonadaceae; g__unclassified_f__Selenomonadaceae	0	0	0	0	0.003135	0	0	0	0	0.001701	0	0	0	0	0.0006003	0	0	0	0	0.0003335
d__Bacteria; k__norank_d__Bacteria; p__Proteobacteria; c__Alphaproteobacteria; o__Rhizobiales; f__Beijerinckiaceae; g__Beijerinckia	0	0	0	0	0.0001667	0	0	0	0	3.335e-05	0	0	0	0	0	0	0	0	0	0
d__Bacteria; k__norank_d__Bacteria; p__Proteobacteria; c__Gammaproteobacteria; o__Burkholderiales; f__Methylophilaceae; g__Candidatus_Methylopumilus	0	0	0	0	0.0001	0	0	0	0	0	0	0	0	0	0	0	0	0	0	0
d__Bacteria; k__norank_d__Bacteria; p__Proteobacteria; c__Gammaproteobacteria; o__Enterobacterales; f__Enterobacteriaceae; g__Escherichia-Shigella	0	3.335e-05	6.67e-05	0.0003001	0.3846	0	6.67e-05	0.0002334	0.0006003	0.5719	0	6.67e-05	0.0008337	0.00376	0.1158	0	1.667e-05	0.0001334	0.0002001	0.006403
d__Bacteria; k__norank_d__Bacteria; p__Bacteroidota; c__Bacteroidia; o__Bacteroidales; f__Tannerellaceae; g__Parabacteroides	0	0	0	0	0.001601	0	0	0	6.67e-05	0.008904	0	0	1.667e-05	0.001242	0.004735	0	1.667e-05	8.337e-05	0.0001251	0.0001334
d__Bacteria; k__norank_d__Bacteria; p__Proteobacteria; c__Gammaproteobacteria; o__Burkholderiales; f__Nitrosomonadaceae; g__966-1	0	0	0	0	0.0006003	0	0	0	0	0.0001334	0	0	0	0	3.335e-05	0	0	0	0	0
d__Bacteria; k__norank_d__Bacteria; p__Acidobacteriota; c__Thermoanaerobaculia; o__Thermoanaerobaculales; f__Thermoanaerobaculaceae; g__Subgroup_10	0	0	0	0	0.0002334	0	0	0	0	3.335e-05	0	0	0	0	0	0	0	0	0	0
d__Bacteria; k__norank_d__Bacteria; p__Firmicutes; c__Clostridia; o__Oscillospirales; f__Ruminococcaceae; g__Faecalibacterium	0	3.335e-05	6.67e-05	0.0002001	0.005702	0	0	6.67e-05	0.0002334	0.004602	0	8.337e-06	0.0001834	0.000867	0.001334	0	4.168e-05	8.337e-05	0.0001751	0.0006003
d__Bacteria; k__norank_d__Bacteria; p__Elusimicrobiota; c__Elusimicrobia; o__Lineage_IV; f__norank_o__Lineage_IV; g__norank_f__norank_o__Lineage_IV	0	0	0	5.002e-05	0.000667	0	0	0	3.335e-05	0.0004335	0	0	0	2.501e-05	0.0001667	0	0	0	2.501e-05	3.335e-05
d__Bacteria; k__norank_d__Bacteria; p__Proteobacteria; c__Gammaproteobacteria; o__Methylococcales; f__Methylomonadaceae; g__Methylobacter	0	0	0	0	0	0	0	0	0	0.0001667	0	0	0	0	0	0	0	0	0	0
d__Bacteria; k__norank_d__Bacteria; p__Proteobacteria; c__Alphaproteobacteria; o__Rhodobacterales; f__Rhodobacteraceae; g__Aestuariicoccus	0	0	0	0	0.0001	0	0	0	0	6.67e-05	0	0	0	0	3.335e-05	0	0	0	0	0
d__Bacteria; k__norank_d__Bacteria; p__Abditibacteriota; c__Abditibacteria; o__Abditibacteriales; f__Abditibacteriaceae; g__Abditibacterium	0	0	0	0	0.0001334	0	0	0	0	0	0	0	0	0	0	0	0	0	0	0
d__Bacteria; k__norank_d__Bacteria; p__Bacteroidota; c__unclassified_p__Bacteroidota; o__unclassified_p__Bacteroidota; f__unclassified_p__Bacteroidota; g__unclassified_p__Bacteroidota	0	0	0	0	0.0001667	0	0	0	0	0	0	0	0	0	0	0	0	0	0	0
d__Bacteria; k__norank_d__Bacteria; p__Gemmatimonadota; c__Longimicrobia; o__Longimicrobiales; f__Longimicrobiaceae; g__norank_f__Longimicrobiaceae	0	0	0	0	0.0003668	0	0	0	0	6.67e-05	0	0	0	0	0.0001667	0	0	0	0	0
d__Bacteria; k__norank_d__Bacteria; p__Proteobacteria; c__Gammaproteobacteria; o__Burkholderiales; f__Comamonadaceae; g__Polaromonas	0	0	0	0	0	0	0	0	0	0.0001667	0	0	0	0	0	0	0	0	0	0
d__Bacteria; k__norank_d__Bacteria; p__Cyanobacteria; c__Cyanobacteriia; o__Cyanobacteriales; f__Chroococcidiopsaceae; g__Aliterella	0	0	0	0	0.0001334	0	0	0	0	0	0	0	0	0	0	0	0	0	0	0
d__Bacteria; k__norank_d__Bacteria; p__Proteobacteria; c__Gammaproteobacteria; o__Xanthomonadales; f__Xanthomonadaceae; g__Stenotrophomonas	0.0003335	0.0007837	0.001801	0.002751	0.01074	0	0.0004335	0.0011	0.002234	0.008003	0	0.0003752	0.000717	0.005936	0.06313	0	0.0004835	0.001751	0.002393	0.002801
d__Bacteria; k__norank_d__Bacteria; p__Verrucomicrobiota; c__Verrucomicrobiae; o__Pedosphaerales; f__Pedosphaeraceae; g__ADurb.Bin063-1	0	0	0	0	0.0003001	0	0	0	0	6.67e-05	0	0	0	0	0	0	0	0	0	0
d__Bacteria; k__norank_d__Bacteria; p__Chloroflexi; c__Chloroflexia; o__Thermomicrobiales; f__AKYG1722; g__norank_f__AKYG1722	0	0	0	0	0.0003335	0	0	0	0	0.0001334	0	0	0	0	0	0	0	0	0	0
d__Bacteria; k__norank_d__Bacteria; p__Firmicutes; c__Clostridia; o__Peptococcales; f__Peptococcaceae; g__Peptococcus	0	0	0	0	0.0002001	0	0	0	0	0.0001667	0	0	0	0	0.0006003	0	0	0	5.002e-05	0.0001
d__Bacteria; k__norank_d__Bacteria; p__Proteobacteria; c__Gammaproteobacteria; o__Enterobacterales; f__Enterobacteriaceae; g__Citrobacter	0	8.337e-05	0.0003001	0.0007003	0.007637	0	6.67e-05	0.0002334	0.0007003	0.7501	0	4.168e-05	0.0001	0.004794	0.01807	6.67e-05	0.0001751	0.0004002	0.0006253	0.1565
d__Bacteria; k__norank_d__Bacteria; p__Bacteroidota; c__Bacteroidia; o__Sphingobacteriales; f__Sphingobacteriaceae; g__norank_f__Sphingobacteriaceae	0	0	0	0	0	0	0	0	0	6.67e-05	0	0	0	0	0	0	0	0	0	0
d__Bacteria; k__norank_d__Bacteria; p__Proteobacteria; c__Alphaproteobacteria; o__Thalassobaculales; f__norank_o__Thalassobaculales; g__norank_f__norank_o__Thalassobaculales	0	0	0	0	0	0	0	0	0	3.335e-05	0	0	0	0	0	0	0	0	0	0
d__Bacteria; k__norank_d__Bacteria; p__Firmicutes; c__Limnochordia; o__norank_c__Limnochordia; f__norank_o__norank_c__Limnochordia; g__Hydrogenispora	0	0	0	0	0.0001334	0	0	0	0	0	0	0	0	0	3.335e-05	0	0	0	0	0
d__Bacteria; k__norank_d__Bacteria; p__Proteobacteria; c__Gammaproteobacteria; o__Burkholderiales; f__Comamonadaceae; g__Curvibacter	0	0	0	5.002e-05	0.0001667	0	0	0	0	0.0001334	0	0	0	2.501e-05	0.0001334	0	0	0	2.501e-05	3.335e-05
d__Bacteria; k__norank_d__Bacteria; p__Proteobacteria; c__Alphaproteobacteria; o__Azospirillales; f__Azospirillaceae; g__Skermanella	0	0	0	1.667e-05	0.0001334	0	0	0	0	0.0002668	0	0	0	0	3.335e-05	0	0	0	0	0.0009337
d__Bacteria; k__norank_d__Bacteria; p__Firmicutes; c__Clostridia; o__Peptostreptococcales-Tissierellales; f__norank_o__Peptostreptococcales-Tissierellales; g__Alkaliphilus	0	0	0	0	0.0001334	0	0	0	0	3.335e-05	0	0	0	0	0	0	0	0	0	0
d__Bacteria; k__norank_d__Bacteria; p__Actinobacteriota; c__Actinobacteria; o__Micromonosporales; f__Micromonosporaceae; g__unclassified_f__Micromonosporaceae	0	0	0	0	0.0003668	0	0	0	0	0.0001667	0	0	0	0	6.67e-05	0	0	0	0	3.335e-05
d__Bacteria; k__norank_d__Bacteria; p__Firmicutes; c__Clostridia; o__Lachnospirales; f__Defluviitaleaceae; g__Defluviitalea	0	0	0	0	0	0	0	0	0	6.67e-05	0	0	0	0	0	0	0	0	0	0
d__Bacteria; k__norank_d__Bacteria; p__Acidobacteriota; c__Blastocatellia; o__Pyrinomonadales; f__Pyrinomonadaceae; g__RB41	0	0	0	3.335e-05	0.0003001	0	0	0	0	0.0001667	0	0	0	0	0.0001667	0	0	0	0	3.335e-05
d__Bacteria; k__norank_d__Bacteria; p__Chloroflexi; c__Anaerolineae; o__Anaerolineales; f__Anaerolineaceae; g__norank_f__Anaerolineaceae	0	0	0	0	0.0003335	0	0	0	0	0.0001667	0	0	0	0	0.0001334	0	0	0	0	3.335e-05
d__Bacteria; k__norank_d__Bacteria; p__Actinobacteriota; c__Actinobacteria; o__Micrococcales; f__Cellulomonadaceae; g__Cellulomonas	0	0	0	0	6.67e-05	0	0	0	3.335e-05	0.0001	0	0	0	0	0	0	0	0	0	0
d__Bacteria; k__norank_d__Bacteria; p__Firmicutes; c__Bacilli; o__Erysipelotrichales; f__Erysipelotrichaceae; g__Faecalicoccus	0	0	0	0	0.0001	0	0	0	0	0	0	0	0	0	0	0	0	0	0	0
d__Bacteria; k__norank_d__Bacteria; p__Firmicutes; c__Clostridia; o__Peptostreptococcales-Tissierellales; f__norank_o__Peptostreptococcales-Tissierellales; g__W5053	0	0	0	0	0.0001667	0	0	0	0	3.335e-05	0	0	0	0	0	0	0	0	0	3.335e-05
d__Bacteria; k__norank_d__Bacteria; p__Firmicutes; c__Clostridia; o__Peptostreptococcales-Tissierellales; f__norank_o__Peptostreptococcales-Tissierellales; g__Anaerococcus	0	0	0	0	0.0003001	0	0	0	0	0.001301	0	0	0	2.501e-05	0.0689	0	0	0	0	0
d__Bacteria; k__norank_d__Bacteria; p__Bacteroidota; c__Bacteroidia; o__Cytophagales; f__MWH-CFBk5; g__norank_f__MWH-CFBk5	0	0	0	0	0.0004002	0	0	0	0	0.0001334	0	0	0	0	0.0001	0	0	0	0	0
d__Bacteria; k__norank_d__Bacteria; p__Chloroflexi; c__Dehalococcoidia; o__SAR202_clade; f__norank_o__SAR202_clade; g__norank_f__norank_o__SAR202_clade	0	0	0	0	0.0001	0	0	0	0	0	0	0	0	0	0	0	0	0	0	0
d__Bacteria; k__norank_d__Bacteria; p__Proteobacteria; c__Alphaproteobacteria; o__Rhizobiales; f__Devosiaceae; g__Devosia	3.335e-05	0.0001834	0.0003668	0.0006836	0.004402	0	0.0001334	0.0003001	0.0004335	0.001434	0	4.168e-05	0.0001167	0.0002584	0.002334	0	5.002e-05	0.0002501	0.0004752	0.001034
d__Bacteria; k__norank_d__Bacteria; p__Proteobacteria; c__Alphaproteobacteria; o__Acetobacterales; f__Acetobacteraceae; g__Acetobacter	0	0	0	0	0.0004002	0	0	0	0	6.67e-05	0	0	0	0	0.0001334	0	0	0	0	0
d__Bacteria; k__norank_d__Bacteria; p__Bacteroidota; c__Bacteroidia; o__Bacteroidales; f__Dysgonomonadaceae; g__unclassified_f__Dysgonomonadaceae	0	0	0	0	0.0001334	0	0	0	0	0	0	0	0	0	0	0	0	0	0	0
d__Bacteria; k__norank_d__Bacteria; p__Acidobacteriota; c__Holophagae; o__Subgroup_7; f__norank_o__Subgroup_7; g__norank_f__norank_o__Subgroup_7	0	0	0	0	0.0003001	0	0	0	0	3.335e-05	0	0	0	0	0.0001667	0	0	0	0	0
d__Bacteria; k__norank_d__Bacteria; p__Firmicutes; c__Clostridia; o__Lachnospirales; f__Lachnospiraceae; g__Lachnospiraceae_ND3007_group	0	0	0	0	0.0008003	0	0	0	0	0.0002001	0	0	0	0	0.0002668	0	0	0	0	0
d__Bacteria; k__norank_d__Bacteria; p__Firmicutes; c__Thermacetogenia; o__Thermacetogeniales; f__Thermacetogeniaceae; g__Syntrophaceticus	0	0	0	0	0.0002668	0	0	0	0	6.67e-05	0	0	0	0	0	0	0	0	0	0
d__Bacteria; k__norank_d__Bacteria; p__Actinobacteriota; c__Actinobacteria; o__Streptosporangiales; f__Streptosporangiaceae; g__Nonomuraea	0	0	0	0	0.0001	0	0	0	0	0.0001	0	0	0	0	0	0	0	0	0	0
d__Bacteria; k__norank_d__Bacteria; p__Bacteroidota; c__Bacteroidia; o__Sphingobacteriales; f__env.OPS_17; g__norank_f__env.OPS_17	0	0	0	0	0.001467	0	0	0	0	0.0001667	0	0	0	0	6.67e-05	0	0	0	0	0
d__Bacteria; k__norank_d__Bacteria; p__Gemmatimonadota; c__BD2-11_terrestrial_group; o__norank_c__BD2-11_terrestrial_group; f__norank_o__norank_c__BD2-11_terrestrial_group; g__norank_f__norank_o__norank_c__BD2-11_terrestrial_group	0	0	0	0	0.0001	0	0	0	0	0.0001	0	0	0	0	0	0	0	0	0	0
d__Bacteria; k__norank_d__Bacteria; p__Firmicutes; c__Clostridia; o__Oscillospirales; f__Oscillospiraceae; g__norank_f__Oscillospiraceae	0	0	0	0	0.0001667	0	0	0	3.335e-05	0.000867	0	0	0	9.171e-05	0.0006003	0	0	0	0	3.335e-05
d__Bacteria; k__norank_d__Bacteria; p__Proteobacteria; c__Alphaproteobacteria; o__Rhizobiales; f__Rhizobiales_Incertae_Sedis; g__Phreatobacter	0	0	0	0	0.0001334	0	0	0	0	0.0001334	0	0	0	0	0	0	0	0	0	0.0001334
d__Bacteria; k__norank_d__Bacteria; p__Actinobacteriota; c__Actinobacteria; o__Pseudonocardiales; f__Pseudonocardiaceae; g__Saccharomonospora	0	0	0	0	6.67e-05	0	0	0	0	6.67e-05	0	0	0	0	3.335e-05	0	0	0	0	0.0001667
d__Bacteria; k__norank_d__Bacteria; p__Bacteroidota; c__Bacteroidia; o__Sphingobacteriales; f__Sphingobacteriaceae; g__Mucilaginibacter	0	0	0	0	3.335e-05	0	0	0	0	3.335e-05	0	0	0	0	0	0	0	0	0	0
d__Bacteria; k__norank_d__Bacteria; p__Proteobacteria; c__Gammaproteobacteria; o__Enterobacterales; f__Yersiniaceae; g__Serratia	0	0	0	0	0.0002334	0	0	0	0	6.67e-05	0	0	0	0	0	0	0	0	0	0
d__Bacteria; k__norank_d__Bacteria; p__Firmicutes; c__D8A-2; o__norank_c__D8A-2; f__norank_o__norank_c__D8A-2; g__norank_f__norank_o__norank_c__D8A-2	0	0	0	0	0.0002001	0	0	0	0	0.0002001	0	0	0	0	0	0	0	0	0	0
d__Bacteria; k__norank_d__Bacteria; p__Firmicutes; c__Clostridia; o__Lachnospirales; f__Lachnospiraceae; g__Lachnoanaerobaculum	0	0	0	0	0.02278	0	0	0	0	0.001034	0	0	0	2.501e-05	0.001	0	2.501e-05	0.0001501	0.0008003	0.002534
d__Bacteria; k__norank_d__Bacteria; p__Proteobacteria; c__Gammaproteobacteria; o__Oceanospirillales; f__Kangiellaceae; g__norank_f__Kangiellaceae	0	0	0	0	0.0003335	0	0	0	0	0	0	0	0	0	0	0	0	0	0	0
d__Bacteria; k__norank_d__Bacteria; p__Proteobacteria; c__Alphaproteobacteria; o__Sphingomonadales; f__Sphingomonadaceae; g__unclassified_f__Sphingomonadaceae	0	0	0	0	0.0008003	0	0	0	0	6.67e-05	0	0	0	0	0	0	0	0	0	6.67e-05
d__Bacteria; k__norank_d__Bacteria; p__Sva0485; c__norank_p__Sva0485; o__norank_c__norank_p__Sva0485; f__norank_o__norank_c__norank_p__Sva0485; g__norank_f__norank_o__norank_c__norank_p__Sva0485	0	0	0	0	0.0001	0	0	0	0	0.0001	0	0	0	0	0	0	0	0	0	0
d__Bacteria; k__norank_d__Bacteria; p__Bacteroidota; c__Bacteroidia; o__Cytophagales; f__Hymenobacteraceae; g__Adhaeribacter	0	0	0	0	0.0004002	0	0	0	0	0	0	0	0	0	0	0	0	0	0	0
d__Bacteria; k__norank_d__Bacteria; p__Proteobacteria; c__Alphaproteobacteria; o__Rhizobiales; f__Beijerinckiaceae; g__alphaI_cluster	0	0	0	0	0.0001	0	0	0	0	0	0	0	0	0	0	0	0	0	0	0
d__Bacteria; k__norank_d__Bacteria; p__Bacteroidota; c__Bacteroidia; o__Bacteroidales; f__p-251-o5; g__norank_f__p-251-o5	0	0	0	0	0	0	0	0	0	0.0002001	0	0	0	0	0.01674	0	0	0	0	0
d__Bacteria; k__norank_d__Bacteria; p__Chloroflexi; c__Chloroflexia; o__Chloroflexales; f__unclassified_o__Chloroflexales; g__unclassified_o__Chloroflexales	0	0	0	0	0.0002001	0	0	0	0	0	0	0	0	0	0	0	0	0	0	0
d__Bacteria; k__norank_d__Bacteria; p__Proteobacteria; c__Gammaproteobacteria; o__211ds20; f__norank_o__211ds20; g__norank_f__norank_o__211ds20	0	0	0	0	0.0002668	0	0	0	0	0	0	0	0	0	0	0	0	0	0	0
d__Bacteria; k__norank_d__Bacteria; p__Chloroflexi; c__Anaerolineae; o__Anaerolineales; f__Anaerolineaceae; g__unclassified_f__Anaerolineaceae	0	0	0	0	0.0001334	0	0	0	0	0	0	0	0	0	0	0	0	0	0	0
d__Bacteria; k__norank_d__Bacteria; p__Actinobacteriota; c__Acidimicrobiia; o__Microtrichales; f__Microtrichaceae; g__IMCC26207	0	0	0	0	0.0001	0	0	0	0	0	0	0	0	0	0	0	0	0	0	0
d__Bacteria; k__norank_d__Bacteria; p__Firmicutes; c__Clostridia; o__Lachnospirales; f__Lachnospiraceae; g__Roseburia	0	0	0	0	0.003502	0	0	0	0	0.003235	0	0	0	0	3.335e-05	0	0	0	0	0
d__Bacteria; k__norank_d__Bacteria; p__Proteobacteria; c__Gammaproteobacteria; o__Xanthomonadales; f__Xanthomonadaceae; g__Vulcaniibacterium	0	0	0	0	0.0004669	0	0	0	0	3.335e-05	0	0	0	0	0	0	0	0	0	0.0001334
d__Bacteria; k__norank_d__Bacteria; p__Proteobacteria; c__Alphaproteobacteria; o__Rickettsiales; f__Mitochondria; g__norank_f__Mitochondria	0	0	0	5.002e-05	0.0003335	0	0	0	3.335e-05	0.0003668	0	0	0	0	0.0008003	0	0	0	0.0001	0.0001667
d__Bacteria; k__norank_d__Bacteria; p__Proteobacteria; c__Gammaproteobacteria; o__Pseudomonadales; f__Moraxellaceae; g__unclassified_f__Moraxellaceae	0	0	0	0	6.67e-05	0	0	0	0	6.67e-05	0	0	0	0	0	0	0	0	0	0
d__Bacteria; k__norank_d__Bacteria; p__Proteobacteria; c__Gammaproteobacteria; o__Pasteurellales; f__Pasteurellaceae; g__Actinobacillus	0	0	0	0	6.67e-05	0	0	0	0	0.0001334	0	0	0	0	0.001067	0	0	0	0	0.01157
d__Bacteria; k__norank_d__Bacteria; p__Proteobacteria; c__Gammaproteobacteria; o__Burkholderiales; f__Nitrosomonadaceae; g__MND1	0	0	0	0	0.0002001	0	0	0	0	0.0002334	0	0	0	0	0.0002001	0	0	0	0	0
d__Bacteria; k__norank_d__Bacteria; p__Hydrogenedentes; c__Hydrogenedentia; o__Hydrogenedentiales; f__Hydrogenedensaceae; g__norank_f__Hydrogenedensaceae	0	0	0	0	0	0	0	0	0	0	0	0	0	0	3.335e-05	0	0	0	0	0
d__Bacteria; k__norank_d__Bacteria; p__Proteobacteria; c__Gammaproteobacteria; o__Methylococcales; f__Methylococcaceae; g__norank_f__Methylococcaceae	0	0	0	0	3.335e-05	0	0	0	0	6.67e-05	0	0	0	0	0	0	0	0	0	0.0001
d__Bacteria; k__norank_d__Bacteria; p__Bacteroidota; c__Bacteroidia; o__Flavobacteriales; f__Weeksellaceae; g__Empedobacter	0	0	0	0	0.0002334	0	0	0	0	6.67e-05	0	0	0	0	3.335e-05	0	0	0	0	0
d__Bacteria; k__norank_d__Bacteria; p__Myxococcota; c__Polyangia; o__Polyangiales; f__Polyangiaceae; g__Pajaroellobacter	0	0	0	0	0.001067	0	0	0	0	6.67e-05	0	0	0	0	6.67e-05	0	0	0	0	0
d__Bacteria; k__norank_d__Bacteria; p__Firmicutes; c__Negativicutes; o__Veillonellales-Selenomonadales; f__Veillonellaceae; g__Anaeroglobus	0	0	0	0	6.67e-05	0	0	0	0	0.000867	0	0	0	0	0	0	0	0	0	3.335e-05
d__Bacteria; k__norank_d__Bacteria; p__Bacteroidota; c__Bacteroidia; o__Flavobacteriales; f__NS9_marine_group; g__norank_f__NS9_marine_group	0	0	0	0	0.0004669	0	0	0	0	0.0001334	0	0	0	0	0	0	0	0	0	0
d__Bacteria; k__norank_d__Bacteria; p__Firmicutes; c__Clostridia; o__Clostridiales; f__Clostridiaceae; g__Clostridium_sensu_stricto_7	0	0	0	0	6.67e-05	0	0	0	0	3.335e-05	0	0	0	0	0	0	0	0	0	0
d__Bacteria; k__norank_d__Bacteria; p__Firmicutes; c__Clostridia; o__Clostridiales; f__Clostridiaceae; g__Clostridium_sensu_stricto_1	0	0	3.335e-05	6.67e-05	0.000767	0	0	0	3.335e-05	0.001167	0	0	5.002e-05	0.0002251	0.006336	0	3.335e-05	0.0001834	0.0002334	0.0002334
d__Bacteria; k__norank_d__Bacteria; p__Bacteroidota; c__Bacteroidia; o__Bacteroidales; f__F082; g__norank_f__F082	0	0	0	0	0.0002001	0	0	0	0	0.0001	0	0	0	0	0.001734	0	0	0	0	0
d__Bacteria; k__norank_d__Bacteria; p__Actinobacteriota; c__Thermoleophilia; o__Gaiellales; f__norank_o__Gaiellales; g__norank_f__norank_o__Gaiellales	0	0	3.335e-05	6.67e-05	0.000767	0	0	0	6.67e-05	0.0002001	0	0	0	5.002e-05	0.0004002	0	0	0	0	0
d__Bacteria; k__norank_d__Bacteria; p__Chloroflexi; c__Chloroflexia; o__Chloroflexales; f__Roseiflexaceae; g__norank_f__Roseiflexaceae	0	0	0	0	0.000667	0	0	0	0	0.0003668	0	0	0	0	3.335e-05	0	0	0	0	0.0003335
d__Bacteria; k__norank_d__Bacteria; p__Deferribacterota; c__Deferribacteres; o__Deferribacterales; f__Deferribacteraceae; g__Mucispirillum	0	0	0	0	0	0	0	0	0	0	0	0	0	0	6.67e-05	0	0	0	0	0
d__Bacteria; k__norank_d__Bacteria; p__Firmicutes; c__Clostridia; o__Oscillospirales; f__Oscillospiraceae; g__Oscillospira	0	0	0	0	0	0	0	0	0	0	0	0	0	0	0.005336	0	0	0	0	0
d__Bacteria; k__norank_d__Bacteria; p__Firmicutes; c__Clostridia; o__Peptostreptococcales-Tissierellales; f__Peptostreptococcaceae; g__Acetoanaerobium	0	0	0	0	0.0011	0	0	0	0	6.67e-05	0	0	0	0	0	0	0	0	0	0
d__Bacteria; k__norank_d__Bacteria; p__Proteobacteria; c__Alphaproteobacteria; o__Sphingomonadales; f__Sphingomonadaceae; g__Rhizorhapis	0	0	0	0	0.0002001	0	0	0	0	0.0001	0	0	0	0	0	0	0	0	0	3.335e-05
d__Bacteria; k__norank_d__Bacteria; p__Deinococcota; c__Deinococci; o__Deinococcales; f__Deinococcaceae; g__Deinococcus	0	0	0	8.337e-05	0.0003001	0	0	6.67e-05	0.0001667	0.001968	0	0	0	0	0.0001334	0	0	0.0002168	0.0006586	0.001034
d__Bacteria; k__norank_d__Bacteria; p__Firmicutes; c__Clostridia; o__Peptostreptococcales-Tissierellales; f__Anaerovoracaceae; g__S5-A14a	0	0	0	0	3.335e-05	0	0	0	0	0	0	0	0	0	6.67e-05	0	0	0	0	0
d__Bacteria; k__norank_d__Bacteria; p__Gemmatimonadota; c__Gemmatimonadetes; o__Gemmatimonadales; f__Gemmatimonadaceae; g__norank_f__Gemmatimonadaceae	0	0	0	3.335e-05	0.001734	0	0	0	0	0.0001	0	0	0	0	6.67e-05	0	0	0	0	6.67e-05
d__Bacteria; k__norank_d__Bacteria; p__Myxococcota; c__Myxococcia; o__Myxococcales; f__Myxococcaceae; g__P3OB-42	0	0	0	0	0.0001	0	0	0	0	0.0001	0	0	0	0	6.67e-05	0	0	0	0	0
d__Bacteria; k__norank_d__Bacteria; p__Firmicutes; c__Bacilli; o__Bacillales; f__Bacillaceae; g__norank_f__Bacillaceae	0	0	0	0	0.0001334	0	0	0	0	0	0	0	0	0	0	0	0	0	0	0
d__Bacteria; k__norank_d__Bacteria; p__Proteobacteria; c__Gammaproteobacteria; o__Burkholderiales; f__Burkholderiaceae; g__Lautropia	0	0	0	0	0.0001	0	0	0	0	6.67e-05	0	0	0	0	0	0	0	0	2.501e-05	0.0005336
d__Bacteria; k__norank_d__Bacteria; p__Cyanobacteria; c__Cyanobacteriia; o__Oxyphotobacteria_Incertae_Sedis; f__unclassified_o__Oxyphotobacteria_Incertae_Sedis; g__EcFYyy-200	0	0	0	0	0	0	0	0	0	6.67e-05	0	0	0	0	0	0	0	0	0	0
d__Bacteria; k__norank_d__Bacteria; p__Bacteroidota; c__Bacteroidia; o__Sphingobacteriales; f__Sphingobacteriaceae; g__Parapedobacter	0	0	0	0	0.0001	0	0	0	0	0	0	0	0	0	0	0	0	0	0	0
d__Bacteria; k__norank_d__Bacteria; p__Firmicutes; c__Bacilli; o__Paenibacillales; f__Paenibacillaceae; g__Fontibacillus	0	0	0	0	0.0001	0	0	0	0	0	0	0	0	0	0	0	0	0	0	0
d__Bacteria; k__norank_d__Bacteria; p__Firmicutes; c__Bacilli; o__Acholeplasmatales; f__Acholeplasmataceae; g__Acholeplasma	0	0	0	0	0.0008337	0	0	0	0	0.0007003	0	0	0	0	0	0	0	0	0	0.0003335
d__Bacteria; k__norank_d__Bacteria; p__Proteobacteria; c__Gammaproteobacteria; o__Burkholderiales; f__Hydrogenophilaceae; g__Tepidiphilus	0	0	0	5.002e-05	0.003735	0	0	0	0.0001	0.002501	0	0	0	0	0.0001	0	0	0	5.002e-05	0.0001667
d__Bacteria; k__norank_d__Bacteria; p__Cyanobacteria; c__Sericytochromatia; o__norank_c__Sericytochromatia; f__norank_o__norank_c__Sericytochromatia; g__norank_f__norank_o__norank_c__Sericytochromatia	0	0	0	0	6.67e-05	0	0	0	0	0	0	0	0	0	0	0	0	0	0	0
d__Bacteria; k__norank_d__Bacteria; p__Patescibacteria; c__ABY1; o__Candidatus_Kerfeldbacteria; f__norank_o__Candidatus_Kerfeldbacteria; g__norank_f__norank_o__Candidatus_Kerfeldbacteria	0	0	0	0	0.0001334	0	0	0	0	0	0	0	0	0	0	0	0	0	0	0
d__Bacteria; k__norank_d__Bacteria; p__Actinobacteriota; c__Actinobacteria; o__Micrococcales; f__Microbacteriaceae; g__Humibacter	0	0	0	0	0.0001	0	0	0	0	0	0	0	0	0	0	0	0	0	0	0
d__Bacteria; k__norank_d__Bacteria; p__Firmicutes; c__Bacilli; o__Erysipelotrichales; f__Erysipelotrichaceae; g__Allobaculum	0	0	0	0	3.335e-05	0	0	0	0	0.0001667	0	0	0	0	0	0	0	0	0	0.0001
d__Bacteria; k__norank_d__Bacteria; p__Firmicutes; c__Clostridia; o__norank_c__Clostridia; f__norank_o__norank_c__Clostridia; g__norank_f__norank_o__norank_c__Clostridia	0	0	0	0	0	0	0	0	0	0	0	0	0	0	0.0004002	0	0	0	0	0
d__Bacteria; k__norank_d__Bacteria; p__Proteobacteria; c__Gammaproteobacteria; o__PLTA13; f__norank_o__PLTA13; g__norank_f__norank_o__PLTA13	0	0	0	0	0.0001334	0	0	0	0	3.335e-05	0	0	0	0	0	0	0	0	0	0
d__Bacteria; k__norank_d__Bacteria; p__Proteobacteria; c__Gammaproteobacteria; o__Xanthomonadales; f__Rhodanobacteraceae; g__unclassified_f__Rhodanobacteraceae	0	0	6.67e-05	0.0001501	0.0004669	0	0	3.335e-05	6.67e-05	0.0002668	0	0	0	0	0.0001	0	0	1.667e-05	3.335e-05	0.0001667
d__Bacteria; k__norank_d__Bacteria; p__Verrucomicrobiota; c__Verrucomicrobiae; o__Verrucomicrobiales; f__Akkermansiaceae; g__Akkermansia	0	0	0	0	0.0001	0	0	0	0	0.05843	0	0	0	2.501e-05	0.001067	0	0	0	0.0001	0.001401
d__Bacteria; k__norank_d__Bacteria; p__Patescibacteria; c__Saccharimonadia; o__Saccharimonadales; f__norank_o__Saccharimonadales; g__norank_f__norank_o__Saccharimonadales	0	0	3.335e-05	0.0001667	0.004502	0	0	6.67e-05	0.0002001	0.003001	0	0	1.667e-05	3.335e-05	0.0001334	0	0	0	0	0.0003668
d__Bacteria; k__norank_d__Bacteria; p__Proteobacteria; c__Gammaproteobacteria; o__Xanthomonadales; f__Xanthomonadaceae; g__Thermomonas	0	0	0	1.667e-05	0.003802	0	0	0	3.335e-05	0.0002668	0	0	0	0	0.0001	0	0	0	0	0
d__Bacteria; k__norank_d__Bacteria; p__Verrucomicrobiota; c__Lentisphaeria; o__Oligosphaerales; f__Oligosphaeraceae; g__Z20	0	0	0	0	0	0	0	0	0	0	0	0	0	0	0.0008003	0	0	0	0	0
d__Bacteria; k__norank_d__Bacteria; p__Actinobacteriota; c__Coriobacteriia; o__Coriobacteriales; f__norank_o__Coriobacteriales; g__norank_f__norank_o__Coriobacteriales	0	0	0	0	0	0	0	0	0	0	0	0	0	0	0.001134	0	0	0	0	0
d__Bacteria; k__norank_d__Bacteria; p__Spirochaetota; c__Spirochaetia; o__Spirochaetales; f__Spirochaetaceae; g__norank_f__Spirochaetaceae	0	0	0	0	6.67e-05	0	0	0	0	0	0	0	0	0	0	0	0	0	0	0
d__Bacteria; k__norank_d__Bacteria; p__Actinobacteriota; c__Actinobacteria; o__Micrococcales; f__Promicromonosporaceae; g__Promicromonospora	0	0	0	0	0	0	0	0	0	0	0	0	0	0	0.0001	0	0	0	0	0
d__Bacteria; k__norank_d__Bacteria; p__Firmicutes; c__Bacilli; o__Thermicanales; f__Thermicanaceae; g__Hydrogenibacillus	0	0	0	0	6.67e-05	0	0	0	0	0	0	0	0	0	0	0	0	0	0	0
d__Bacteria; k__norank_d__Bacteria; p__Bacteroidota; c__Bacteroidia; o__Chitinophagales; f__Chitinophagaceae; g__Flavitalea	0	0	0	0	0.0002668	0	0	0	0	6.67e-05	0	0	0	0	3.335e-05	0	0	0	0	0
d__Bacteria; k__norank_d__Bacteria; p__Proteobacteria; c__Alphaproteobacteria; o__Rhizobiales; f__Amb-16S-1323; g__norank_f__Amb-16S-1323	0	0	0	0	0.0001667	0	0	0	0	0.0003335	0	0	0	0	0	0	0	0	0	0
d__Bacteria; k__norank_d__Bacteria; p__Firmicutes; c__Negativicutes; o__Acidaminococcales; f__Acidaminococcaceae; g__Acidaminococcus	0	0	0	0	0	0	0	0	0	0.0005002	0	0	0	0	6.67e-05	0	0	0	0	0
d__Bacteria; k__norank_d__Bacteria; p__Proteobacteria; c__Alphaproteobacteria; o__Acetobacterales; f__Acetobacteraceae; g__Roseomonas	0	0	0	0	0.002601	0	0	0	0	0.0001667	0	0	0	0	6.67e-05	0	0	0	0	0.0001667
d__Bacteria; k__norank_d__Bacteria; p__Actinobacteriota; c__Actinobacteria; o__Micrococcales; f__Micrococcaceae; g__Renibacterium	0	0	0	0	0.0002001	0	0	0	0	0.0001	0	0	0	2.501e-05	0.0001334	0	0	0	5.002e-05	0.0003001
d__Bacteria; k__norank_d__Bacteria; p__Firmicutes; c__Bacilli; o__Exiguobacterales; f__Exiguobacteraceae; g__Exiguobacterium	0	0	0	1.667e-05	0.0002668	0	0	0	3.335e-05	0.0002334	0	0	0	0	0.0001	0	0	1.667e-05	0.0001084	0.0002668
d__Bacteria; k__norank_d__Bacteria; p__Firmicutes; c__Bacilli; o__Bacillales; f__Bacillaceae; g__Oceanobacillus	0	0	0	0	0.0001667	0	0	0	0	0	0	0	0	0	0	0	0	0	0	0
d__Bacteria; k__norank_d__Bacteria; p__Verrucomicrobiota; c__Verrucomicrobiae; o__Verrucomicrobiales; f__Verrucomicrobiaceae; g__norank_f__Verrucomicrobiaceae	0	0	0	0	0.0002001	0	0	0	0	0	0	0	0	0	0	0	0	0	0	0
d__Bacteria; k__norank_d__Bacteria; p__Firmicutes; c__Clostridia; o__Oscillospirales; f__Ruminococcaceae; g__unclassified_f__Ruminococcaceae	0	0	0	0	0.0006003	0	0	0	0	0.0003335	0	0	0	0	0.003201	0	0	0	0	0
d__Bacteria; k__norank_d__Bacteria; p__Verrucomicrobiota; c__Chlamydiae; o__Chlamydiales; f__Parachlamydiaceae; g__Candidatus_Protochlamydia	0	0	0	0	6.67e-05	0	0	0	0	0	0	0	0	0	0	0	0	0	0	0
d__Bacteria; k__norank_d__Bacteria; p__Bacteroidota; c__Bacteroidia; o__Bacteroidales; f__Prevotellaceae; g__Prevotellaceae_NK3B31_group	0	0	0	0	0.0001	0	0	0	0	0.0006003	0	0	0	0	0.02448	0	0	0	0	0.0002001
d__Bacteria; k__norank_d__Bacteria; p__Bacteroidota; c__Bacteroidia; o__Cytophagales; f__Cytophagaceae; g__Cytophaga	0	0	0	0	0	0	0	0	0	6.67e-05	0	0	0	0	0	0	0	0	0	0
d__Bacteria; k__norank_d__Bacteria; p__Firmicutes; c__Bacilli; o__Erysipelotrichales; f__Erysipelotrichaceae; g__Anaerorhabdus_furcosa_group	0	0	0	0	0	0	0	0	0	0	0	0	0	0	3.335e-05	0	0	0	0	0
d__Bacteria; k__norank_d__Bacteria; p__Proteobacteria; c__Gammaproteobacteria; o__Diplorickettsiales; f__Diplorickettsiaceae; g__Aquicella	0	0	0	0	0.0001334	0	0	0	0	0	0	0	0	0	3.335e-05	0	0	0	0	0
d__Bacteria; k__norank_d__Bacteria; p__Actinobacteriota; c__Actinobacteria; o__Pseudonocardiales; f__Pseudonocardiaceae; g__Actinoalloteichus	0	0	0	0	0	0	0	0	0	0.0001	0	0	0	0	0	0	0	0	0	0
d__Bacteria; k__norank_d__Bacteria; p__Patescibacteria; c__Dojkabacteria; o__norank_c__Dojkabacteria; f__norank_o__norank_c__Dojkabacteria; g__norank_f__norank_o__norank_c__Dojkabacteria	0	0	0	0	0.0002668	0	0	0	0	0.0003668	0	0	0	0	0	0	0	0	0	3.335e-05
d__Bacteria; k__norank_d__Bacteria; p__Firmicutes; c__Clostridia; o__Clostridiales; f__Clostridiaceae; g__Proteiniclasticum	0	0	0	0	6.67e-05	0	0	0	0	0	0	0	0	0	0	0	0	0	0	0
d__Bacteria; k__norank_d__Bacteria; p__Actinobacteriota; c__Coriobacteriia; o__Coriobacteriales; f__unclassified_o__Coriobacteriales; g__unclassified_o__Coriobacteriales	0	0	0	0	0	0	0	0	0	6.67e-05	0	0	0	0	0	0	0	0	0	0
d__Bacteria; k__norank_d__Bacteria; p__Bacteroidota; c__Bacteroidia; o__Bacteroidales; f__Prevotellaceae; g__Prevotella	0	8.337e-05	0.0002334	0.0005336	0.1366	0	0	0.0002334	0.001034	0.007136	0	4.168e-05	8.337e-05	0.002501	0.09241	0	0.0002001	0.001201	0.002501	0.01241
d__Bacteria; k__norank_d__Bacteria; p__Synergistota; c__Synergistia; o__Synergistales; f__Synergistaceae; g__norank_f__Synergistaceae	0	0	0	0	0.0004002	0	0	0	0	6.67e-05	0	0	0	0	0	0	0	0	0	3.335e-05
d__Bacteria; k__norank_d__Bacteria; p__Bacteroidota; c__Kryptonia; o__Kryptoniales; f__BSV26; g__norank_f__BSV26	0	0	0	0	6.67e-05	0	0	0	0	0.0001	0	0	0	0	0	0	0	0	0	0
d__Bacteria; k__norank_d__Bacteria; p__Proteobacteria; c__Gammaproteobacteria; o__Pseudomonadales; f__Moraxellaceae; g__Psychrobacter	0	0	0	3.335e-05	0.002134	0	0	0	0	0.001134	0	0	0	2.501e-05	6.67e-05	0	0	0	0	0.0003001
d__Bacteria; k__norank_d__Bacteria; p__Proteobacteria; c__Gammaproteobacteria; o__Xanthomonadales; f__Rhodanobacteraceae; g__Rudaea	0	0	0	0	0.0009337	0	0	0	0	0.0001	0	0	0	0	0	0	0	0	0	0
d__Bacteria; k__norank_d__Bacteria; p__Proteobacteria; c__Gammaproteobacteria; o__Burkholderiales; f__Rhodocyclaceae; g__Candidatus_Accumulibacter	0	0	0	0	0.0003668	0	0	0	0	0	0	0	0	0	0	0	0	0	0	0
d__Bacteria; k__norank_d__Bacteria; p__Proteobacteria; c__Gammaproteobacteria; o__Enterobacterales; f__Morganellaceae; g__Morganella	0	0	0	0	0.0001	0	0	0	0	0.000867	0	0	0	0	0	0	0	0	0	3.335e-05
d__Bacteria; k__norank_d__Bacteria; p__Firmicutes; c__Clostridia; o__Lachnospirales; f__Lachnospiraceae; g__Acetitomaculum	0	0	0	0	6.67e-05	0	0	0	0	0.0001	0	0	0	0	0.0008003	0	0	0	0	0
d__Bacteria; k__norank_d__Bacteria; p__Proteobacteria; c__Gammaproteobacteria; o__Gammaproteobacteria_Incertae_Sedis; f__unclassified_o__Gammaproteobacteria_Incertae_Sedis; g__Candidatus_Berkiella	0	0	0	0	0.001134	0	0	0	0	6.67e-05	0	0	0	0	0	0	0	0	0	0
d__Bacteria; k__norank_d__Bacteria; p__Firmicutes; c__Clostridia; o__Lachnospirales; f__Lachnospiraceae; g__Fusicatenibacter	0	0	0	3.335e-05	0.002134	0	0	0	3.335e-05	0.0007003	0	0	0	2.501e-05	0.0003668	0	0	1.667e-05	5.836e-05	0.0003335
d__Bacteria; k__norank_d__Bacteria; p__Bacteroidota; c__Bacteroidia; o__Cytophagales; f__Spirosomaceae; g__Dyadobacter	0	0	0	5.002e-05	0.0004335	0	0	0	3.335e-05	0.0002334	0	0	0	3.335e-05	0.0001	0	0	0	5.002e-05	0.0001667
d__Bacteria; k__norank_d__Bacteria; p__Bacteroidota; c__Bacteroidia; o__Flavobacteriales; f__Crocinitomicaceae; g__Fluviicola	0	0	6.67e-05	0.0002334	0.0005336	0	0	0	0.0001334	0.001067	0	8.337e-06	3.335e-05	0.0001584	0.000667	0	4.168e-05	0.0001	0.0001834	0.0005002
d__Bacteria; k__norank_d__Bacteria; p__Actinobacteriota; c__Acidimicrobiia; o__Microtrichales; f__Ilumatobacteraceae; g__norank_f__Ilumatobacteraceae	0	0	0	0	0.0002001	0	0	0	0	0	0	0	0	0	0	0	0	0	0	0
d__Bacteria; k__norank_d__Bacteria; p__Bacteroidota; c__Bacteroidia; o__Bacteroidales; f__Marinilabiliaceae; g__Carboxylicivirga	0	0	0	0	6.67e-05	0	0	0	0	0	0	0	0	0	0	0	0	0	0	0
d__Bacteria; k__norank_d__Bacteria; p__Cyanobacteria; c__Cyanobacteriia; o__Cyanobacteriales; f__Phormidiaceae; g__Tychonema_CCAP_1459-11B	0	0	0	0	0.0001	0	0	0	0	0.0003668	0	0	0	0	0.0002001	0	0	0	0	0.0001
d__Bacteria; k__norank_d__Bacteria; p__Proteobacteria; c__Gammaproteobacteria; o__Nitrosococcales; f__Nitrosococcaceae; g__Cm1-21	0	0	0	0	0.0001	0	0	0	0	0	0	0	0	0	0	0	0	0	0	0
d__Bacteria; k__norank_d__Bacteria; p__Campilobacterota; c__Campylobacteria; o__Campylobacterales; f__Sulfurimonadaceae; g__Sulfuricurvum	0	0	0	0	0.0003668	0	0	0	0	3.335e-05	0	0	0	0	0	0	0	0	0	0
d__Bacteria; k__norank_d__Bacteria; p__Firmicutes; c__Clostridia; o__Clostridiales; f__Clostridiaceae; g__Haloimpatiens	0	0	0	0	6.67e-05	0	0	0	0	0	0	0	0	0	0	0	0	0	0	0
d__Bacteria; k__norank_d__Bacteria; p__Cyanobacteria; c__Cyanobacteriia; o__Synechococcales; f__Cyanobiaceae; g__Cyanobium_PCC-6307	0	0	0	0	0.0001667	0	0	0	0	3.335e-05	0	0	0	0	0	0	0	0	0	0
d__Bacteria; k__norank_d__Bacteria; p__Planctomycetota; c__Phycisphaerae; o__Phycisphaerales; f__Phycisphaeraceae; g__AKYG587	0	0	0	0	6.67e-05	0	0	0	0	6.67e-05	0	0	0	0	0	0	0	0	0	0
d__Bacteria; k__norank_d__Bacteria; p__Bacteroidota; c__Bacteroidia; o__Bacteroidales; f__Dysgonomonadaceae; g__Petrimonas	0	0	0	0	0.0003668	0	0	0	0	3.335e-05	0	0	0	0	0	0	0	0	0	0
d__Bacteria; k__norank_d__Bacteria; p__Firmicutes; c__Bacilli; o__Staphylococcales; f__Staphylococcaceae; g__Staphylococcus	0	0.0001	0.0001334	0.0002501	0.003602	0	0	0.0001	0.0002668	0.01291	0	8.337e-06	6.67e-05	0.0001501	0.0003668	0	8.337e-06	8.337e-05	0.0002084	0.002268
d__Bacteria; k__norank_d__Bacteria; p__Proteobacteria; c__Alphaproteobacteria; o__Sphingomonadales; f__Sphingomonadaceae; g__Sphingobium	0	3.335e-05	0.0001	0.0002334	0.001167	0	0	6.67e-05	0.0002334	0.0007003	0	8.337e-06	3.335e-05	0.0001167	0.0002334	0	0	5.002e-05	0.0001251	0.0002001
d__Bacteria; k__norank_d__Bacteria; p__Proteobacteria; c__Alphaproteobacteria; o__Rhizobiales; f__Beijerinckiaceae; g__28-YEA-48	0	0	0	1.667e-05	0.0001334	0	0	0	0	3.335e-05	0	0	0	0	3.335e-05	0	0	0	0	3.335e-05
d__Bacteria; k__norank_d__Bacteria; p__Firmicutes; c__Bacilli; o__Mycoplasmatales; f__Mycoplasmataceae; g__Mycoplasma	0	0	0	0	0.002768	0	0	0	0	0.002468	0	0	0	0	0.0009671	0	0	0	0.0001	0.001334
d__Bacteria; k__norank_d__Bacteria; p__Synergistota; c__Synergistia; o__Synergistales; f__Synergistaceae; g__Fretibacterium	0	0	0	0	0.0007003	0	0	0	0	0.001767	0	0	0	0	0.001201	0	0	0	0	0.0003335
d__Bacteria; k__norank_d__Bacteria; p__Proteobacteria; c__Gammaproteobacteria; o__Burkholderiales; f__Oxalobacteraceae; g__Undibacterium	0	0	0	0	0	0	0	0	0	3.335e-05	0	0	0	0	3.335e-05	0	0	0	0	0
d__Bacteria; k__norank_d__Bacteria; p__Proteobacteria; c__Gammaproteobacteria; o__Burkholderiales; f__Nitrosomonadaceae; g__Nitrosomonas	0	0	0	0	0.0003668	0	0	0	0	0	0	0	0	0	0	0	0	0	0	0
d__Bacteria; k__norank_d__Bacteria; p__Proteobacteria; c__Gammaproteobacteria; o__Alteromonadales; f__Alteromonadaceae; g__Rheinheimera	0	0	3.335e-05	0.0001334	0.0005336	0	0	0	3.335e-05	0.0003668	0	0	1.667e-05	3.335e-05	0.0003001	0	0	3.335e-05	0.0001917	0.0002668
d__Bacteria; k__norank_d__Bacteria; p__Proteobacteria; c__Gammaproteobacteria; o__Cellvibrionales; f__Cellvibrionaceae; g__norank_f__Cellvibrionaceae	0	0	0	0	0.0002334	0	0	0	0	0	0	0	0	0	0	0	0	0	0	0
d__Bacteria; k__norank_d__Bacteria; p__Firmicutes; c__Clostridia; o__Peptostreptococcales-Tissierellales; f__Proteiniboraceae; g__Proteiniborus	0	0	0	0	0.0005669	0	0	0	0	0	0	0	0	0	0	0	0	0	0	0
d__Bacteria; k__norank_d__Bacteria; p__Verrucomicrobiota; c__Verrucomicrobiae; o__Chthoniobacterales; f__Chthoniobacteraceae; g__Candidatus_Udaeobacter	0	0	0	0	3.335e-05	0	0	0	0	0.0001667	0	0	0	0	0	0	0	0	0	6.67e-05
d__Bacteria; k__norank_d__Bacteria; p__Planctomycetota; c__Planctomycetes; o__Isosphaerales; f__Isosphaeraceae; g__Aquisphaera	0	0	0	0	0	0	0	0	0	0	0	0	0	0	0.0001	0	0	0	0	0
d__Bacteria; k__norank_d__Bacteria; p__Firmicutes; c__Bacilli; o__Alicyclobacillales; f__Alicyclobacillaceae; g__Tumebacillus	0	0	0	0	0.0004669	0	0	0	0	0	0	0	0	0	0	0	0	0	0	0
d__Bacteria; k__norank_d__Bacteria; p__Firmicutes; c__Bacilli; o__Paenibacillales; f__Paenibacillaceae; g__Thermobacillus	0	0	0	0	6.67e-05	0	0	0	0	0	0	0	0	0	0	0	0	0	0	0
d__Bacteria; k__norank_d__Bacteria; p__Proteobacteria; c__Gammaproteobacteria; o__Burkholderiales; f__Oxalobacteraceae; g__Herminiimonas	0	0	0	1.667e-05	0.0001	0	0	0	0	0.0001667	0	0	0	0	6.67e-05	0	0	0	0	3.335e-05
d__Bacteria; k__norank_d__Bacteria; p__Proteobacteria; c__Gammaproteobacteria; o__Burkholderiales; f__Burkholderiaceae; g__Limnobacter	0	0	0	0	0.0002001	0	0	0	0	0.0002334	0	0	0	0	0	0	0	0	0	0
d__Bacteria; k__norank_d__Bacteria; p__Proteobacteria; c__Gammaproteobacteria; o__Burkholderiales; f__Comamonadaceae; g__Schlegelella	0	0	0	0	0.0004335	0	0	0	0	0.002501	0	0	0	0	0.0001	0	0	0	0	0
d__Bacteria; k__norank_d__Bacteria; p__Bacteroidota; c__Bacteroidia; o__Bacteroidales; f__Marinifilaceae; g__Butyricimonas	0	0	0	0	0.0007337	0	0	0	0	0.001	0	0	0	0.0002001	0.0003668	0	0	0	0	0.0001334
d__Bacteria; k__norank_d__Bacteria; p__Spirochaetota; c__Spirochaetia; o__Spirochaetales; f__Spirochaetaceae; g__Spirochaeta	0	0	0	0	0	0	0	0	0	0	0	0	0	0	0	0	0	0	0	0.0005336
d__Bacteria; k__norank_d__Bacteria; p__Firmicutes; c__Limnochordia; o__Limnochordales; f__Limnochordaceae; g__Limnochorda	0	0	0	0	0	0	0	0	0	0.0001334	0	0	0	0	0	0	0	0	0	0
d__Bacteria; k__norank_d__Bacteria; p__Firmicutes; c__Bacilli; o__Thermoactinomycetales; f__Thermoactinomycetaceae; g__Novibacillus	0	0	0	0	0.0001	0	0	0	0	0	0	0	0	0	0	0	0	0	0	0
d__Bacteria; k__norank_d__Bacteria; p__Fibrobacterota; c__Fibrobacteria; o__Fibrobacterales; f__Fibrobacteraceae; g__Fibrobacter	0	0	0	0	3.335e-05	0	0	0	0	0	0	0	0	0	0.005036	0	0	0	0	0
d__Bacteria; k__norank_d__Bacteria; p__Actinobacteriota; c__Coriobacteriia; o__Coriobacteriales; f__Eggerthellaceae; g__DNF00809	0	0	0	0	0.0001	0	0	0	0	0	0	0	0	0	0	0	0	0	0	0
d__Bacteria; k__norank_d__Bacteria; p__Firmicutes; c__Bacilli; o__Bacillales; f__Bacillaceae; g__Geobacillus	0	0	0	0	0.0001334	0	0	0	0	0.0001334	0	0	0	0	3.335e-05	0	0	0	0	0
d__Bacteria; k__norank_d__Bacteria; p__Campilobacterota; c__Campylobacteria; o__Campylobacterales; f__Helicobacteraceae; g__Helicobacter	0	0	0	3.335e-05	0.00837	0	0	0	0	0.0734	0	0	0	0.0001251	0.003301	0	0	0	0.0001751	0.08544
d__Bacteria; k__norank_d__Bacteria; p__Armatimonadota; c__Armatimonadia; o__Armatimonadales; f__Armatimonadaceae; g__Armatimonas	0	0	0	0	0	0	0	0	0	3.335e-05	0	0	0	0	0	0	0	0	0	0
d__Bacteria; k__norank_d__Bacteria; p__Proteobacteria; c__Gammaproteobacteria; o__Burkholderiales; f__Alcaligenaceae; g__Parapusillimonas	0	0	0	0	0.005036	0	0	0	0	0.006136	0	0	0	0	0	0	0	0	0	0
d__Bacteria; k__norank_d__Bacteria; p__Proteobacteria; c__Gammaproteobacteria; o__Burkholderiales; f__Sutterellaceae; g__AAP99	0	0	0	0	0.0009004	0	0	0	0	3.335e-05	0	0	0	0	0	0	0	0	0	0
d__Bacteria; k__norank_d__Bacteria; p__Actinobacteriota; c__Actinobacteria; o__Micrococcales; f__Intrasporangiaceae; g__unclassified_f__Intrasporangiaceae	0	0	0	3.335e-05	0.0002001	0	0	0	3.335e-05	0.0003335	0	0	0	3.335e-05	0.0003001	0	0	3.335e-05	9.171e-05	0.0002334
d__Bacteria; k__norank_d__Bacteria; p__Bacteroidota; c__Bacteroidia; o__Bacteroidales; f__Rikenellaceae; g__hoa5-07d05_gut_group	0	0	0	0	0	0	0	0	0	0	0	0	0	0	0.0005669	0	0	0	0	0
d__Bacteria; k__norank_d__Bacteria; p__Actinobacteriota; c__Actinobacteria; o__Micromonosporales; f__Micromonosporaceae; g__Luedemannella	0	0	0	0	0.0001667	0	0	0	0	0	0	0	0	0	6.67e-05	0	0	0	0	0
d__Bacteria; k__norank_d__Bacteria; p__Synergistota; c__Synergistia; o__Synergistales; f__Synergistaceae; g__Synergistes	0	0	0	0	0.0002334	0	0	0	0	0	0	0	0	0	0	0	0	0	0	0
d__Bacteria; k__norank_d__Bacteria; p__Proteobacteria; c__Gammaproteobacteria; o__Gammaproteobacteria_Incertae_Sedis; f__unclassified_o__Gammaproteobacteria_Incertae_Sedis; g__Acidibacter	0	0	0	0	0.0001334	0	0	0	0	6.67e-05	0	0	0	0	3.335e-05	0	0	0	0	3.335e-05
d__Bacteria; k__norank_d__Bacteria; p__Firmicutes; c__Clostridia; o__Oscillospirales; f__Oscillospiraceae; g__NK4A214_group	0	0	0	0	0.0004669	0	0	0	0	0.0002668	0	0	0	0	0.009137	0	0	0	0	0
d__Bacteria; k__norank_d__Bacteria; p__Firmicutes; c__Bacilli; o__Erysipelotrichales; f__Erysipelotrichaceae; g__Merdibacter	0	0	0	0	6.67e-05	0	0	0	0	0	0	0	0	0	0	0	0	0	0	0
d__Bacteria; k__norank_d__Bacteria; p__Bacteroidota; c__Bacteroidia; o__Sphingobacteriales; f__Sphingobacteriaceae; g__Arcticibacter	0	0	0	0	0.0002334	0	0	0	0	0	0	0	0	0	0	0	0	0	0	0
d__Bacteria; k__norank_d__Bacteria; p__Bdellovibrionota; c__Oligoflexia; o__Oligoflexales; f__norank_o__Oligoflexales; g__Oligoflexus	0	0	0	1.667e-05	0.0002334	0	0	0	0	0.0002001	0	0	0	0	0	0	0	0	5.002e-05	0.0001667
d__Bacteria; k__norank_d__Bacteria; p__Proteobacteria; c__Gammaproteobacteria; o__Pseudomonadales; f__Moraxellaceae; g__Alkanindiges	0	0	0	6.67e-05	0.0002334	0	0	0	0	0.0002668	0	0	0	5.002e-05	0.0002001	0	0	0	0	0.0001334
d__Bacteria; k__norank_d__Bacteria; p__Firmicutes; c__Bacilli; o__Paenibacillales; f__Paenibacillaceae; g__Paenibacillus	0	0	0	5.002e-05	0.0004669	0	0	0	6.67e-05	0.0004002	0	0	0	0	6.67e-05	0	0	0	0	3.335e-05
d__Bacteria; k__norank_d__Bacteria; p__Firmicutes; c__Clostridia; o__Peptostreptococcales-Tissierellales; f__Peptostreptococcaceae; g__Romboutsia	0	0	3.335e-05	0.0002001	0.0004669	0	0	0	0.0001	0.0005002	0	0	8.337e-05	0.0004252	0.003568	0	4.168e-05	8.337e-05	0.0002001	0.0003335
d__Bacteria; k__norank_d__Bacteria; p__Firmicutes; c__Clostridia; o__Lachnospirales; f__Lachnospiraceae; g__GCA-900066575	0	0	0	0	0.0001	0	0	0	0	0.0002668	0	0	0	0	6.67e-05	0	0	0	0	0
d__Bacteria; k__norank_d__Bacteria; p__Proteobacteria; c__Alphaproteobacteria; o__Acetobacterales; f__Acetobacteraceae; g__Craurococcus-Caldovatus	0	0	0	0	0	0	0	0	0	0.0003335	0	0	0	0	3.335e-05	0	0	0	5.002e-05	0.0001
d__Bacteria; k__norank_d__Bacteria; p__Proteobacteria; c__Alphaproteobacteria; o__Rhodobacterales; f__Rhodobacteraceae; g__Ruegeria	0	0	0	0	0	0	0	0	0	0	0	0	0	0	0.0002334	0	0	0	0	0
d__Bacteria; k__norank_d__Bacteria; p__Firmicutes; c__Clostridia; o__Peptostreptococcales-Tissierellales; f__Acidaminobacteraceae; g__Acidaminobacter	0	0	0	0	0.002101	0	0	0	0	0	0	0	0	0	0	0	0	0	0	0
d__Bacteria; k__norank_d__Bacteria; p__Proteobacteria; c__Alphaproteobacteria; o__Rhodobacterales; f__Rhodobacteraceae; g__Rubellimicrobium	0	0	0	3.335e-05	0.0005336	0	0	0	0	0.0002001	0	0	0	0	3.335e-05	0	0	0	2.501e-05	0.0001
d__Bacteria; k__norank_d__Bacteria; p__Desulfobacterota; c__Desulfuromonadia; o__Bradymonadales; f__norank_o__Bradymonadales; g__norank_f__norank_o__Bradymonadales	0	0	0	0	0	0	0	0	0	0.0001	0	0	0	0	0.002334	0	0	0	0	0
d__Bacteria; k__norank_d__Bacteria; p__Campilobacterota; c__Campylobacteria; o__Campylobacterales; f__Arcobacteraceae; g__unclassified_f__Arcobacteraceae	0	0	0	0	6.67e-05	0	0	0	0	0	0	0	0	0	3.335e-05	0	0	0	0	0
d__Bacteria; k__norank_d__Bacteria; p__Proteobacteria; c__Alphaproteobacteria; o__Elsterales; f__norank_o__Elsterales; g__norank_f__norank_o__Elsterales	0	0	0	0	0.0001	0	0	0	0	6.67e-05	0	0	0	0	0.0002334	0	0	0	0	0
d__Bacteria; k__norank_d__Bacteria; p__Proteobacteria; c__Gammaproteobacteria; o__Burkholderiales; f__Rhodocyclaceae; g__Denitratisoma	0	0	0	0	0.001834	0	0	0	0	0.0001	0	0	0	0	0	0	0	0	0	0
d__Bacteria; k__norank_d__Bacteria; p__Actinobacteriota; c__Acidimicrobiia; o__IMCC26256; f__norank_o__IMCC26256; g__norank_f__norank_o__IMCC26256	0	0	0	1.667e-05	0.0002334	0	0	0	0	6.67e-05	0	0	0	0	3.335e-05	0	0	0	7.503e-05	0.0001334
d__Bacteria; k__norank_d__Bacteria; p__Proteobacteria; c__Alphaproteobacteria; o__Rhizobiales; f__Beijerinckiaceae; g__Microvirga	0	0	0	0	0.0003668	0	0	0	0	6.67e-05	0	0	0	0	3.335e-05	0	0	0	0	0
d__Bacteria; k__norank_d__Bacteria; p__Proteobacteria; c__Alphaproteobacteria; o__Rhodospirillales; f__Rhodospirillaceae; g__Candidatus_Riegeria	0	0	0	0	0.0001	0	0	0	0	6.67e-05	0	0	0	0	0	0	0	0	0	3.335e-05
d__Bacteria; k__norank_d__Bacteria; p__Desulfobacterota; c__Syntrophobacteria; o__Syntrophobacterales; f__Syntrophobacteraceae; g__norank_f__Syntrophobacteraceae	0	0	0	0	0.0006003	0	0	0	0	0	0	0	0	0	0	0	0	0	0	0
d__Bacteria; k__norank_d__Bacteria; p__Proteobacteria; c__Gammaproteobacteria; o__Burkholderiales; f__Methylophilaceae; g__norank_f__Methylophilaceae	0	0	0	0	0.0001667	0	0	0	0	0	0	0	0	0	0	0	0	0	0	0
d__Bacteria; k__norank_d__Bacteria; p__Bacteroidota; c__Ignavibacteria; o__Ignavibacteriales; f__Ignavibacteriaceae; g__Ignavibacterium	0	0	0	0	6.67e-05	0	0	0	0	0	0	0	0	0	0	0	0	0	0	0
d__Bacteria; k__norank_d__Bacteria; p__Firmicutes; c__Bacilli; o__Erysipelotrichales; f__Erysipelotrichaceae; g__Solobacterium	0	0	0	0	0.004068	0	0	0	3.335e-05	0.0006336	0	0	0	0	0.001201	0	8.337e-06	5.002e-05	0.0001917	0.0003668
d__Bacteria; k__norank_d__Bacteria; p__Proteobacteria; c__Alphaproteobacteria; o__Rhizobiales; f__Beijerinckiaceae; g__norank_f__Beijerinckiaceae	0	0	0	0	0	0	0	0	0	6.67e-05	0	0	0	0	0	0	0	0	0	0
d__Bacteria; k__norank_d__Bacteria; p__Myxococcota; c__bacteriap25; o__norank_c__bacteriap25; f__norank_o__norank_c__bacteriap25; g__norank_f__norank_o__norank_c__bacteriap25	0	0	0	0	0.0002001	0	0	0	0	6.67e-05	0	0	0	0	3.335e-05	0	0	0	0	0
d__Bacteria; k__norank_d__Bacteria; p__Proteobacteria; c__Gammaproteobacteria; o__Burkholderiales; f__Gallionellaceae; g__Candidatus_Nitrotoga	0	0	0	0	0	0	0	0	0	0.0001334	0	0	0	0	0	0	0	0	0	0
d__Bacteria; k__norank_d__Bacteria; p__Proteobacteria; c__Alphaproteobacteria; o__Caulobacterales; f__Caulobacteraceae; g__Asticcacaulis	0	0	0	0	3.335e-05	0	0	0	0	0	0	0	0	0	0.0001	0	0	0	2.501e-05	0.0001
d__Bacteria; k__norank_d__Bacteria; p__Desulfobacterota; c__Desulfobacteria; o__Desulfobacterales; f__Desulforegulaceae; g__Desulforegula	0	0	0	0	6.67e-05	0	0	0	0	0	0	0	0	0	0	0	0	0	0	0
d__Bacteria; k__norank_d__Bacteria; p__Firmicutes; c__Clostridia; o__Lachnospirales; f__Lachnospiraceae; g__Stomatobaculum	0	0	0	0	0.00877	0	0	0	0	0.0001334	0	0	0	0	0	0	0	3.335e-05	6.67e-05	0.0003001
d__Bacteria; k__norank_d__Bacteria; p__Proteobacteria; c__Gammaproteobacteria; o__Pseudomonadales; f__Moraxellaceae; g__Perlucidibaca	0	0	6.67e-05	0.0003001	0.001	0	0	0	0.0002001	0.001134	0	0	0.0001334	0.0002584	0.001801	0	1.667e-05	0.0001501	0.0002334	0.001501
d__Bacteria; k__norank_d__Bacteria; p__Desulfobacterota; c__Desulfobaccia; o__Desulfobaccales; f__Desulfobaccaceae; g__Desulfobacca	0	0	0	0	0	0	0	0	0	0.0001	0	0	0	0	0	0	0	0	0	0
d__Bacteria; k__norank_d__Bacteria; p__Actinobacteriota; c__Actinobacteria; o__Propionibacteriales; f__Propionibacteriaceae; g__Propioniciclava	0	0	0	0	0.0004669	0	0	0	0	0.0005002	0	0	0	0	0	0	0	0	0	0
d__Bacteria; k__norank_d__Bacteria; p__Bacteroidota; c__Bacteroidia; o__Flavobacteriales; f__Weeksellaceae; g__Bergeyella	0	0	0	0	0.0002668	0	0	0	0	0	0	0	0	0	0.0009671	0	0	0	2.501e-05	0.0004002
d__Bacteria; k__norank_d__Bacteria; p__Proteobacteria; c__Alphaproteobacteria; o__Rhodobacterales; f__Rhodobacteraceae; g__unclassified_f__Rhodobacteraceae	0	0	0	0	0.0002334	0	0	0	0	0.0001	0	0	0	0	0	0	0	0	0	0.0001
d__Bacteria; k__norank_d__Bacteria; p__Firmicutes; c__Clostridia; o__Lachnospirales; f__Lachnospiraceae; g__Lachnospiraceae_UCG-010	0	0	0	0	0.0004669	0	0	0	0	0.002634	0	0	0	5.002e-05	0.0001	0	0	0	0	0
d__Bacteria; k__norank_d__Bacteria; p__Actinobacteriota; c__Actinobacteria; o__PeM15; f__norank_o__PeM15; g__norank_f__norank_o__PeM15	0	0	0	0	0.0001334	0	0	0	0	0.0001667	0	0	0	0	0	0	0	0	0	0
d__Bacteria; k__norank_d__Bacteria; p__Proteobacteria; c__Alphaproteobacteria; o__Caulobacterales; f__Caulobacteraceae; g__Caulobacter	0	8.337e-05	0.0001667	0.0003168	0.001034	0	3.335e-05	0.0001334	0.0002668	0.001134	0	4.168e-05	8.337e-05	0.0001751	0.0008003	0	0	8.337e-05	0.0002168	0.0009337
d__Bacteria; k__norank_d__Bacteria; p__Proteobacteria; c__Gammaproteobacteria; o__Burkholderiales; f__Rhodocyclaceae; g__Methyloversatilis	0	0	0	0	0.0001667	0	0	0	0	6.67e-05	0	0	0	0	3.335e-05	0	0	0	0	0
d__Bacteria; k__norank_d__Bacteria; p__WPS-2; c__norank_p__WPS-2; o__norank_c__norank_p__WPS-2; f__norank_o__norank_c__norank_p__WPS-2; g__norank_f__norank_o__norank_c__norank_p__WPS-2	0	0	0	0	0.0002001	0	0	0	0	0.0002334	0	0	0	0	3.335e-05	0	0	0	0	0
d__Bacteria; k__norank_d__Bacteria; p__Patescibacteria; c__Saccharimonadia; o__Saccharimonadales; f__Saccharimonadaceae; g__TM7x	0	0	0	0	0.0003668	0	0	0	0	0.0004002	0	0	0	0	0	0	0	1.667e-05	0.0001334	0.001167
d__Bacteria; k__norank_d__Bacteria; p__Actinobacteriota; c__Actinobacteria; o__Micrococcales; f__Bogoriellaceae; g__Bogoriella	0	0	0	0	0.0001	0	0	0	0	0	0	0	0	0	0	0	0	0	0	0
d__Bacteria; k__norank_d__Bacteria; p__Bacteroidota; c__Bacteroidia; o__Flavobacteriales; f__Flavobacteriaceae; g__Vitellibacter	0	0	0	0	0.0001334	0	0	0	0	0	0	0	0	0	0	0	0	0	0	0
d__Bacteria; k__norank_d__Bacteria; p__Proteobacteria; c__Gammaproteobacteria; o__Burkholderiales; f__Comamonadaceae; g__Leptothrix	0	0	0	6.67e-05	0.001234	0	0	0	3.335e-05	0.0003335	0	0	0	2.501e-05	6.67e-05	0	0	0	0	0
d__Bacteria; k__norank_d__Bacteria; p__Actinobacteriota; c__Actinobacteria; o__Bifidobacteriales; f__Bifidobacteriaceae; g__Scardovia	0	0	0	0	0.0003335	0	0	0	0	0.0006003	0	0	0	0	0	0	0	0	0	0
d__Bacteria; k__norank_d__Bacteria; p__Synergistota; c__Synergistia; o__Synergistales; f__Synergistaceae; g__Cloacibacillus	0	0	0	0	0.0001334	0	0	0	0	3.335e-05	0	0	0	0	6.67e-05	0	0	0	0	0
d__Bacteria; k__norank_d__Bacteria; p__Patescibacteria; c__Saccharimonadia; o__Saccharimonadales; f__Saccharimonadaceae; g__TM7a	0	0.0002168	0.0005002	0.001217	0.01371	0	0.0001	0.0001667	0.0007337	0.00757	0	8.337e-06	8.337e-05	0.001242	0.004002	0	0.0002501	0.0006169	0.0007337	0.000767
d__Bacteria; k__norank_d__Bacteria; p__Bacteroidota; c__Bacteroidia; o__Sphingobacteriales; f__LiUU-11-161; g__norank_f__LiUU-11-161	0	0	0	0	0.0002668	0	0	0	0	3.335e-05	0	0	0	0	3.335e-05	0	0	0	0	0
d__Bacteria; k__norank_d__Bacteria; p__Cyanobacteria; c__Cyanobacteriia; o__Cyanobacteriales; f__Coleofasciculaceae; g__norank_f__Coleofasciculaceae	0	0	0	0	0	0	0	0	0	0	0	0	0	0	0.0001334	0	0	0	0	0
d__Bacteria; k__norank_d__Bacteria; p__Actinobacteriota; c__Acidimicrobiia; o__Microtrichales; f__norank_o__Microtrichales; g__norank_f__norank_o__Microtrichales	0	0	0	0	0.0005002	0	0	0	0	6.67e-05	0	0	0	0	0.0001334	0	0	0	0	0
d__Bacteria; k__norank_d__Bacteria; p__Firmicutes; c__Clostridia; o__Lachnospirales; f__Lachnospiraceae; g__Lachnospiraceae_FCS020_group	0	0	0	0	0	0	0	0	0	6.67e-05	0	0	0	0	3.335e-05	0	0	0	0	0
d__Bacteria; k__norank_d__Bacteria; p__Actinobacteriota; c__Actinobacteria; o__Micrococcales; f__Bogoriellaceae; g__Georgenia	0	0	0	0	0.0001667	0	0	0	0	3.335e-05	0	0	0	0	0.0001	0	0	0	0	0
d__Bacteria; k__norank_d__Bacteria; p__Acidobacteriota; c__Blastocatellia; o__Blastocatellales; f__Blastocatellaceae; g__Aridibacter	0	0	0	0	0	0	0	0	0	0.0001	0	0	0	0	6.67e-05	0	0	0	0	0
d__Bacteria; k__norank_d__Bacteria; p__Desulfobacterota; c__Syntrophobacteria; o__Syntrophobacterales; f__Syntrophobacteraceae; g__Desulforhabdus	0	0	0	0	0.001134	0	0	0	0	0	0	0	0	0	0	0	0	0	0	0
d__Bacteria; k__norank_d__Bacteria; p__Firmicutes; c__Clostridia; o__Oscillospirales; f__Ruminococcaceae; g__Paludicola	0	0	0	0	6.67e-05	0	0	0	0	0	0	0	0	0	3.335e-05	0	0	0	0	0
d__Bacteria; k__norank_d__Bacteria; p__Firmicutes; c__Clostridia; o__Lachnospirales; f__Lachnospiraceae; g__Lachnospira	0	0	0	0	0.0001334	0	0	0	0	6.67e-05	0	0	0	0	0.0002668	0	0	0	0	3.335e-05
d__Bacteria; k__norank_d__Bacteria; p__MBNT15; c__norank_p__MBNT15; o__norank_c__norank_p__MBNT15; f__norank_o__norank_c__norank_p__MBNT15; g__norank_f__norank_o__norank_c__norank_p__MBNT15	0	0	0	0	0.0001334	0	0	0	0	0	0	0	0	0	0	0	0	0	0	0
d__Bacteria; k__norank_d__Bacteria; p__Desulfobacterota; c__Desulfuromonadia; o__norank_c__Desulfuromonadia; f__Geothermobacteraceae; g__Geothermobacter	0	0	0	0	0.0002334	0	0	0	0	0	0	0	0	0	0	0	0	0	0	0
d__Bacteria; k__norank_d__Bacteria; p__Firmicutes; c__Bacilli; o__Erysipelotrichales; f__Erysipelotrichaceae; g__Clostridium_innocuum_group	0	0	0	0	0.0005336	0	0	0	0	3.335e-05	0	0	0	0	0.0002001	0	0	0	0	0
d__Bacteria; k__norank_d__Bacteria; p__Firmicutes; c__Clostridia; o__Oscillospirales; f__Ruminococcaceae; g__Phocea	0	0	0	0	0	0	0	0	0	0	0	0	0	0	0.0001334	0	0	0	0	0
d__Bacteria; k__norank_d__Bacteria; p__Patescibacteria; c__Saccharimonadia; o__Saccharimonadales; f__WWH38; g__norank_f__WWH38	0	0	0	0	0.0002668	0	0	0	0	0.0004335	0	0	0	0	0	0	0	0	0	0
d__Bacteria; k__norank_d__Bacteria; p__Actinobacteriota; c__Actinobacteria; o__Propionibacteriales; f__Propionibacteriaceae; g__Friedmanniella	0	0	0	0	6.67e-05	0	0	0	0	0	0	0	0	0	0	0	0	0	0	0
d__Bacteria; k__norank_d__Bacteria; p__Firmicutes; c__Bacilli; o__Erysipelotrichales; f__Erysipelotrichaceae; g__Dubosiella	0	0	0	0	0.0003668	0	0	0	0	3.335e-05	0	0	0	0	0	0	0	0	0	3.335e-05
d__Bacteria; k__norank_d__Bacteria; p__Myxococcota; c__Myxococcia; o__Myxococcales; f__Myxococcaceae; g__norank_f__Myxococcaceae	0	0	0	0	0.0001667	0	0	0	0	3.335e-05	0	0	0	0	0	0	0	0	0	6.67e-05
d__Bacteria; k__norank_d__Bacteria; p__Proteobacteria; c__Gammaproteobacteria; o__Burkholderiales; f__Oxalobacteraceae; g__norank_f__Oxalobacteraceae	0	0	0	0	6.67e-05	0	0	0	0	0	0	0	0	0	0	0	0	0	0	0
d__Bacteria; k__norank_d__Bacteria; p__Firmicutes; c__Bacilli; o__unclassified_c__Bacilli; f__unclassified_c__Bacilli; g__unclassified_c__Bacilli	0	0	0	0	0.0002001	0	0	0	0	0	0	0	0	0	0	0	0	0	0	0
d__Bacteria; k__norank_d__Bacteria; p__Verrucomicrobiota; c__Lentisphaeria; o__Victivallales; f__Victivallaceae; g__norank_f__Victivallaceae	0	0	0	0	0	0	0	0	0	0	0	0	0	0	0.0002001	0	0	0	0	0
d__Bacteria; k__norank_d__Bacteria; p__Myxococcota; c__Myxococcia; o__Myxococcales; f__Myxococcaceae; g__Cystobacter	0	0	0	0	0	0	0	0	0	0.0002001	0	0	0	0	0	0	0	0	0	0
d__Bacteria; k__norank_d__Bacteria; p__Firmicutes; c__Bacilli; o__Erysipelotrichales; f__Erysipelotrichaceae; g__Holdemanella	0	0	0	0	0	0	0	0	0	0.005402	0	0	0	0	0.0001667	0	0	0	0	0.0002334
d__Bacteria; k__norank_d__Bacteria; p__Firmicutes; c__Clostridia; o__Peptostreptococcales-Tissierellales; f__Sedimentibacteraceae; g__Sedimentibacter	0	0	0	0	0.0001	0	0	0	0	0	0	0	0	0	0	0	0	0	0	0
d__Bacteria; k__norank_d__Bacteria; p__Proteobacteria; c__Alphaproteobacteria; o__Rhodobacterales; f__Rhodobacteraceae; g__Amaricoccus	0	0.0002001	0.0004002	0.000767	0.003201	0	6.67e-05	0.0001334	0.0006336	0.002201	3.335e-05	4.168e-05	6.67e-05	0.0003918	0.003068	0	6.67e-05	0.0002835	0.0006253	0.0009004
d__Bacteria; k__norank_d__Bacteria; p__Bacteroidota; c__Bacteroidia; o__Bacteroidales; f__Dysgonomonadaceae; g__Fermentimonas	0	0	0	0	0.0003335	0	0	0	0	0	0	0	0	0	3.335e-05	0	0	0	0	0
d__Bacteria; k__norank_d__Bacteria; p__Actinobacteriota; c__Actinobacteria; o__Micromonosporales; f__Micromonosporaceae; g__Actinoplanes	0	0	0	0	0.001501	0	0	0	0	0.0002334	0	0	0	0	3.335e-05	0	0	0	0	0
d__Bacteria; k__norank_d__Bacteria; p__Proteobacteria; c__Gammaproteobacteria; o__Oceanospirillales; f__unclassified_o__Oceanospirillales; g__unclassified_o__Oceanospirillales	0	0	0	0	0.0002334	0	0	0	0	0	0	0	0	0	0	0	0	0	0	0
d__Bacteria; k__norank_d__Bacteria; p__Bacteroidota; c__Bacteroidia; o__Flavobacteriales; f__Flavobacteriaceae; g__Myroides	0	0	0	0	0	0	0	0	0	0.0002334	0	0	0	0	0	0	0	0	0	0
d__Bacteria; k__norank_d__Bacteria; p__Bacteroidota; c__Bacteroidia; o__Bacteroidales; f__Rikenellaceae; g__norank_f__Rikenellaceae	0	0	0	0	0.0003668	0	0	0	0	3.335e-05	0	0	0	0	0	0	0	0	0	0
d__Bacteria; k__norank_d__Bacteria; p__Proteobacteria; c__Gammaproteobacteria; o__Xanthomonadales; f__Rhodanobacteraceae; g__Aquimonas	0	0	0	0	0	0	0	0	0	3.335e-05	0	0	0	0	0	0	0	0	0	3.335e-05
d__Bacteria; k__norank_d__Bacteria; p__Actinobacteriota; c__Actinobacteria; o__Propionibacteriales; f__Propionibacteriaceae; g__Aestuariimicrobium	0	0	0	0	0	0	0	0	0	0	0	0	0	0	0.0001334	0	0	0	0	0
d__Bacteria; k__norank_d__Bacteria; p__Chloroflexi; c__Anaerolineae; o__Anaerolineales; f__Anaerolineaceae; g__Anaerolinea	0	0	0	0	3.335e-05	0	0	0	0	0.0003335	0	0	0	0	0	0	0	0	0	0
d__Bacteria; k__norank_d__Bacteria; p__Campilobacterota; c__Campylobacteria; o__Campylobacterales; f__Helicobacteraceae; g__Wolinella	0	0	0	0	0.001267	0	0	0	0	0.0004669	0	0	0	0	0	0	0	0	0	0
d__Bacteria; k__norank_d__Bacteria; p__Firmicutes; c__Clostridia; o__Oscillospirales; f__Ruminococcaceae; g__UBA1819	0	0	0	0	0.0002001	0	0	0	0	0.0002334	0	0	0	7.503e-05	0.001767	0	0	0	0	6.67e-05
d__Bacteria; k__norank_d__Bacteria; p__Halanaerobiaeota; c__Halanaerobiia; o__Halanaerobiales; f__Halobacteroidaceae; g__norank_f__Halobacteroidaceae	0	0	0	0	0.0001667	0	0	0	0	0.0001667	0	0	0	0	0	0	0	0	0	0
d__Bacteria; k__norank_d__Bacteria; p__Proteobacteria; c__Alphaproteobacteria; o__Holosporales; f__Holosporaceae; g__norank_f__Holosporaceae	0	0	0	5.002e-05	0.0002001	0	0	0	3.335e-05	0.0001667	0	0	0	0	6.67e-05	0	0	0	2.501e-05	0.0001
d__Bacteria; k__norank_d__Bacteria; p__Verrucomicrobiota; c__Verrucomicrobiae; o__Chthoniobacterales; f__Chthoniobacteraceae; g__Chthoniobacter	0	0	0	0	6.67e-05	0	0	0	0	0	0	0	0	0	3.335e-05	0	0	0	0	0
d__Bacteria; k__norank_d__Bacteria; p__Bacteroidota; c__Bacteroidia; o__Chitinophagales; f__Chitinophagaceae; g__Puia	0	0	0	0	0.0001667	0	0	0	0	3.335e-05	0	0	0	0	3.335e-05	0	0	0	0	3.335e-05
d__Bacteria; k__norank_d__Bacteria; p__Firmicutes; c__Clostridia; o__Lachnospirales; f__Lachnospiraceae; g__Eubacterium_hallii_group	0	0	0	1.667e-05	0.0005336	0	0	0	0	0.001	0	0	0	0	0.0009671	0	0	0	2.501e-05	0.0001
d__Bacteria; k__norank_d__Bacteria; p__Chloroflexi; c__Ktedonobacteria; o__Ktedonobacterales; f__JG30-KF-AS9; g__norank_f__JG30-KF-AS9	0	0	0	0	0.0004669	0	0	0	0	0	0	0	0	0	0	0	0	0	0	0
d__Bacteria; k__norank_d__Bacteria; p__Firmicutes; c__Clostridia; o__Lachnospirales; f__Lachnospiraceae; g__Ruminococcus_gnavus_group	0	0	0	3.335e-05	0.003702	0	0	0	3.335e-05	0.005436	0	0	0	0.0009921	0.005602	0	0	0	2.501e-05	6.67e-05
d__Bacteria; k__norank_d__Bacteria; p__Bacteroidota; c__Bacteroidia; o__Bacteroidales; f__Paludibacteraceae; g__Paludibacter	0	0	0	0	0.0001667	0	0	0	0	6.67e-05	0	0	0	0	0	0	0	0	0	0
d__Bacteria; k__norank_d__Bacteria; p__Firmicutes; c__Clostridia; o__Peptostreptococcales-Tissierellales; f__norank_o__Peptostreptococcales-Tissierellales; g__Helcococcus	0	0	0	0	0.0002001	0	0	0	0	0.0003001	0	0	0	0	0	0	0	0	0	0
d__Bacteria; k__norank_d__Bacteria; p__Firmicutes; c__Clostridia; o__Lachnospirales; f__Lachnospiraceae; g__Lachnospiraceae_UCG-006	0	0	0	0	0.0002001	0	0	0	0	3.335e-05	0	0	0	0	0	0	0	0	0	0.0001667
d__Bacteria; k__norank_d__Bacteria; p__Proteobacteria; c__Gammaproteobacteria; o__Burkholderiales; f__Rhodocyclaceae; g__Zoogloea	0	0	0	0	0.0008003	0	0	0	0	3.335e-05	0	0	0	0	3.335e-05	0	0	0	0	6.67e-05
d__Bacteria; k__norank_d__Bacteria; p__Actinobacteriota; c__Actinobacteria; o__Streptosporangiales; f__Streptosporangiaceae; g__Microbispora	0	0	0	0	0.0001334	0	0	0	0	0	0	0	0	0	0	0	0	0	0	0
d__Bacteria; k__norank_d__Bacteria; p__Caldatribacteriota; c__Caldatribacteriia; o__Caldatribacteriales; f__Caldatribacteriaceae; g__Candidatus_Caldatribacterium	0	0	0	0	0.0007337	0	0	0	0	0	0	0	0	0	0	0	0	0	0	0
d__Bacteria; k__norank_d__Bacteria; p__Bacteroidota; c__Bacteroidia; o__Cytophagales; f__Spirosomaceae; g__norank_f__Spirosomaceae	0	0	0	0	0	0	0	0	0	3.335e-05	0	0	0	0	0	0	0	0	0	0
d__Bacteria; k__norank_d__Bacteria; p__Proteobacteria; c__Gammaproteobacteria; o__Burkholderiales; f__Comamonadaceae; g__Limnohabitans	0	0	0	0	6.67e-05	0	0	0	0	0.0001	0	0	0	0	0	0	0	0	0	3.335e-05
d__Bacteria; k__norank_d__Bacteria; p__Firmicutes; c__Negativicutes; o__Veillonellales-Selenomonadales; f__Veillonellaceae; g__Allisonella	0	0	0	0	0	0	0	0	0	6.67e-05	0	0	0	0	0.0001	0	0	0	0	0
d__Bacteria; k__norank_d__Bacteria; p__Bacteroidota; c__Bacteroidia; o__Chitinophagales; f__Saprospiraceae; g__Candidatus_Aquirestis	0	0	0	0	0.0001	0	0	0	0	0	0	0	0	0	0	0	0	0	0	0
d__Bacteria; k__norank_d__Bacteria; p__Firmicutes; c__Bacilli; o__Erysipelotrichales; f__Erysipelatoclostridiaceae; g__UCG-004	0	0	0	0	0.0001	0	0	0	0	0	0	0	0	0	0.002935	0	0	0	0	0
d__Bacteria; k__norank_d__Bacteria; p__Bacteroidota; c__Bacteroidia; o__Flavobacteriales; f__Weeksellaceae; g__Moheibacter	0	0	0	0	3.335e-05	0	0	0	0	3.335e-05	0	0	0	0	6.67e-05	0	0	0	0	3.335e-05
d__Bacteria; k__norank_d__Bacteria; p__Firmicutes; c__Bacilli; o__Lactobacillales; f__Leuconostocaceae; g__Leuconostoc	0	0	0	0	0.0001667	0	0	0	0	3.335e-05	0	0	0	0	0	0	0	0	0	3.335e-05
d__Bacteria; k__norank_d__Bacteria; p__Firmicutes; c__Clostridia; o__Peptostreptococcales-Tissierellales; f__Peptostreptococcaceae; g__Criibacterium	0	0	0	0	0	0	0	0	0	0	0	0	0	0	0.001934	0	0	0	0	0
d__Bacteria; k__norank_d__Bacteria; p__Firmicutes; c__Clostridia; o__Oscillospirales; f__unclassified_o__Oscillospirales; g__unclassified_o__Oscillospirales	0	0	0	0	6.67e-05	0	0	0	0	0	0	0	0	0	0.001134	0	0	0	0	0
d__Bacteria; k__norank_d__Bacteria; p__Cyanobacteria; c__Cyanobacteriia; o__Pseudanabaenales; f__Pseudanabaenaceae; g__Pseudanabaena_PCC-7429	0	0	0	0	0.0003335	0	0	0	0	0.0002334	0	0	0	0	0	0	0	0	0	0
d__Bacteria; k__norank_d__Bacteria; p__Bacteroidota; c__Bacteroidia; o__Sphingobacteriales; f__Lentimicrobiaceae; g__Lentimicrobium	0	0	0	1.667e-05	0.005469	0	0	0	0	0.002334	0	0	0	0	3.335e-05	0	0	0	0	0
d__Bacteria; k__norank_d__Bacteria; p__Actinobacteriota; c__Actinobacteria; o__Micrococcales; f__Microbacteriaceae; g__Curtobacterium	0	0	0	0	0.0001	0	0	0	0	0.0002334	0	0	0	0	0	0	0	0	0	6.67e-05
d__Bacteria; k__norank_d__Bacteria; p__Firmicutes; c__Clostridia; o__Peptostreptococcales-Tissierellales; f__Peptostreptococcaceae; g__Eubacterium_yurii_group	0	0	0	0	0	0	0	0	0	0.0001	0	0	0	0	0	0	0	0	0	0
d__Bacteria; k__norank_d__Bacteria; p__Proteobacteria; c__Gammaproteobacteria; o__Burkholderiales; f__Neisseriaceae; g__norank_f__Neisseriaceae	0	0	0	1.667e-05	0.0011	0	0	0	0	0.0002001	0	0	0	0	6.67e-05	0	0	0	0	0
d__Bacteria; k__norank_d__Bacteria; p__Acidobacteriota; c__Blastocatellia; o__Blastocatellales; f__Blastocatellaceae; g__norank_f__Blastocatellaceae	0	0	0	0	0.0004335	0	0	0	0	0.0001667	0	0	0	0	0	0	0	0	0	0
d__Bacteria; k__norank_d__Bacteria; p__Cyanobacteria; c__Cyanobacteriia; o__Oxyphotobacteria_Incertae_Sedis; f__unclassified_o__Oxyphotobacteria_Incertae_Sedis; g__norank_f__unclassified_o__Oxyphotobacteria_Incertae_Sedis	0	0	0	0	0.0001334	0	0	0	0	0	0	0	0	0	0	0	0	0	0	0
d__Bacteria; k__norank_d__Bacteria; p__Bacteroidota; c__Kapabacteria; o__Kapabacteriales; f__norank_o__Kapabacteriales; g__norank_f__norank_o__Kapabacteriales	0	0	0	0	0.0002334	0	0	0	0	0.0001667	0	0	0	0	0	0	0	0	0	0
d__Bacteria; k__norank_d__Bacteria; p__Proteobacteria; c__Alphaproteobacteria; o__Acetobacterales; f__Acetobacteraceae; g__Acidisoma	0	0	0	0	6.67e-05	0	0	0	0	0	0	0	0	0	0	0	0	0	0	6.67e-05
d__Bacteria; k__norank_d__Bacteria; p__Actinobacteriota; c__Thermoleophilia; o__Solirubrobacterales; f__Solirubrobacteraceae; g__Parviterribacter	0	0	0	0	6.67e-05	0	0	0	0	0	0	0	0	0	0	0	0	0	0	0
d__Bacteria; k__norank_d__Bacteria; p__Proteobacteria; c__Alphaproteobacteria; o__Rhizobiales; f__Rhizobiales_Incertae_Sedis; g__Nordella	0	0	0	0	6.67e-05	0	0	0	0	3.335e-05	0	0	0	0	3.335e-05	0	0	0	0	0
d__Bacteria; k__norank_d__Bacteria; p__Firmicutes; c__Clostridia; o__Lachnospirales; f__Lachnospiraceae; g__Lachnoclostridium	0	0	0	0.0001	0.003668	0	0	0	3.335e-05	0.007803	0	0	1.667e-05	0.0008754	0.004035	0	0	1.667e-05	0.0002084	0.0003001
d__Bacteria; k__norank_d__Bacteria; p__Proteobacteria; c__Gammaproteobacteria; o__Xanthomonadales; f__Rhodanobacteraceae; g__norank_f__Rhodanobacteraceae	0	0	0	0	3.335e-05	0	0	0	0	0	0	0	0	0	0.0001334	0	0	0	0	0
d__Bacteria; k__norank_d__Bacteria; p__Actinobacteriota; c__Actinobacteria; o__KIST-JJY010; f__norank_o__KIST-JJY010; g__norank_f__norank_o__KIST-JJY010	0	0	0	0	3.335e-05	0	0	0	0	0	0	0	0	0	0	0	0	0	0	0
d__Bacteria; k__norank_d__Bacteria; p__Actinobacteriota; c__Actinobacteria; o__Frankiales; f__Acidothermaceae; g__Acidothermus	0	0	0	0	0.0004669	0	0	0	0	3.335e-05	0	0	0	0	0	0	0	0	0	0
d__Bacteria; k__norank_d__Bacteria; p__Firmicutes; c__Clostridia; o__Peptostreptococcales-Tissierellales; f__Peptostreptococcaceae; g__Peptoanaerobacter	0	0	0	0	0.001634	0	0	0	0	0.0005336	0	0	0	0	0	0	0	0	0	0.0002001
d__Bacteria; k__norank_d__Bacteria; p__Actinobacteriota; c__Acidimicrobiia; o__Microtrichales; f__Ilumatobacteraceae; g__Ilumatobacter	0	0	0	0	0.0001334	0	0	0	0	6.67e-05	0	0	0	0	0.0001334	0	0	0	0	6.67e-05
d__Bacteria; k__norank_d__Bacteria; p__Acidobacteriota; c__Blastocatellia; o__DS-100; f__norank_o__DS-100; g__norank_f__norank_o__DS-100	0	0	0	0	6.67e-05	0	0	0	0	0	0	0	0	0	3.335e-05	0	0	0	0	0
d__Bacteria; k__norank_d__Bacteria; p__Actinobacteriota; c__Actinobacteria; o__Micrococcales; f__Dermacoccaceae; g__Dermacoccus	0	0	0	0	6.67e-05	0	0	0	0	0	0	0	0	0	6.67e-05	0	0	0	0	0
d__Bacteria; k__norank_d__Bacteria; p__Proteobacteria; c__Gammaproteobacteria; o__Xanthomonadales; f__Rhodanobacteraceae; g__Tahibacter	0	0	0	0	0.0001	0	0	0	0	0	0	0	0	0	0	0	0	0	0	0
d__Bacteria; k__norank_d__Bacteria; p__Proteobacteria; c__Gammaproteobacteria; o__Burkholderiales; f__Rhodocyclaceae; g__Azospira	0	0	0	3.335e-05	0.0003335	0	0	0	3.335e-05	0.0003001	0	0	0	2.501e-05	3.335e-05	0	0	0	0	3.335e-05
d__Bacteria; k__norank_d__Bacteria; p__Actinobacteriota; c__Actinobacteria; o__Micromonosporales; f__Micromonosporaceae; g__Dactylosporangium	0	0	0	0	0.0001	0	0	0	0	0	0	0	0	0	0	0	0	0	0	0
d__Bacteria; k__norank_d__Bacteria; p__RCP2-54; c__norank_p__RCP2-54; o__norank_c__norank_p__RCP2-54; f__norank_o__norank_c__norank_p__RCP2-54; g__norank_f__norank_o__norank_c__norank_p__RCP2-54	0	0	0	0	0.0002001	0	0	0	0	0	0	0	0	0	3.335e-05	0	0	0	0	0
d__Bacteria; k__norank_d__Bacteria; p__Actinobacteriota; c__Actinobacteria; o__0319-7L14; f__norank_o__0319-7L14; g__norank_f__norank_o__0319-7L14	0	0	0	0	0.0001	0	0	0	0	0.0001	0	0	0	0	3.335e-05	0	0	0	0	3.335e-05
d__Bacteria; k__norank_d__Bacteria; p__Proteobacteria; c__Gammaproteobacteria; o__Burkholderiales; f__Comamonadaceae; g__Hydrogenophaga	0	0	0	3.335e-05	0.0002334	0	0	0	3.335e-05	0.0006003	0	0	0	0	0.0001	0	0	0	0	0
d__Bacteria; k__norank_d__Bacteria; p__Proteobacteria; c__Gammaproteobacteria; o__Aeromonadales; f__Aeromonadaceae; g__Tolumonas	0	0	0	0	0.0002668	0	0	0	3.335e-05	0.0003001	0	0	0	0	3.335e-05	0	0	0	0	3.335e-05
d__Bacteria; k__norank_d__Bacteria; p__Proteobacteria; c__Gammaproteobacteria; o__Xanthomonadales; f__Rhodanobacteraceae; g__Ahniella	0	0	0	0	0.0006003	0	0	0	0	0	0	0	0	0	6.67e-05	0	0	0	0	0
d__Bacteria; k__norank_d__Bacteria; p__Bacteroidota; c__Ignavibacteria; o__Ignavibacteriales; f__PHOS-HE36; g__norank_f__PHOS-HE36	0	0	0	0	0.0002001	0	0	0	0	0	0	0	0	0	0	0	0	0	0	0
d__Bacteria; k__norank_d__Bacteria; p__Proteobacteria; c__Gammaproteobacteria; o__Burkholderiales; f__SC-I-84; g__norank_f__SC-I-84	0	0	0	0	0.0002001	0	0	0	0	0.0001667	0	0	0	0	3.335e-05	0	0	0	0	0
d__Bacteria; k__norank_d__Bacteria; p__Bacteroidota; c__Bacteroidia; o__Bacteroidales; f__Barnesiellaceae; g__unclassified_f__Barnesiellaceae	0	0	0	0	0.0002001	0	0	0	0	0	0	0	0	0	0	0	0	0	0	0
d__Bacteria; k__norank_d__Bacteria; p__Actinobacteriota; c__Actinobacteria; o__Corynebacteriales; f__Corynebacteriaceae; g__Corynebacterium	6.67e-05	0.0003668	0.0007003	0.001301	0.01357	0	0.0003001	0.0008003	0.0011	0.005636	0	9.171e-05	0.0004002	0.001109	0.003502	0	0.0003251	0.001201	0.001726	0.002868
d__Bacteria; k__norank_d__Bacteria; p__Firmicutes; c__norank_p__Firmicutes; o__norank_c__norank_p__Firmicutes; f__norank_o__norank_c__norank_p__Firmicutes; g__norank_f__norank_o__norank_c__norank_p__Firmicutes	0	0	0	6.67e-05	0.0005669	0	0	0	0	0.0002001	0	0	0	0	3.335e-05	0	0	0	0	0
d__Bacteria; k__norank_d__Bacteria; p__Firmicutes; c__Clostridia; o__Lachnospirales; f__Lachnospiraceae; g__Anaerosporobacter	0	0	0	0	0	0	0	0	0	0	0	0	0	0	0.0005336	0	0	0	0	0
d__Bacteria; k__norank_d__Bacteria; p__Proteobacteria; c__Alphaproteobacteria; o__Rhodospirillales; f__Magnetospirillaceae; g__Magnetospirillum	0	0	0	0	0.0004002	0	0	0	0	0.0001	0	0	0	0	0	0	0	0	0	0
d__Bacteria; k__norank_d__Bacteria; p__Bacteroidota; c__Bacteroidia; o__Flavobacteriales; f__Weeksellaceae; g__norank_f__Weeksellaceae	0	0	0	0	6.67e-05	0	0	0	0	6.67e-05	0	0	0	0	0	0	0	0	0	0
d__Bacteria; k__norank_d__Bacteria; p__Actinobacteriota; c__Actinobacteria; o__Streptosporangiales; f__Thermomonosporaceae; g__Thermomonospora	0	0	0	0	0.0001334	0	0	0	0	0.0001	0	0	0	0	0	0	0	0	0	0.0002668
d__Bacteria; k__norank_d__Bacteria; p__Firmicutes; c__Bacilli; o__Erysipelotrichales; f__unclassified_o__Erysipelotrichales; g__unclassified_o__Erysipelotrichales	0	0	0	0	0	0	0	0	0	0	0	0	0	0	0.0006003	0	0	0	0	0
d__Bacteria; k__norank_d__Bacteria; p__Proteobacteria; c__Alphaproteobacteria; o__Rhizobiales; f__unclassified_o__Rhizobiales; g__unclassified_o__Rhizobiales	0	0	0	0	0	0	0	0	0	0	0	0	0	0	0.0001667	0	0	0	0	0
d__Bacteria; k__norank_d__Bacteria; p__Actinobacteriota; c__Actinobacteria; o__Propionibacteriales; f__Nocardioidaceae; g__Marmoricola	0	0	0	0	0.0002001	0	0	0	0	0.0001	0	0	0	0	0	0	0	0	2.501e-05	0.0001
d__Bacteria; k__norank_d__Bacteria; p__Bacteroidota; c__Bacteroidia; o__Bacteroidales; f__Bacteroidales_UCG-001; g__norank_f__Bacteroidales_UCG-001	0	0	0	0	3.335e-05	0	0	0	0	0	0	0	0	0	3.335e-05	0	0	0	0	0
d__Bacteria; k__norank_d__Bacteria; p__Synergistota; c__Synergistia; o__Synergistales; f__Synergistaceae; g__Aminivibrio	0	0	0	0	0.001	0	0	0	0	0	0	0	0	0	0	0	0	0	0	0
d__Bacteria; k__norank_d__Bacteria; p__Proteobacteria; c__Gammaproteobacteria; o__R7C24; f__norank_o__R7C24; g__norank_f__norank_o__R7C24	0	0	0	0	0	0	0	0	0	0.0001667	0	0	0	0	0	0	0	0	0	0
d__Bacteria; k__norank_d__Bacteria; p__Bacteroidota; c__Bacteroidia; o__Flavobacteriales; f__Weeksellaceae; g__unclassified_f__Weeksellaceae	0	0	0	0	0.0001	0	0	0	0	3.335e-05	0	0	0	0	0	0	0	0	2.501e-05	6.67e-05
d__Bacteria; k__norank_d__Bacteria; p__Synergistota; c__Synergistia; o__Synergistales; f__Synergistaceae; g__Thermovirga	0	0	0	0	0.0001667	0	0	0	0	3.335e-05	0	0	0	0	6.67e-05	0	0	0	0	0
d__Bacteria; k__norank_d__Bacteria; p__Acidobacteriota; c__Acidobacteriae; o__Acidobacteriales; f__Acidobacteriaceae_Subgroup_1; g__unclassified_f__Acidobacteriaceae_Subgroup_1	0	0	0	0	0	0	0	0	0	6.67e-05	0	0	0	0	0	0	0	0	0	0
d__Bacteria; k__norank_d__Bacteria; p__Firmicutes; c__Bacilli; o__Paenibacillales; f__Paenibacillaceae; g__Cohnella	0	0	0	0	0	0	0	0	0	3.335e-05	0	0	0	0	6.67e-05	0	0	0	0	0
d__Bacteria; k__norank_d__Bacteria; p__Firmicutes; c__Negativicutes; o__Acidaminococcales; f__Acidaminococcaceae; g__norank_f__Acidaminococcaceae	0	0	0	0	0	0	0	0	0	3.335e-05	0	0	0	0	0	0	0	0	0	0
d__Bacteria; k__norank_d__Bacteria; p__Zixibacteria; c__norank_p__Zixibacteria; o__norank_c__norank_p__Zixibacteria; f__norank_o__norank_c__norank_p__Zixibacteria; g__norank_f__norank_o__norank_c__norank_p__Zixibacteria	0	0	0	0	3.335e-05	0	0	0	0	0	0	0	0	0	0	0	0	0	0	0
d__Bacteria; k__norank_d__Bacteria; p__Myxococcota; c__Polyangia; o__Nannocystales; f__Nannocystaceae; g__Nannocystis	0	0	0	0	0.0001667	0	0	0	0	3.335e-05	0	0	0	0	0	0	0	0	0	0
d__Bacteria; k__norank_d__Bacteria; p__Actinobacteriota; c__Actinobacteria; o__Kineosporiales; f__Kineosporiaceae; g__Quadrisphaera	0	0	0	0	6.67e-05	0	0	0	0	0.0001667	0	0	0	0	0.0002334	0	0	0	0	0
d__Bacteria; k__norank_d__Bacteria; p__Firmicutes; c__Clostridia; o__Oscillospirales; f__Ruminococcaceae; g__norank_f__Ruminococcaceae	0	0	0	6.67e-05	0.0003001	0	0	0	3.335e-05	0.0009004	0	0	3.335e-05	0.0002501	0.009404	0	0	0	0	3.335e-05
d__Bacteria; k__norank_d__Bacteria; p__Proteobacteria; c__Alphaproteobacteria; o__Rhizobiales; f__Rhizobiales_Incertae_Sedis; g__norank_f__Rhizobiales_Incertae_Sedis	0	0	0	0	0.0004335	0	0	0	0	0.0004002	0	0	0	0	0	0	0	0	0	0
d__Bacteria; k__norank_d__Bacteria; p__Bacteroidota; c__Bacteroidia; o__Chitinophagales; f__norank_o__Chitinophagales; g__norank_f__norank_o__Chitinophagales	0	0	0	0	3.335e-05	0	0	0	0	6.67e-05	0	0	0	0	0	0	0	0	0	0
d__Bacteria; k__norank_d__Bacteria; p__Proteobacteria; c__Gammaproteobacteria; o__Alteromonadales; f__Alteromonadaceae; g__Alishewanella	0	0	0	0	6.67e-05	0	0	0	0	0.0001	0	0	0	0	0	0	0	0	0	6.67e-05
d__Bacteria; k__norank_d__Bacteria; p__Verrucomicrobiota; c__Lentisphaeria; o__Oligosphaerales; f__Oligosphaeraceae; g__horsej-a03	0	0	0	0	0	0	0	0	0	0	0	0	0	0	0.008404	0	0	0	0	0
d__Bacteria; k__norank_d__Bacteria; p__Proteobacteria; c__Alphaproteobacteria; o__Rickettsiales; f__norank_o__Rickettsiales; g__norank_f__norank_o__Rickettsiales	0	0	0	0	0	0	0	0	0	0	0	0	0	0	0.0001	0	0	0	0	0
d__Bacteria; k__norank_d__Bacteria; p__Actinobacteriota; c__Actinobacteria; o__Micromonosporales; f__Micromonosporaceae; g__Rhizocola	0	0	0	0	0	0	0	0	0	0	0	0	0	0	6.67e-05	0	0	0	0	0
d__Bacteria; k__norank_d__Bacteria; p__Proteobacteria; c__Alphaproteobacteria; o__Azospirillales; f__norank_o__Azospirillales; g__norank_f__norank_o__Azospirillales	0	0	0	0	0.0001	0	0	0	0	3.335e-05	0	0	0	0	6.67e-05	0	0	0	0	0
d__Bacteria; k__norank_d__Bacteria; p__Actinobacteriota; c__Actinobacteria; o__Propionibacteriales; f__Propionibacteriaceae; g__Microlunatus	0	0	0	0	0.0001	0	0	0	0	3.335e-05	0	0	0	0	0	0	0	0	0	0
d__Bacteria; k__norank_d__Bacteria; p__Firmicutes; c__Clostridia; o__Lachnospirales; f__Lachnospiraceae; g__Howardella	0	0	0	0	0.0002001	0	0	0	0	0	0	0	0	0	0.0001	0	0	0	0	0.0003668
d__Bacteria; k__norank_d__Bacteria; p__Actinobacteriota; c__Actinobacteria; o__Micrococcales; f__Micrococcaceae; g__Paenarthrobacter	0	0	0	0	6.67e-05	0	0	0	0	3.335e-05	0	0	0	0	6.67e-05	0	0	0	0	0.0001
d__Bacteria; k__norank_d__Bacteria; p__Proteobacteria; c__Gammaproteobacteria; o__Burkholderiales; f__Alcaligenaceae; g__Pigmentiphaga	0	0	0	0	0.0001334	0	0	0	0	0.0001334	0	0	0	0	0	0	0	0	0	3.335e-05
d__Bacteria; k__norank_d__Bacteria; p__Myxococcota; c__Polyangia; o__Nannocystales; f__Nannocystaceae; g__unclassified_f__Nannocystaceae	0	0	0	0	0.0001667	0	0	0	0	0	0	0	0	0	0	0	0	0	0	0
d__Bacteria; k__norank_d__Bacteria; p__NB1-j; c__norank_p__NB1-j; o__norank_c__norank_p__NB1-j; f__norank_o__norank_c__norank_p__NB1-j; g__norank_f__norank_o__norank_c__norank_p__NB1-j	0	0	0	0	0	0	0	0	0	0	0	0	0	2.501e-05	0.0001334	0	0	0	0	0
d__Bacteria; k__norank_d__Bacteria; p__Proteobacteria; c__Alphaproteobacteria; o__Rhodobacterales; f__Rhodobacteraceae; g__Roseobacter_clade_CHAB-I-5_lineage	0	0	0	0	6.67e-05	0	0	0	0	0	0	0	0	0	0	0	0	0	0	0
d__Bacteria; k__norank_d__Bacteria; p__Proteobacteria; c__Alphaproteobacteria; o__Rhizobiales; f__Hyphomicrobiaceae; g__Pedomicrobium	0	0	0	0	6.67e-05	0	0	0	0	3.335e-05	0	0	0	0	3.335e-05	0	0	0	0	0
d__Bacteria; k__norank_d__Bacteria; p__Proteobacteria; c__Alphaproteobacteria; o__Rhodobacterales; f__Rhodobacteraceae; g__Paracoccus	0	0.0002501	0.0004669	0.000817	0.005436	0	6.67e-05	0.0002001	0.0006336	0.002201	0	3.335e-05	8.337e-05	0.0003418	0.002501	0	0.0001084	0.0003502	0.000667	0.001234
d__Bacteria; k__norank_d__Bacteria; p__Campilobacterota; c__Campylobacteria; o__Campylobacterales; f__Sulfurospirillaceae; g__Sulfurospirillum	0	0	0	0	0.0001334	0	0	0	0	0	0	0	0	0	0	0	0	0	0	0
d__Bacteria; k__norank_d__Bacteria; p__Cyanobacteria; c__Cyanobacteriia; o__Cyanobacteriales; f__Phormidiaceae; g__norank_f__Phormidiaceae	0	0	0	0	0	0	0	0	0	0	0	0	0	0	3.335e-05	0	0	0	0	0
d__Bacteria; k__norank_d__Bacteria; p__Actinobacteriota; c__Actinobacteria; o__Propionibacteriales; f__Propionibacteriaceae; g__Propionicicella	0	0	0	0	0.0003335	0	0	0	0	6.67e-05	0	0	0	0	0	0	0	0	0	0
d__Bacteria; k__norank_d__Bacteria; p__Proteobacteria; c__Alphaproteobacteria; o__Rhizobiales; f__Rhizobiaceae; g__Aureimonas	0	0	0	3.335e-05	0.0003335	0	0	0	3.335e-05	0.000767	0	0	0	2.501e-05	0.0001	0	0	0	5.002e-05	0.0001667
d__Bacteria; k__norank_d__Bacteria; p__Firmicutes; c__Bacilli; o__Lactobacillales; f__Carnobacteriaceae; g__Trichococcus	0	0	0	0	0.002301	0	0	0	0	6.67e-05	0	0	0	0	6.67e-05	0	0	0	0	6.67e-05
d__Bacteria; k__norank_d__Bacteria; p__Actinobacteriota; c__Actinobacteria; o__Actinomycetales; f__Actinomycetaceae; g__Mobiluncus	0	0	0	0	0	0	0	0	0	3.335e-05	0	0	0	0	0	0	0	0	0	0
d__Bacteria; k__norank_d__Bacteria; p__Actinobacteriota; c__Actinobacteria; o__Corynebacteriales; f__Mycobacteriaceae; g__Mycobacterium	0	0	0	6.67e-05	0.0001667	0	0	0	3.335e-05	0.0003335	0	0	0	2.501e-05	6.67e-05	0	0	1.667e-05	0.0001084	0.0001334
d__Bacteria; k__norank_d__Bacteria; p__Cyanobacteria; c__Cyanobacteriia; o__Chloroplast; f__norank_o__Chloroplast; g__norank_f__norank_o__Chloroplast	0	0.0001	0.0002001	0.0003502	0.003235	0	6.67e-05	0.0002001	0.0009004	0.007203	0	3.335e-05	8.337e-05	0.0001751	0.0009671	0	0.0001084	0.0001334	0.0002084	0.001067

## Sheet: kru_H_result
T1-mean	T1-sd	T2-mean	T2-sd	T3-mean	T3-sd	T4-mean	T4-sd	statistic	pvalue	qvalue
d__Bacteria; k__norank_d__Bacteria; p__Proteobacteria; c__Gammaproteobacteria; o__Pseudomonadales; f__Pseudomonadaceae; g__Pseudomonas	64.58	21.35	62.07	30.87	24.25	31.62	26.84	24.31	15.1069	0.001728
d__Bacteria; k__norank_d__Bacteria; p__Actinobacteriota; c__Actinobacteria; o__Corynebacteriales; f__Nocardiaceae; g__Rhodococcus	12.63	8.931	8.874	9.736	4.669	5.929	8.415	6.535	9.20893	0.02664
d__Bacteria; k__norank_d__Bacteria; p__Proteobacteria; c__Gammaproteobacteria; o__Pseudomonadales; f__Moraxellaceae; g__Acinetobacter	1.988	1.363	1.696	1.479	5.298	10.06	15.52	33.88	1.04166	0.7912
d__Bacteria; k__norank_d__Bacteria; p__Proteobacteria; c__Gammaproteobacteria; o__Enterobacterales; f__Enterobacteriaceae; g__Enterobacter	0.0909	0.132	4.59	15.26	5.932	12.42	12.34	29.84	0.678614	0.8782
d__Bacteria; k__norank_d__Bacteria; p__Proteobacteria; c__Alphaproteobacteria; o__Rhizobiales; f__Rhizobiaceae; g__Brucella	3.981	11.42	1.342	6.532	7.791	13.47	7.507	15.9	4.24397	0.2363
d__Bacteria; k__norank_d__Bacteria; p__Firmicutes; c__Bacilli; o__Lactobacillales; f__Enterococcaceae; g__Enterococcus	0.9302	5.397	0.8673	3.536	17.88	31.59	0.1906	0.369	3.5333	0.3165
d__Bacteria; k__norank_d__Bacteria; p__Proteobacteria; c__Gammaproteobacteria; o__Enterobacterales; f__Enterobacteriaceae; g__Klebsiella	0.02239	0.07453	0.1594	0.6846	1.76	5.095	10	22.91	3.00406	0.391
d__Bacteria; k__norank_d__Bacteria; p__Proteobacteria; c__Gammaproteobacteria; o__Enterobacterales; f__Enterobacteriaceae; g__Citrobacter	0.06288	0.1315	5.197	17.45	0.3638	0.6273	2.636	6.376	0.660277	0.8825
d__Bacteria; k__norank_d__Bacteria; p__Proteobacteria; c__Gammaproteobacteria; o__Burkholderiales; f__Burkholderiaceae; g__Ralstonia	2.47	1.047	1.933	1.194	1.351	1.356	2.07	1.679	7.57232	0.05573
d__Bacteria; k__norank_d__Bacteria; p__Bacteroidota; c__Bacteroidia; o__Flavobacteriales; f__Weeksellaceae; g__Chryseobacterium	0.3333	0.3001	0.2731	0.3633	6.771	14.8	0.2601	0.2336	2.66043	0.447
d__Bacteria; k__norank_d__Bacteria; p__Proteobacteria; c__Alphaproteobacteria; o__Caulobacterales; f__Caulobacteraceae; g__Brevundimonas	1.888	2.441	1.279	1.467	1.775	2.481	1.119	0.8622	3.36599	0.3386
d__Bacteria; k__norank_d__Bacteria; p__Proteobacteria; c__Gammaproteobacteria; o__Enterobacterales; f__Enterobacteriaceae; g__Escherichia-Shigella	1.12	6.498	2.129	10.6	1.408	3.608	0.1145	0.2577	5.10158	0.1645
d__Bacteria; k__norank_d__Bacteria; p__Proteobacteria; c__Alphaproteobacteria; o__Sphingomonadales; f__Sphingomonadaceae; g__Sphingomonas	1.515	0.7926	1.528	1.001	0.6276	0.4581	0.926	0.6819	12.0142	0.007335
d__Bacteria; k__norank_d__Bacteria; p__Proteobacteria; c__Gammaproteobacteria; o__Burkholderiales; f__Burkholderiaceae; g__Burkholderia-Caballeronia-Paraburkholderia	0.8376	0.6042	0.5916	0.6654	0.6623	0.9855	0.7915	1.202	5.30922	0.1505
d__Bacteria; k__norank_d__Bacteria; p__Proteobacteria; c__Gammaproteobacteria; o__Enterobacterales; f__Erwiniaceae; g__Pantoea	0.004192	0.008946	1.151	4.551	0.01234	0.03081	0.9404	2.297	3.78793	0.2853
d__Bacteria; k__norank_d__Bacteria; p__Bacteroidota; c__Bacteroidia; o__Bacteroidales; f__Prevotellaceae; g__Prevotella	0.4622	2.302	0.1067	0.1756	1.155	2.901	0.2935	0.476	0.772798	0.856
d__Bacteria; k__norank_d__Bacteria; p__Campilobacterota; c__Campylobacteria; o__Campylobacterales; f__Helicobacteraceae; g__Helicobacter	0.04678	0.1686	0.3735	1.48	0.06036	0.1242	1.428	3.486	1.04721	0.7898
d__Bacteria; k__norank_d__Bacteria; p__unclassified_k__norank_d__Bacteria; c__unclassified_k__norank_d__Bacteria; o__unclassified_k__norank_d__Bacteria; f__unclassified_k__norank_d__Bacteria; g__unclassified_k__norank_d__Bacteria	0.5181	0.7357	0.404	0.6548	0.3375	0.7022	0.6097	0.7867	4.94555	0.1758
d__Bacteria; k__norank_d__Bacteria; p__Firmicutes; c__Bacilli; o__Lactobacillales; f__Streptococcaceae; g__Streptococcus	0.4124	2.185	0.1232	0.232	0.1541	0.2393	1.12	1.894	9.50955	0.02323
d__Bacteria; k__norank_d__Bacteria; p__Bacteroidota; c__Bacteroidia; o__Bacteroidales; f__Bacteroidaceae; g__Bacteroides	0.0949	0.2131	0.5164	1.576	0.8627	1.523	0.05391	0.05797	2.19366	0.5332
d__Bacteria; k__norank_d__Bacteria; p__Proteobacteria; c__Gammaproteobacteria; o__Burkholderiales; f__Comamonadaceae; g__Comamonas	0.1014	0.1856	0.09855	0.1936	1.201	3.609	0.05558	0.05919	0.474922	0.9244
d__Bacteria; k__norank_d__Bacteria; p__Proteobacteria; c__Gammaproteobacteria; o__Xanthomonadales; f__Xanthomonadaceae; g__Stenotrophomonas	0.2179	0.2008	0.1756	0.1963	0.8367	1.945	0.1495	0.119	2.4037	0.4929
d__Bacteria; k__norank_d__Bacteria; p__Firmicutes; c__Clostridia; o__Peptostreptococcales-Tissierellales; f__Peptostreptococcaceae; g__Peptostreptococcus	0.3942	2.293	0.03806	0.07778	0.7647	2.396	0.1062	0.1237	7.55902	0.05606
d__Bacteria; k__norank_d__Bacteria; p__Proteobacteria; c__Gammaproteobacteria; o__Burkholderiales; f__Neisseriaceae; g__Neisseria	0.00524	0.01634	0.00184	0.004044	0.002001	0.006327	1.227	3	3.18804	0.3635
d__Bacteria; k__norank_d__Bacteria; p__Bacteroidota; c__Bacteroidia; o__Bacteroidales; f__Rikenellaceae; g__Rikenellaceae_RC9_gut_group	0.003335	0.007279	0.007015	0.01927	0.9181	2.901	0.001112	0.002723	0.367253	0.9469
d__Bacteria; k__norank_d__Bacteria; p__Fusobacteriota; c__Fusobacteriia; o__Fusobacteriales; f__Fusobacteriaceae; g__Fusobacterium	0.1846	0.8548	0.1102	0.3065	0.3672	0.9159	0.2323	0.3423	1.86442	0.601
d__Bacteria; k__norank_d__Bacteria; p__Proteobacteria; c__Gammaproteobacteria; o__Pasteurellales; f__Pasteurellaceae; g__Haemophilus	0.002096	0.009225	0.00207	0.005074	0.004669	0.009327	0.7953	1.398	8.60522	0.03503
d__Bacteria; k__norank_d__Bacteria; p__Bacteroidota; c__Bacteroidia; o__Flavobacteriales; f__Flavobacteriaceae; g__Flavobacterium	0.2238	0.2278	0.1648	0.2523	0.1958	0.2078	0.2179	0.2062	3.17591	0.3653
d__Bacteria; k__norank_d__Bacteria; p__Bacteroidota; c__Bacteroidia; o__Bacteroidales; f__Muribaculaceae; g__norank_f__Muribaculaceae	0.02153	0.05017	0.01138	0.01571	0.709	2.231	0.01167	0.01457	3.47702	0.3238
d__Bacteria; k__norank_d__Bacteria; p__Actinobacteriota; c__Actinobacteria; o__Bifidobacteriales; f__Bifidobacteriaceae; g__Bifidobacterium	0.02182	0.05086	0.5291	2.266	0.1587	0.3225	0.01112	0.01026	0.909922	0.823
d__Bacteria; k__norank_d__Bacteria; p__Firmicutes; c__Clostridia; o__Peptostreptococcales-Tissierellales; f__norank_o__Peptostreptococcales-Tissierellales; g__Anaerococcus	0.002763	0.006886	0.00621	0.02424	0.6943	2.177	0	0	2.23201	0.5257
d__Bacteria; k__norank_d__Bacteria; p__Spirochaetota; c__Spirochaetia; o__Spirochaetales; f__Spirochaetaceae; g__Treponema	0.07041	0.2594	0.03231	0.1332	0.4842	1.403	0.005002	0.006586	4.00167	0.2613
d__Bacteria; k__norank_d__Bacteria; p__Actinobacteriota; c__Actinobacteria; o__Micrococcales; f__Brevibacteriaceae; g__Brevibacterium	0.00343	0.01637	0.001955	0.006876	0.5779	1.822	0	0	3.55224	0.314
d__Bacteria; k__norank_d__Bacteria; p__Firmicutes; c__Bacilli; o__Lactobacillales; f__Carnobacteriaceae; g__Granulicatella	0.00343	0.01209	0.007589	0.02914	0.3958	1.241	0.1251	0.1752	8.36129	0.03911
d__Bacteria; k__norank_d__Bacteria; p__Firmicutes; c__Clostridia; o__Clostridia_UCG-014; f__norank_o__Clostridia_UCG-014; g__norank_f__norank_o__Clostridia_UCG-014	0.00848	0.01325	0.005635	0.0147	0.4745	1.49	0.006114	0.007432	2.49361	0.4764
d__Bacteria; k__norank_d__Bacteria; p__Firmicutes; c__Clostridia; o__Oscillospirales; f__Oscillospiraceae; g__UCG-002	0.09966	0.5775	0.01978	0.07703	0.3475	1.024	0.006114	0.007432	7.61612	0.05465
d__Bacteria; k__norank_d__Bacteria; p__Actinobacteriota; c__Actinobacteria; o__Corynebacteriales; f__Corynebacteriaceae; g__Corynebacterium	0.1394	0.238	0.1028	0.119	0.08971	0.1168	0.1201	0.1086	1.50057	0.6821
d__Bacteria; k__norank_d__Bacteria; p__Bacteroidota; c__Bacteroidia; o__Sphingobacteriales; f__Sphingobacteriaceae; g__Sphingobacterium	0.1383	0.1603	0.08521	0.1031	0.1314	0.1889	0.09671	0.07165	3.84497	0.2787
d__Bacteria; k__norank_d__Bacteria; p__Firmicutes; c__Clostridia; o__Peptostreptococcales-Tissierellales; f__norank_o__Peptostreptococcales-Tissierellales; g__Parvimonas	0.2311	1.247	0.01966	0.04515	0.06836	0.2104	0.1084	0.1238	5.18436	0.1588
d__Bacteria; k__norank_d__Bacteria; p__Proteobacteria; c__Gammaproteobacteria; o__Pasteurellales; f__Pasteurellaceae; g__Aggregatibacter	0.0122	0.07043	0.001265	0.004666	0.01167	0.03575	0.314	0.7627	5.08251	0.1659
d__Bacteria; k__norank_d__Bacteria; p__Bacteroidota; c__Bacteroidia; o__Flavobacteriales; f__Flavobacteriaceae; g__Capnocytophaga	0.00524	0.01672	0.02196	0.1028	0.002668	0.008436	0.3029	0.6153	11.1978	0.0107
d__Bacteria; k__norank_d__Bacteria; p__Patescibacteria; c__Saccharimonadia; o__Saccharimonadales; f__Saccharimonadaceae; g__TM7a	0.1098	0.2307	0.07429	0.148	0.09804	0.1623	0.04835	0.03286	3.44092	0.3285
d__Bacteria; k__norank_d__Bacteria; p__Bacteroidota; c__Bacteroidia; o__Bacteroidales; f__Prevotellaceae; g__Prevotellaceae_UCG-003	9.528e-05	0.0005637	0.001495	0.00688	0.3248	1.027	0	0	1.49645	0.6831
d__Bacteria; k__norank_d__Bacteria; p__Actinobacteriota; c__Actinobacteria; o__Micrococcales; f__Microbacteriaceae; g__Leucobacter	0.08366	0.07858	0.07153	0.1152	0.09037	0.1318	0.07059	0.05602	3.99587	0.2619
d__Bacteria; k__norank_d__Bacteria; p__Fusobacteriota; c__Fusobacteriia; o__Fusobacteriales; f__Leptotrichiaceae; g__Leptotrichia	0.03926	0.1635	0.1041	0.3159	0.1291	0.3988	0.03779	0.07603	0.741512	0.8634
d__Bacteria; k__norank_d__Bacteria; p__Bacteroidota; c__Bacteroidia; o__Sphingobacteriales; f__Sphingobacteriaceae; g__Pedobacter	0.08718	0.07409	0.07153	0.05033	0.07303	0.1019	0.06225	0.06431	3.7518	0.2895
d__Bacteria; k__norank_d__Bacteria; p__Bacteroidota; c__Bacteroidia; o__Bacteroidales; f__Bacteroidales_RF16_group; g__norank_f__Bacteroidales_RF16_group	0.0003811	0.001571	0.000115	0.0006193	0.2911	0.9183	0	0	4.26198	0.2345
d__Bacteria; k__norank_d__Bacteria; p__Firmicutes; c__Bacilli; o__Staphylococcales; f__Gemellaceae; g__Gemella	0.02649	0.1395	0.03668	0.1284	0.02434	0.04554	0.1884	0.2476	11.4404	0.009568
d__Bacteria; k__norank_d__Bacteria; p__Proteobacteria; c__Alphaproteobacteria; o__Rhizobiales; f__Devosiaceae; g__unclassified_f__Devosiaceae	0.09452	0.1691	0.04715	0.07389	0.06169	0.1049	0.04947	0.04732	5.37295	0.1464
d__Bacteria; k__norank_d__Bacteria; p__Actinobacteriota; c__Actinobacteria; o__Propionibacteriales; f__Propionibacteriaceae; g__Cutibacterium	0.08232	0.2203	0.03116	0.07106	0.1074	0.2583	0.03057	0.02872	5.41115	0.1441
d__Bacteria; k__norank_d__Bacteria; p__Bacteroidota; c__Bacteroidia; o__Bacteroidales; f__Prevotellaceae; g__Prevotellaceae_NK3B31_group	0.0002858	0.001691	0.0023	0.01114	0.2448	0.774	0.003335	0.008169	2.26119	0.52
d__Bacteria; k__norank_d__Bacteria; p__Proteobacteria; c__Alphaproteobacteria; o__Rhizobiales; f__Rhizobiaceae; g__Allorhizobium-Neorhizobium-Pararhizobium-Rhizobium	0.06079	0.06324	0.04634	0.05561	0.08837	0.1379	0.05002	0.04154	2.79721	0.424
d__Bacteria; k__norank_d__Bacteria; p__Verrucomicrobiota; c__Verrucomicrobiae; o__Verrucomicrobiales; f__Akkermansiaceae; g__Akkermansia	0.001048	0.002395	0.2033	1.085	0.01167	0.03347	0.02557	0.05634	1.43765	0.6967
d__Bacteria; k__norank_d__Bacteria; p__Firmicutes; c__Bacilli; o__RF39; f__norank_o__RF39; g__norank_f__norank_o__RF39	0.0003811	0.001346	0.000345	0.001034	0.2368	0.7464	0	0	4.67852	0.1969
d__Bacteria; k__norank_d__Bacteria; p__Firmicutes; c__Bacilli; o__Bacillales; f__Bacillaceae; g__Bacillus	0.07518	0.04626	0.07026	0.04623	0.04168	0.04922	0.04724	0.0341	5.446	0.1419
d__Bacteria; k__norank_d__Bacteria; p__Actinobacteriota; c__Coriobacteriia; o__Coriobacteriales; f__Coriobacteriaceae; g__Collinsella	0.01801	0.0801	0.02737	0.08686	0.1821	0.4844	0.002779	0.005343	0.667231	0.8809
d__Bacteria; k__norank_d__Bacteria; p__Firmicutes; c__Clostridia; o__Oscillospirales; f__UCG-010; g__norank_f__UCG-010	0.0003811	0.002255	0.000345	0.001858	0.2291	0.7198	0	0	5.72653	0.1257
d__Bacteria; k__norank_d__Bacteria; p__Firmicutes; c__Clostridia; o__Oscillospirales; f__Oscillospiraceae; g__unclassified_f__Oscillospiraceae	0.0005717	0.00151	0.0009199	0.002164	0.2208	0.6981	0	0	1.32081	0.7242
d__Bacteria; k__norank_d__Bacteria; p__Firmicutes; c__Negativicutes; o__Veillonellales-Selenomonadales; f__Veillonellaceae; g__Veillonella	0.05812	0.3167	0.0123	0.02611	0.02168	0.04085	0.1228	0.1906	2.42119	0.4897
d__Bacteria; k__norank_d__Bacteria; p__Firmicutes; c__Clostridia; o__Oscillospirales; f__Oscillospiraceae; g__Oscillibacter	0.001334	0.004371	0.00483	0.01339	0.2078	0.6418	0	0	8.37488	0.03887
d__Bacteria; k__norank_d__Bacteria; p__Proteobacteria; c__Alphaproteobacteria; o__Rhodobacterales; f__Rhodobacteraceae; g__Paracoccus	0.07651	0.1119	0.04048	0.0516	0.04935	0.08497	0.04558	0.04724	7.11197	0.06841
d__Bacteria; k__norank_d__Bacteria; p__Cyanobacteria; c__Cyanobacteriia; o__Chloroplast; f__norank_o__Chloroplast; g__norank_f__norank_o__Chloroplast	0.03906	0.0629	0.1255	0.2187	0.01834	0.02938	0.02779	0.03938	3.14787	0.3694
d__Bacteria; k__norank_d__Bacteria; p__Firmicutes; c__Bacilli; o__Lactobacillales; f__Carnobacteriaceae; g__Carnobacterium	0.1962	1.099	0.003565	0.0126	0.00667	0.02109	0	0	0.630103	0.8895
d__Bacteria; k__norank_d__Bacteria; p__Proteobacteria; c__Gammaproteobacteria; o__Pasteurellales; f__Pasteurellaceae; g__Actinobacillus	0.0001906	0.001127	0.00046	0.002477	0.01067	0.03375	0.1929	0.4724	2.94992	0.3994
d__Bacteria; k__norank_d__Bacteria; p__Firmicutes; c__Clostridia; o__Oscillospirales; f__Oscillospiraceae; g__UCG-005	0.002858	0.005251	0.001955	0.004229	0.1968	0.6071	0.002223	0.004039	0.144806	0.986
d__Bacteria; k__norank_d__Bacteria; p__Proteobacteria; c__Alphaproteobacteria; o__Rhodobacterales; f__Rhodobacteraceae; g__Amaricoccus	0.06003	0.06619	0.0437	0.05631	0.06069	0.1068	0.03668	0.03695	5.14773	0.1613
d__Bacteria; k__norank_d__Bacteria; p__Firmicutes; c__Clostridia; o__Lachnospirales; f__Lachnospiraceae; g__Ruminococcus_torques_group	0.02639	0.1013	0.04979	0.1617	0.1191	0.2613	0.005002	0.004597	2.60922	0.4559
d__Bacteria; k__norank_d__Bacteria; p__Verrucomicrobiota; c__Kiritimatiellae; o__WCHB1-41; f__norank_o__WCHB1-41; g__norank_f__norank_o__WCHB1-41	0	0	0	0	0.1988	0.6285	0	0	7	0.0719
d__Bacteria; k__norank_d__Bacteria; p__Proteobacteria; c__Gammaproteobacteria; o__Legionellales; f__Legionellaceae; g__Legionella	0.05345	0.07382	0.033	0.04817	0.06436	0.1194	0.03613	0.03769	2.80227	0.4231
d__Bacteria; k__norank_d__Bacteria; p__Firmicutes; c__Negativicutes; o__Veillonellales-Selenomonadales; f__Selenomonadaceae; g__Selenomonas	0.04516	0.188	0.0414	0.1182	0.09638	0.284	0.003891	0.005343	0.147163	0.9856
d__Bacteria; k__norank_d__Bacteria; p__Bacteroidota; c__Bacteroidia; o__Bacteroidales; f__Prevotellaceae; g__Alloprevotella	0.008385	0.03653	0.008049	0.01647	0.104	0.261	0.06614	0.08867	13.2647	0.004098
d__Bacteria; k__norank_d__Bacteria; p__Proteobacteria; c__Alphaproteobacteria; o__Rhizobiales; f__Devosiaceae; g__Devosia	0.0606	0.0777	0.03841	0.03743	0.04735	0.08177	0.03446	0.03944	5.83546	0.1199
d__Bacteria; k__norank_d__Bacteria; p__Bacteroidota; c__Bacteroidia; o__Bacteroidales; f__p-251-o5; g__norank_f__p-251-o5	0	0	0.00069	0.003716	0.1674	0.5294	0	0	3.48928	0.3222
d__Bacteria; k__norank_d__Bacteria; p__Bacteroidota; c__Bacteroidia; o__Bacteroidales; f__Tannerellaceae; g__Parabacteroides	0.00867	0.03028	0.04301	0.1677	0.1054	0.1741	0.007225	0.006119	7.08751	0.06916
d__Bacteria; k__norank_d__Bacteria; p__Firmicutes; c__Clostridia; o__Lachnospirales; f__Lachnospiraceae; g__Ruminococcus_gnavus_group	0.01458	0.06275	0.02909	0.104	0.1137	0.2096	0.001667	0.00279	1.33915	0.7199
d__Bacteria; k__norank_d__Bacteria; p__Firmicutes; c__Bacilli; o__Lactobacillales; f__Lactobacillaceae; g__Lactobacillus	0.07775	0.2752	0.02495	0.0353	0.03168	0.06644	0.02279	0.02343	1.49111	0.6843
d__Bacteria; k__norank_d__Bacteria; p__Firmicutes; c__Clostridia; o__Clostridia_vadinBB60_group; f__norank_o__Clostridia_vadinBB60_group; g__norank_f__norank_o__Clostridia_vadinBB60_group	0.002001	0.005316	0.00115	0.004655	0.1511	0.4742	0.001667	0.004084	1.78262	0.6187
d__Bacteria; k__norank_d__Bacteria; p__Bacteroidota; c__Bacteroidia; o__Bacteroidales; f__Paludibacteraceae; g__norank_f__Paludibacteraceae	0.000667	0.002778	0.00161	0.006882	0.1514	0.4764	0	0	2.68095	0.4435
d__Bacteria; k__norank_d__Bacteria; p__Bacteroidota; c__Bacteroidia; o__Chitinophagales; f__Chitinophagaceae; g__unclassified_f__Chitinophagaceae	0.05679	0.02926	0.04266	0.03008	0.02668	0.03786	0.02612	0.02472	11.3972	0.009761
d__Bacteria; k__norank_d__Bacteria; p__Firmicutes; c__Clostridia; o__Lachnospirales; f__Lachnospiraceae; g__Lachnoanaerobaculum	0.06851	0.3845	0.006785	0.02162	0.01067	0.03143	0.06392	0.1002	8.14233	0.04316
d__Bacteria; k__norank_d__Bacteria; p__Firmicutes; c__Bacilli; o__Staphylococcales; f__Staphylococcaceae; g__Staphylococcus	0.03135	0.06227	0.06175	0.2377	0.011	0.01306	0.04446	0.08977	3.72442	0.2928
d__Bacteria; k__norank_d__Bacteria; p__Proteobacteria; c__Gammaproteobacteria; o__Cellvibrionales; f__Cellvibrionaceae; g__Cellvibrio	0.04869	0.03757	0.03634	0.04415	0.03235	0.03937	0.03057	0.02872	6.13812	0.1051
d__Bacteria; k__norank_d__Bacteria; p__Firmicutes; c__Clostridia; o__Lachnospirales; f__Lachnospiraceae; g__Blautia	0.01887	0.04082	0.04531	0.1056	0.06936	0.1892	0.01223	0.0141	2.16786	0.5383
d__Bacteria; k__norank_d__Bacteria; p__Proteobacteria; c__Gammaproteobacteria; o__Burkholderiales; f__Comamonadaceae; g__unclassified_f__Comamonadaceae	0.05583	0.06598	0.02875	0.03173	0.04168	0.06692	0.01779	0.01516	8.01779	0.04565
d__Bacteria; k__norank_d__Bacteria; p__Firmicutes; c__Clostridia; o__Lachnospirales; f__Lachnospiraceae; g__Lachnoclostridium	0.01572	0.06178	0.04945	0.1638	0.06836	0.1263	0.01	0.0143	1.88232	0.5972
d__Bacteria; k__norank_d__Bacteria; p__Firmicutes; c__Clostridia; o__Christensenellales; f__Christensenellaceae; g__Christensenellaceae_R-7_group	0.008003	0.01822	0.01035	0.03812	0.1197	0.3164	0.002779	0.005343	3.45011	0.3273
d__Bacteria; k__norank_d__Bacteria; p__Firmicutes; c__Clostridia; o__Oscillospirales; f__Ruminococcaceae; g__Faecalibacterium	0.03878	0.107	0.03588	0.09823	0.04269	0.05086	0.01667	0.02232	0.988187	0.8041
d__Bacteria; k__norank_d__Bacteria; p__Firmicutes; c__Clostridia; o__Oscillospirales; f__Eubacterium_coprostanoligenes_group; g__norank_f__Eubacterium_coprostanoligenes_group	0.007622	0.03346	0.006325	0.01557	0.1147	0.3356	0.003335	0.00558	1.86015	0.6019
d__Bacteria; k__norank_d__Bacteria; p__Firmicutes; c__Clostridia; o__Oscillospirales; f__Ruminococcaceae; g__norank_f__Ruminococcaceae	0.004764	0.00814	0.008969	0.02305	0.1027	0.2947	0.0005558	0.001361	3.45367	0.3268
d__Bacteria; k__norank_d__Bacteria; p__Firmicutes; c__Clostridia; o__Lachnospirales; f__Lachnospiraceae; g__unclassified_f__Lachnospiraceae	0.01343	0.01464	0.01529	0.0183	0.0777	0.1696	0.01056	0.01452	0.468004	0.9259
d__Bacteria; k__norank_d__Bacteria; p__Bdellovibrionota; c__Bdellovibrionia; o__Bdellovibrionales; f__Bdellovibrionaceae; g__Bdellovibrio	0.03373	0.03076	0.02392	0.02241	0.02068	0.02965	0.03279	0.04401	4.91793	0.1779
d__Bacteria; k__norank_d__Bacteria; p__Bacteroidota; c__Bacteroidia; o__Bacteroidales; f__Porphyromonadaceae; g__Porphyromonas	0.00524	0.01147	0.03013	0.09818	0.04569	0.09303	0.02946	0.04183	3.94464	0.2675
d__Bacteria; k__norank_d__Bacteria; p__Firmicutes; c__Negativicutes; o__Acidaminococcales; f__Acidaminococcaceae; g__Phascolarctobacterium	0.003621	0.01658	0.01966	0.09831	0.08437	0.2282	0.002779	0.005343	5.70235	0.127
d__Bacteria; k__norank_d__Bacteria; p__Bacteroidota; c__Bacteroidia; o__Flavobacteriales; f__Weeksellaceae; g__Cloacibacterium	0.03744	0.0526	0.02645	0.03571	0.01601	0.02544	0.02723	0.03138	6.88947	0.07551
d__Bacteria; k__norank_d__Bacteria; p__Proteobacteria; c__Gammaproteobacteria; o__Burkholderiales; f__Comamonadaceae; g__Acidovorax	0.03449	0.04497	0.0261	0.03595	0.02534	0.03829	0.01945	0.02427	3.36268	0.339
d__Bacteria; k__norank_d__Bacteria; p__Firmicutes; c__Clostridia; o__Clostridiales; f__Clostridiaceae; g__Clostridium_sensu_stricto_1	0.01	0.01757	0.009659	0.02448	0.07103	0.198	0.01389	0.01144	3.29688	0.3481
d__Bacteria; k__norank_d__Bacteria; p__Firmicutes; c__Clostridia; o__Peptostreptococcales-Tissierellales; f__norank_o__Peptostreptococcales-Tissierellales; g__Peptoniphilus	0.0005717	0.002491	0.001035	0.004971	0.09571	0.2853	0.0005558	0.001361	6.38691	0.09423
d__Bacteria; k__norank_d__Bacteria; p__Firmicutes; c__Clostridia; o__Oscillospirales; f__Oscillospiraceae; g__NK4A214_group	0.002191	0.008286	0.00253	0.006467	0.09304	0.2884	0	0	1.60895	0.6574
d__Bacteria; k__norank_d__Bacteria; p__Actinobacteriota; c__Actinobacteria; o__Micrococcales; f__Micrococcaceae; g__Rothia	0.00686	0.0233	0.001955	0.00652	0	0	0.08726	0.2073	4.95948	0.1748
d__Bacteria; k__norank_d__Bacteria; p__Actinobacteriota; c__Actinobacteria; o__Propionibacteriales; f__Propionibacteriaceae; g__unclassified_f__Propionibacteriaceae	0.06469	0.2975	0.02254	0.05322	0.008003	0.01597	0	0	4.25072	0.2356
d__Bacteria; k__norank_d__Bacteria; p__Firmicutes; c__Clostridia; o__Peptostreptococcales-Tissierellales; f__Peptostreptococcaceae; g__Romboutsia	0.01153	0.01366	0.008049	0.01359	0.06269	0.1189	0.01278	0.0129	3.60683	0.3072
d__Bacteria; k__norank_d__Bacteria; p__Proteobacteria; c__Gammaproteobacteria; o__Pseudomonadales; f__Moraxellaceae; g__Perlucidibaca	0.01648	0.02206	0.0138	0.02604	0.03068	0.05499	0.0339	0.05789	2.34168	0.5046
d__Bacteria; k__norank_d__Bacteria; p__Planctomycetota; c__BD7-11; o__norank_c__BD7-11; f__norank_o__norank_c__BD7-11; g__norank_f__norank_o__norank_c__BD7-11	0.02296	0.02407	0.02024	0.02388	0.02634	0.02716	0.02501	0.02958	0.480817	0.9231
d__Bacteria; k__norank_d__Bacteria; p__Firmicutes; c__Clostridia; o__Lachnospirales; f__Lachnospiraceae; g__Oribacterium	0.02258	0.1324	0.00345	0.01608	0.06336	0.1992	0.004446	0.006557	8.343	0.03943
d__Bacteria; k__norank_d__Bacteria; p__Proteobacteria; c__Gammaproteobacteria; o__Burkholderiales; f__Methylophilaceae; g__Methylophilus	0.05136	0.1855	0.03197	0.08125	0.00867	0.01835	0	0	5.69289	0.1275
d__Bacteria; k__norank_d__Bacteria; p__Firmicutes; c__Clostridia; o__Lachnospirales; f__Lachnospiraceae; g__Coprococcus	0.01658	0.06937	0.06072	0.1999	0.01334	0.02705	0	0	5.29675	0.1513
d__Bacteria; k__norank_d__Bacteria; p__Firmicutes; c__Clostridia; o__Lachnospirales; f__Lachnospiraceae; g__Agathobacter	0.006003	0.01196	0.01322	0.04296	0.0697	0.1962	0.001112	0.002723	2.65809	0.4474
d__Bacteria; k__norank_d__Bacteria; p__Actinobacteriota; c__Actinobacteria; o__Actinomycetales; f__Actinomycetaceae; g__Actinomyces	0.01086	0.0239	0.01104	0.02733	0.01034	0.01935	0.05725	0.0908	5.13487	0.1622
d__Bacteria; k__norank_d__Bacteria; p__Bacteroidota; c__Bacteroidia; o__Bacteroidales; f__Prevotellaceae; g__unclassified_f__Prevotellaceae	0.0003811	0.002255	0.001035	0.004094	0.08804	0.2784	0	0	1.4542	0.6929
d__Bacteria; k__norank_d__Bacteria; p__Firmicutes; c__Clostridia; o__Lachnospirales; f__Lachnospiraceae; g__Hungatella	0.005145	0.01488	0.01552	0.05905	0.06369	0.1228	0.005002	0.0107	2.62596	0.453
d__Bacteria; k__norank_d__Bacteria; p__Actinobacteriota; c__Coriobacteriia; o__Coriobacteriales; f__Eggerthellaceae; g__Eggerthella	0.01296	0.07039	0.03565	0.1031	0.03802	0.1065	0.001667	0.00279	3.47456	0.3241
d__Bacteria; k__norank_d__Bacteria; p__Proteobacteria; c__Alphaproteobacteria; o__Caulobacterales; f__Caulobacteraceae; g__Caulobacter	0.02363	0.02145	0.02104	0.02659	0.02001	0.02812	0.02223	0.03627	3.06354	0.3819
d__Bacteria; k__norank_d__Bacteria; p__Campilobacterota; c__Campylobacteria; o__Campylobacterales; f__Campylobacteraceae; g__Campylobacter	0.01277	0.03757	0.02668	0.1014	0.03101	0.06546	0.01612	0.0268	7.40015	0.06018
d__Bacteria; k__norank_d__Bacteria; p__Verrucomicrobiota; c__Lentisphaeria; o__Oligosphaerales; f__Oligosphaeraceae; g__horsej-a03	0	0	0	0	0.08404	0.2657	0	0	7	0.0719
d__Bacteria; k__norank_d__Bacteria; p__Bacteroidota; c__Bacteroidia; o__Bacteroidales; f__unclassified_o__Bacteroidales; g__unclassified_o__Bacteroidales	0.0007622	0.004509	0.000345	0.001858	0.07437	0.2352	0.001112	0.002723	2.59567	0.4582
d__Bacteria; k__norank_d__Bacteria; p__Firmicutes; c__Clostridia; o__Lachnospirales; f__Lachnospiraceae; g__norank_f__Lachnospiraceae	0.05269	0.2933	0.01518	0.05778	0.005002	0.009849	0.003335	0.003653	3.49049	0.322
d__Bacteria; k__norank_d__Bacteria; p__Cyanobacteria; c__Vampirivibrionia; o__Gastranaerophilales; f__norank_o__Gastranaerophilales; g__norank_f__norank_o__Gastranaerophilales	0	0	0.000115	0.0006193	0.06803	0.2013	0.004446	0.01089	19.6358	0.0002019
d__Bacteria; k__norank_d__Bacteria; p__Firmicutes; c__Negativicutes; o__Veillonellales-Selenomonadales; f__Veillonellaceae; g__Dialister	0.01086	0.02897	0.00552	0.01685	0.03568	0.1059	0.01779	0.02084	5.8806	0.1176
d__Bacteria; k__norank_d__Bacteria; p__Proteobacteria; c__Gammaproteobacteria; o__Burkholderiales; f__Alcaligenaceae; g__Parapusillimonas	0.03039	0.09756	0.0368	0.1189	0	0	0	0	4.25379	0.2353
d__Bacteria; k__norank_d__Bacteria; p__Actinobacteriota; c__Actinobacteria; o__Micrococcales; f__Micrococcaceae; g__Arthrobacter	0.01744	0.02648	0.01966	0.02668	0.01401	0.03618	0.01445	0.01471	2.43972	0.4863
d__Bacteria; k__norank_d__Bacteria; p__Bacteroidota; c__Bacteroidia; o__Bacteroidales; f__Rikenellaceae; g__Alistipes	0.01677	0.07032	0.02518	0.08909	0.01734	0.03064	0.006114	0.01021	0.824331	0.8436
d__Bacteria; k__norank_d__Bacteria; p__Deinococcota; c__Deinococci; o__Deinococcales; f__Deinococcaceae; g__Deinococcus	0.005717	0.00774	0.02001	0.04158	0.002334	0.004984	0.03668	0.04444	6.57241	0.08685
d__Bacteria; k__norank_d__Bacteria; p__Firmicutes; c__Bacilli; o__Mycoplasmatales; f__Mycoplasmataceae; g__Mycoplasma	0.01734	0.05888	0.01288	0.04823	0.009671	0.03058	0.02446	0.05363	1.68204	0.6409
d__Bacteria; k__norank_d__Bacteria; p__Proteobacteria; c__Alphaproteobacteria; o__Rhizobiales; f__Xanthobacteraceae; g__Bradyrhizobium	0.02344	0.01891	0.01483	0.0165	0.009337	0.01195	0.01612	0.0129	8.07018	0.04458
d__Bacteria; k__norank_d__Bacteria; p__Firmicutes; c__Clostridia; o__Lachnospirales; f__Lachnospiraceae; g__Lachnospiraceae_XPB1014_group	0	0	0.00069	0.003716	0.05936	0.1877	0	0	3.48928	0.3222
d__Bacteria; k__norank_d__Bacteria; p__Actinobacteriota; c__Actinobacteria; o__Micrococcales; f__Microbacteriaceae; g__Microbacterium	0.02039	0.02621	0.01127	0.01227	0.01301	0.01732	0.01501	0.01379	2.92069	0.404
d__Bacteria; k__norank_d__Bacteria; p__Proteobacteria; c__Alphaproteobacteria; o__Sphingomonadales; f__Sphingomonadaceae; g__Sphingopyxis	0.0182	0.02637	0.0123	0.01609	0.01834	0.03505	0.01	0.01521	2.68185	0.4433
d__Bacteria; k__norank_d__Bacteria; p__Firmicutes; c__Clostridia; o__Peptostreptococcales-Tissierellales; f__Anaerovoracaceae; g__Family_XIII_AD3011_group	0.006384	0.0344	0.00184	0.004595	0.05036	0.1489	0	0	4.83551	0.1842
d__Bacteria; k__norank_d__Bacteria; p__Patescibacteria; c__Saccharimonadia; o__Saccharimonadales; f__norank_o__Saccharimonadales; g__norank_f__norank_o__Saccharimonadales	0.02296	0.07568	0.02622	0.05926	0.003001	0.004291	0.006114	0.01498	4.77312	0.1892
d__Bacteria; k__norank_d__Bacteria; p__Proteobacteria; c__Alphaproteobacteria; o__Rhizobiales; f__Beijerinckiaceae; g__Bosea	0.01896	0.01856	0.0138	0.01618	0.01667	0.02588	0.007781	0.01047	6.22754	0.101
d__Bacteria; k__norank_d__Bacteria; p__Firmicutes; c__Clostridia; o__Monoglobales; f__Monoglobaceae; g__Monoglobus	0.001715	0.005625	0.000345	0.001034	0.04869	0.1389	0.003335	0.008169	9.23522	0.02632
d__Bacteria; k__norank_d__Bacteria; p__Bacteroidota; c__Bacteroidia; o__Flavobacteriales; f__Crocinitomicaceae; g__Fluviicola	0.01277	0.01553	0.01104	0.02212	0.01434	0.02167	0.01556	0.01835	4.16941	0.2437
d__Bacteria; k__norank_d__Bacteria; p__Firmicutes; c__Clostridia; o__Oscillospirales; f__Oscillospiraceae; g__Oscillospira	0	0	0	0	0.05336	0.1687	0	0	7	0.0719
d__Bacteria; k__norank_d__Bacteria; p__Desulfobacterota; c__Desulfovibrionia; o__Desulfovibrionales; f__Desulfovibrionaceae; g__Desulfovibrio	0.00181	0.006538	0.00161	0.003634	0.04902	0.07974	0	0	3.73581	0.2914
d__Bacteria; k__norank_d__Bacteria; p__Bacteroidota; c__Bacteroidia; o__Bacteroidales; f__Barnesiellaceae; g__Barnesiella	0.01248	0.04033	0.00161	0.003741	0.03668	0.09401	0	0	2.60311	0.4569
d__Bacteria; k__norank_d__Bacteria; p__Fibrobacterota; c__Fibrobacteria; o__Fibrobacterales; f__Fibrobacteraceae; g__Fibrobacter	9.528e-05	0.0005637	0	0	0.05036	0.1592	0	0	3.25579	0.3538
d__Bacteria; k__norank_d__Bacteria; p__Firmicutes; c__Negativicutes; o__Veillonellales-Selenomonadales; f__Veillonellaceae; g__Megasphaera	0.001524	0.005907	0.03967	0.1825	0.007337	0.0232	0.001112	0.001722	2.18661	0.5346
d__Bacteria; k__norank_d__Bacteria; p__Firmicutes; c__Clostridia; o__Oscillospirales; f__Ruminococcaceae; g__Ruminococcus	0.003049	0.006489	0.00483	0.01011	0.03268	0.08757	0.008893	0.02178	1.47189	0.6888
d__Bacteria; k__norank_d__Bacteria; p__Proteobacteria; c__Gammaproteobacteria; o__Burkholderiales; f__Comamonadaceae; g__Pelomonas	0.01734	0.01564	0.01345	0.01625	0.008003	0.007892	0.01	0.01606	4.76609	0.1897
d__Bacteria; k__norank_d__Bacteria; p__Actinobacteriota; c__Actinobacteria; o__Propionibacteriales; f__Nocardioidaceae; g__Nocardioides	0.01706	0.02256	0.009774	0.01491	0.008003	0.0108	0.01389	0.01745	3.20232	0.3615
d__Bacteria; k__norank_d__Bacteria; p__Proteobacteria; c__Gammaproteobacteria; o__Burkholderiales; f__Rhodocyclaceae; g__Sulfuritalea	0.01934	0.01881	0.01196	0.01503	0.00767	0.01134	0.009449	0.009761	7.92281	0.04763
d__Bacteria; k__norank_d__Bacteria; p__Proteobacteria; c__Gammaproteobacteria; o__Burkholderiales; f__Oxalobacteraceae; g__Massilia	0.01	0.01144	0.0238	0.04739	0.009004	0.0138	0.005002	0.004084	2.90172	0.407
d__Bacteria; k__norank_d__Bacteria; p__Proteobacteria; c__Alphaproteobacteria; o__Sphingomonadales; f__Sphingomonadaceae; g__Sphingobium	0.01667	0.02196	0.01449	0.01781	0.007003	0.008085	0.007225	0.008546	3.22315	0.3585
d__Bacteria; k__norank_d__Bacteria; p__Proteobacteria; c__Gammaproteobacteria; o__Xanthomonadales; f__Rhodanobacteraceae; g__Dyella	0.01334	0.009873	0.01081	0.01015	0.007337	0.008865	0.01223	0.01294	3.48738	0.3224
d__Bacteria; k__norank_d__Bacteria; p__Firmicutes; c__Clostridia; o__Lachnospirales; f__Lachnospiraceae; g__Dorea	0.001906	0.006971	0.01863	0.06932	0.01667	0.04695	0.006114	0.009986	4.08644	0.2523
d__Bacteria; k__norank_d__Bacteria; p__Proteobacteria; c__Gammaproteobacteria; o__Oceanospirillales; f__Halomonadaceae; g__Halomonas	0.01553	0.01319	0.007475	0.009375	0.004669	0.008495	0.01556	0.02457	12.574	0.005655
d__Bacteria; k__norank_d__Bacteria; p__Firmicutes; c__Clostridia; o__Oscillospirales; f__Ruminococcaceae; g__Subdoligranulum	0.004955	0.008874	0.01564	0.032	0.02001	0.05633	0.002223	0.002723	1.2305	0.7457
d__Bacteria; k__norank_d__Bacteria; p__Proteobacteria; c__Gammaproteobacteria; o__Burkholderiales; f__Sutterellaceae; g__Sutterella	0	0	0.005865	0.03095	0.03668	0.05252	0	0	18.2967	0.000382
d__Bacteria; k__norank_d__Bacteria; p__Firmicutes; c__Bacilli; o__Erysipelotrichales; f__Erysipelotrichaceae; g__Solobacterium	0.0122	0.0687	0.005175	0.01394	0.01334	0.03773	0.01167	0.01503	8.24806	0.04115
d__Bacteria; k__norank_d__Bacteria; p__Firmicutes; c__Negativicutes; o__Veillonellales-Selenomonadales; f__Selenomonadaceae; g__Quinella	0	0	0	0	0.04235	0.1339	0	0	7	0.0719
d__Bacteria; k__norank_d__Bacteria; p__Proteobacteria; c__Gammaproteobacteria; o__Burkholderiales; f__Hydrogenophilaceae; g__Tepidiphilus	0.01734	0.06353	0.01897	0.052	0.001334	0.003222	0.003891	0.006807	1.67266	0.643
d__Bacteria; k__norank_d__Bacteria; p__Firmicutes; c__Bacilli; o__Erysipelotrichales; f__Erysipelotrichaceae; g__Turicibacter	0.004478	0.006417	0.00368	0.006448	0.02568	0.08004	0.007225	0.01341	2.09806	0.5523
d__Bacteria; k__norank_d__Bacteria; p__Proteobacteria; c__Gammaproteobacteria; o__Beggiatoales; f__Beggiatoaceae; g__norank_f__Beggiatoaceae	0.01734	0.02238	0.0115	0.01671	0.003668	0.004833	0.008337	0.01006	7.86836	0.04881
d__Bacteria; k__norank_d__Bacteria; p__Actinobacteriota; c__Actinobacteria; o__Propionibacteriales; f__Propionibacteriaceae; g__Micropruina	0.0343	0.15	0.00345	0.007045	0.002334	0.004984	0	0	3.72955	0.2922
d__Bacteria; k__norank_d__Bacteria; p__Acidobacteriota; c__Holophagae; o__Holophagales; f__Holophagaceae; g__norank_f__Holophagaceae	0.01315	0.01164	0.0123	0.01232	0.004335	0.005679	0.009449	0.009294	5.83585	0.1199
d__Bacteria; k__norank_d__Bacteria; p__Proteobacteria; c__Gammaproteobacteria; o__Burkholderiales; f__Hydrogenophilaceae; g__Thiobacillus	0.01429	0.01532	0.01173	0.01678	0.003668	0.004833	0.009449	0.01219	6.76522	0.07977
d__Bacteria; k__norank_d__Bacteria; p__Spirochaetota; c__Spirochaetia; o__Spirochaetales; f__Spirochaetaceae; g__Sphaerochaeta	0.001143	0.004198	0.00023	0.001239	0.03668	0.116	0	0	2.02204	0.5678
d__Bacteria; k__norank_d__Bacteria; p__Acidobacteriota; c__Acidobacteriae; o__Subgroup_2; f__norank_o__Subgroup_2; g__norank_f__norank_o__Subgroup_2	0.01086	0.01034	0.01265	0.008974	0.00767	0.01475	0.00667	0.01033	8.21283	0.04181
d__Bacteria; k__norank_d__Bacteria; p__Proteobacteria; c__Gammaproteobacteria; o__Aeromonadales; f__Succinivibrionaceae; g__Succinivibrio	0	0	0.00023	0.001239	0.03735	0.1181	0	0	3.48928	0.3222
d__Bacteria; k__norank_d__Bacteria; p__Desulfobacterota; c__Desulfovibrionia; o__Desulfovibrionales; f__Desulfovibrionaceae; g__Bilophila	0.001429	0.006228	0.02461	0.09164	0.009004	0.02617	0.001667	0.00279	5.3199	0.1498
d__Bacteria; k__norank_d__Bacteria; p__Firmicutes; c__Negativicutes; o__Veillonellales-Selenomonadales; f__Selenomonadaceae; g__unclassified_f__Selenomonadaceae	0.01362	0.05362	0.01104	0.03281	0.006003	0.01898	0.005558	0.01361	0.765899	0.8576
d__Bacteria; k__norank_d__Bacteria; p__Synergistota; c__Synergistia; o__Synergistales; f__Synergistaceae; g__Fretibacterium	0.002573	0.012	0.007934	0.03325	0.02001	0.04322	0.005558	0.01361	1.40465	0.7044
d__Bacteria; k__norank_d__Bacteria; p__Synergistota; c__Synergistia; o__Synergistales; f__Synergistaceae; g__Pyramidobacter	0	0	0	0	0.006003	0.01304	0.03001	0.07352	12.3793	0.006191
d__Bacteria; k__norank_d__Bacteria; p__Firmicutes; c__Clostridia; o__Oscillospirales; f__Ruminococcaceae; g__unclassified_f__Ruminococcaceae	0.002191	0.01016	0.001265	0.006201	0.03201	0.1012	0	0	1.61318	0.6564
d__Bacteria; k__norank_d__Bacteria; p__Firmicutes; c__Clostridia; o__Lachnospirales; f__Lachnospiraceae; g__Stomatobaculum	0.02582	0.1481	0.001035	0.003464	0	0	0.007225	0.01163	9.9662	0.01886
d__Bacteria; k__norank_d__Bacteria; p__Firmicutes; c__Clostridia; o__Oscillospirales; f__Ruminococcaceae; g__Candidatus_Soleaferrea	0.0003811	0.002255	0	0	0.03368	0.1053	0	0	8.64375	0.03442
d__Bacteria; k__norank_d__Bacteria; p__Firmicutes; c__Negativicutes; o__Veillonellales-Selenomonadales; f__Selenomonadaceae; g__Megamonas	0.005621	0.03268	0.02219	0.09815	0.002668	0.006443	0.003335	0.008169	4.48082	0.214
d__Bacteria; k__norank_d__Bacteria; p__Myxococcota; c__Polyangia; o__Haliangiales; f__Haliangiaceae; g__Haliangium	0.01906	0.07948	0.00483	0.008483	0.005002	0.008646	0.004446	0.01089	1.20801	0.7511
d__Bacteria; k__norank_d__Bacteria; p__Bacteroidota; c__Bacteroidia; o__Sphingobacteriales; f__Lentimicrobiaceae; g__Lentimicrobium	0.02372	0.09366	0.008394	0.04332	0.000667	0.001406	0	0	5.23624	0.1553
d__Bacteria; k__norank_d__Bacteria; p__Proteobacteria; c__Alphaproteobacteria; o__Rhodospirillales; f__norank_o__Rhodospirillales; g__norank_f__norank_o__Rhodospirillales	0.005431	0.007504	0.00322	0.004226	0.02234	0.04545	0.001667	0.001827	2.51318	0.4729
d__Bacteria; k__norank_d__Bacteria; p__Bacteroidota; c__Bacteroidia; o__Bacteroidales; f__Prevotellaceae; g__Prevotellaceae_UCG-001	0.002096	0.004722	0.00299	0.0058	0.02701	0.08425	0.0005558	0.001361	1.40333	0.7048
d__Bacteria; k__norank_d__Bacteria; p__Chloroflexi; c__Chloroflexia; o__Thermomicrobiales; f__JG30-KF-CM45; g__norank_f__JG30-KF-CM45	0.01467	0.03159	0.005865	0.009626	0.00667	0.007373	0.005002	0.006915	0.982469	0.8055
d__Bacteria; k__norank_d__Bacteria; p__Proteobacteria; c__Gammaproteobacteria; o__Aeromonadales; f__Aeromonadaceae; g__Aeromonas	0.01315	0.04385	0.003105	0.004957	0.004002	0.005624	0.01167	0.01697	1.55552	0.6695
d__Bacteria; k__norank_d__Bacteria; p__Firmicutes; c__Clostridia; o__unclassified_c__Clostridia; f__unclassified_c__Clostridia; g__unclassified_c__Clostridia	0.0004764	0.002818	0.00046	0.001937	0.03068	0.09702	0	0	1.41359	0.7024
d__Bacteria; k__norank_d__Bacteria; p__Firmicutes; c__Clostridia; o__Lachnospirales; f__Lachnospiraceae; g__Fusicatenibacter	0.0101	0.03645	0.008739	0.01759	0.004669	0.01147	0.007225	0.01307	0.734485	0.8651
d__Bacteria; k__norank_d__Bacteria; p__Proteobacteria; c__Gammaproteobacteria; o__Xanthomonadales; f__Xanthomonadaceae; g__Pseudoxanthomonas	0.009528	0.01612	0.007589	0.008016	0.004335	0.007547	0.008893	0.006888	2.99497	0.3924
d__Bacteria; k__norank_d__Bacteria; p__Firmicutes; c__Bacilli; o__Erysipelotrichales; f__Erysipelatoclostridiaceae; g__UCG-004	0.0007622	0.002153	0	0	0.02935	0.0928	0	0	5.10731	0.1641
d__Bacteria; k__norank_d__Bacteria; p__Firmicutes; c__Clostridia; o__Oscillospirales; f__Butyricicoccaceae; g__UCG-008	0.000667	0.002778	0.000345	0.001365	0.02868	0.08953	0	0	2.90579	0.4064
d__Bacteria; k__norank_d__Bacteria; p__Bacteroidota; c__Bacteroidia; o__Bacteroidales; f__Barnesiellaceae; g__Coprobacter	0.0003811	0.002255	0.01794	0.06877	0.01134	0.02701	0	0	4.23832	0.2369
d__Bacteria; k__norank_d__Bacteria; p__Proteobacteria; c__Alphaproteobacteria; o__Rhizobiales; f__Beijerinckiaceae; g__unclassified_f__Beijerinckiaceae	0.01086	0.01598	0.007245	0.01088	0.005669	0.01007	0.005558	0.006557	0.808445	0.8474
d__Bacteria; k__norank_d__Bacteria; p__Bacteroidota; c__Bacteroidia; o__Bacteroidales; f__Marinifilaceae; g__Odoribacter	0.01248	0.05536	0.00184	0.007593	0.01134	0.02472	0.003335	0.00558	2.51516	0.4726
d__Bacteria; k__norank_d__Bacteria; p__Proteobacteria; c__Gammaproteobacteria; o__Xanthomonadales; f__Xanthomonadaceae; g__Luteimonas	0.01086	0.0122	0.008624	0.01018	0.004335	0.006099	0.005002	0.004597	3.44219	0.3283
d__Bacteria; k__norank_d__Bacteria; p__Firmicutes; c__Clostridia; o__Lachnospirales; f__Lachnospiraceae; g__Lachnospiraceae_NK4A136_group	0.004859	0.01337	0.00207	0.005074	0.01667	0.04482	0.005002	0.01225	1.25068	0.7409
d__Bacteria; k__norank_d__Bacteria; p__Bacteroidota; c__Bacteroidia; o__Sphingobacteriales; f__Sphingobacteriaceae; g__unclassified_f__Sphingobacteriaceae	0.005812	0.00798	0.004485	0.008326	0.006336	0.006567	0.01167	0.02699	1.65247	0.6476
d__Bacteria; k__norank_d__Bacteria; p__Firmicutes; c__Clostridia; o__Lachnospirales; f__Lachnospiraceae; g__Catonella	0.01572	0.06969	0.005635	0.02845	0.001667	0.005273	0.005002	0.004084	14.231	0.002607
d__Bacteria; k__norank_d__Bacteria; p__Acidobacteriota; c__Vicinamibacteria; o__Vicinamibacterales; f__norank_o__Vicinamibacterales; g__norank_f__norank_o__Vicinamibacterales	0.007527	0.01425	0.00736	0.01968	0.004669	0.01476	0.008337	0.01188	3.64354	0.3026
d__Bacteria; k__norank_d__Bacteria; p__Proteobacteria; c__Alphaproteobacteria; o__Rhizobiales; f__Rhizobiaceae; g__Mesorhizobium	0.007241	0.01012	0.008164	0.01253	0.004335	0.008618	0.007781	0.01047	1.91998	0.5892
d__Bacteria; k__norank_d__Bacteria; p__Bacteroidota; c__Bacteroidia; o__Cytophagales; f__Microscillaceae; g__norank_f__Microscillaceae	0.02182	0.101	0.002645	0.007477	0.003001	0.006752	0	0	2.54562	0.4671
d__Bacteria; k__norank_d__Bacteria; p__Patescibacteria; c__Saccharimonadia; o__Saccharimonadales; f__Saccharimonadaceae; g__TM7x	0.002477	0.00725	0.00207	0.007636	0	0	0.02279	0.04647	7.23525	0.06477
d__Bacteria; k__norank_d__Bacteria; p__Proteobacteria; c__Gammaproteobacteria; o__Alteromonadales; f__Alteromonadaceae; g__Rheinheimera	0.008194	0.01192	0.00437	0.008646	0.005002	0.009333	0.009449	0.01237	3.21688	0.3594
d__Bacteria; k__norank_d__Bacteria; p__Firmicutes; c__Clostridia; o__Oscillospirales; f__Oscillospiraceae; g__Flavonifractor	0.0008575	0.00327	0.009659	0.02904	0.01501	0.03829	0.001112	0.001722	9.8045	0.0203
d__Bacteria; k__norank_d__Bacteria; p__Proteobacteria; c__Gammaproteobacteria; o__Pseudomonadales; f__Moraxellaceae; g__Psychrobacter	0.01229	0.04333	0.007589	0.02396	0.001667	0.002834	0.005002	0.01225	0.268763	0.9658
d__Bacteria; k__norank_d__Bacteria; p__Bacteroidota; c__Bacteroidia; o__Chitinophagales; f__Chitinophagaceae; g__Ferruginibacter	0.02191	0.1133	0.00161	0.003741	0.001667	0.005273	0	0	1.70724	0.6353
d__Bacteria; k__norank_d__Bacteria; p__Firmicutes; c__Bacilli; o__Erysipelotrichales; f__Erysipelotrichaceae; g__Holdemanella	0	0	0.01863	0.1003	0.002334	0.005457	0.003891	0.00953	8.0644	0.0447
d__Bacteria; k__norank_d__Bacteria; p__Actinobacteriota; c__Coriobacteriia; o__Coriobacteriales; f__Atopobiaceae; g__Olsenella	0.005526	0.02071	0.008164	0.02382	0.006003	0.01028	0.005002	0.009373	3.09663	0.377
d__Bacteria; k__norank_d__Bacteria; p__Firmicutes; c__Clostridia; o__Oscillospirales; f__Ruminococcaceae; g__UBA1819	0.001048	0.003596	0.00161	0.00561	0.02068	0.05524	0.001112	0.002723	2.7481	0.4321
d__Bacteria; k__norank_d__Bacteria; p__Firmicutes; c__Clostridia; o__Oscillospirales; f__Ruminococcaceae; g__Eubacterium_siraeum_group	0.0001906	0.001127	0	0	0.02401	0.07593	0	0	3.25579	0.3538
d__Bacteria; k__norank_d__Bacteria; p__Desulfobacterota; c__Desulfuromonadia; o__Bradymonadales; f__norank_o__Bradymonadales; g__norank_f__norank_o__Bradymonadales	0	0	0.000345	0.001858	0.02334	0.07382	0	0	3.48928	0.3222
d__Bacteria; k__norank_d__Bacteria; p__Proteobacteria; c__Alphaproteobacteria; o__Rickettsiales; f__Mitochondria; g__norank_f__Mitochondria	0.00505	0.009785	0.003565	0.007868	0.008337	0.02521	0.005002	0.007821	1.13268	0.7692
d__Bacteria; k__norank_d__Bacteria; p__Firmicutes; c__Clostridia; o__Lachnospirales; f__Lachnospiraceae; g__Roseburia	0.01	0.05919	0.01127	0.06005	0.0003335	0.001055	0	0	1.2886	0.7318
d__Bacteria; k__norank_d__Bacteria; p__Proteobacteria; c__Gammaproteobacteria; o__Pseudomonadales; f__Moraxellaceae; g__Enhydrobacter	0.01258	0.03516	0.00644	0.01475	0.001	0.002251	0.001112	0.001722	6.97765	0.07261
d__Bacteria; k__norank_d__Bacteria; p__Firmicutes; c__Clostridia; o__Lachnospirales; f__Lachnospiraceae; g__Eubacterium_hallii_group	0.002668	0.009143	0.00621	0.02105	0.01	0.03048	0.002223	0.004039	0.778053	0.8547
d__Bacteria; k__norank_d__Bacteria; p__Proteobacteria; c__unclassified_p__Proteobacteria; o__unclassified_p__Proteobacteria; f__unclassified_p__Proteobacteria; g__unclassified_p__Proteobacteria	0.008099	0.02214	0.005635	0.01047	0.005669	0.01031	0.001667	0.00279	1.11952	0.7724
d__Bacteria; k__norank_d__Bacteria; p__Patescibacteria; c__Saccharimonadia; o__Saccharimonadales; f__Saccharimonadaceae; g__norank_f__Saccharimonadaceae	0.006098	0.02063	0.009889	0.02801	0	0	0.005002	0.01225	2.89555	0.408
d__Bacteria; k__norank_d__Bacteria; p__Firmicutes; c__Clostridia; o__Oscillospirales; f__Butyricicoccaceae; g__UCG-009	9.528e-05	0.0005637	0.000115	0.0006193	0.02068	0.06074	0	0	17.7705	0.0004905
d__Bacteria; k__norank_d__Bacteria; p__Firmicutes; c__Clostridia; o__Oscillospirales; f__Oscillospiraceae; g__norank_f__Oscillospiraceae	0.00162	0.004153	0.007589	0.02077	0.011	0.02013	0.0005558	0.001361	3.37374	0.3375
d__Bacteria; k__norank_d__Bacteria; p__Actinobacteriota; c__Coriobacteriia; o__Coriobacteriales; f__Eggerthellaceae; g__Slackia	0.01448	0.08396	0.00161	0.004239	0.002334	0.00446	0.002223	0.004039	5.12068	0.1632
d__Bacteria; k__norank_d__Bacteria; p__Proteobacteria; c__Gammaproteobacteria; o__Burkholderiales; f__Comamonadaceae; g__Rhodoferax	0.006193	0.009575	0.005405	0.00774	0.002668	0.004921	0.006114	0.00953	1.68039	0.6413
d__Bacteria; k__norank_d__Bacteria; p__Proteobacteria; c__Gammaproteobacteria; o__Alteromonadales; f__Shewanellaceae; g__Shewanella	0.008956	0.01384	0.00253	0.005014	0.003335	0.01055	0.005558	0.01047	11.2186	0.0106
d__Bacteria; k__norank_d__Bacteria; p__Bacteroidota; c__Bacteroidia; o__Flavobacteriales; f__Weeksellaceae; g__Bergeyella	0.001334	0.004866	0	0	0.01167	0.03053	0.007225	0.01612	8.05445	0.0449
d__Bacteria; k__norank_d__Bacteria; p__Proteobacteria; c__Alphaproteobacteria; o__Micavibrionales; f__norank_o__Micavibrionales; g__norank_f__norank_o__Micavibrionales	0.00505	0.007731	0.00368	0.006749	0.005002	0.008927	0.006114	0.01341	0.900433	0.8253
d__Bacteria; k__norank_d__Bacteria; p__Proteobacteria; c__Alphaproteobacteria; o__Azospirillales; f__Azospirillaceae; g__Skermanella	0.00162	0.003371	0.002185	0.005997	0.0003335	0.001055	0.01556	0.03812	1.30345	0.7283
d__Bacteria; k__norank_d__Bacteria; p__Proteobacteria; c__Alphaproteobacteria; o__Rhizobiales; f__Xanthobacteraceae; g__Xanthobacter	0.00667	0.009806	0.002415	0.004074	0.003335	0.004446	0.007225	0.01612	3.70546	0.2951
d__Bacteria; k__norank_d__Bacteria; p__Bacteroidota; c__Bacteroidia; o__Bacteroidales; f__F082; g__norank_f__F082	0.001048	0.003774	0.000575	0.002196	0.01801	0.05464	0	0	2.25553	0.5211
d__Bacteria; k__norank_d__Bacteria; p__Proteobacteria; c__Gammaproteobacteria; o__Competibacterales; f__Competibacteraceae; g__Candidatus_Competibacter	0.01439	0.05848	0.00184	0.004929	0.003335	0.007204	0	0	2.0542	0.5612
d__Bacteria; k__norank_d__Bacteria; p__Proteobacteria; c__Gammaproteobacteria; o__Xanthomonadales; f__Rhodanobacteraceae; g__unclassified_f__Rhodanobacteraceae	0.009337	0.01091	0.004945	0.006882	0.001334	0.003222	0.003891	0.006472	9.43631	0.02402
d__Bacteria; k__norank_d__Bacteria; p__Firmicutes; c__Clostridia; o__Peptostreptococcales-Tissierellales; f__Anaerovoracaceae; g__Mogibacterium	0.004288	0.02479	0.00552	0.0163	0.006336	0.02004	0.003335	0.004218	8.58086	0.03542
d__Bacteria; k__norank_d__Bacteria; p__Firmicutes; c__Clostridia; o__Peptostreptococcales-Tissierellales; f__Peptostreptococcaceae; g__Criibacterium	0	0	0	0	0.01934	0.06116	0	0	7	0.0719
d__Bacteria; k__norank_d__Bacteria; p__Actinobacteriota; c__Thermoleophilia; o__Gaiellales; f__norank_o__Gaiellales; g__norank_f__norank_o__Gaiellales	0.007527	0.01486	0.003565	0.006106	0.008003	0.01534	0	0	5.6321	0.1309
d__Bacteria; k__norank_d__Bacteria; p__Firmicutes; c__Clostridia; o__Peptostreptococcales-Tissierellales; f__Peptostreptococcaceae; g__Filifactor	0.008956	0.03167	0.00161	0.008052	0.001667	0.005273	0.00667	0.008169	7.12512	0.06801
d__Bacteria; k__norank_d__Bacteria; p__Acidobacteriota; c__Vicinamibacteria; o__Vicinamibacterales; f__Vicinamibacteraceae; g__norank_f__Vicinamibacteraceae	0.007908	0.01392	0.0023	0.005986	0.005336	0.01574	0.003335	0.005166	3.93117	0.269
d__Bacteria; k__norank_d__Bacteria; p__Proteobacteria; c__Gammaproteobacteria; o__Xanthomonadales; f__Xanthomonadaceae; g__Thermomonas	0.01401	0.06431	0.003565	0.006665	0.001	0.003164	0	0	4.28808	0.232
d__Bacteria; k__norank_d__Bacteria; p__Firmicutes; c__Clostridia; o__Peptostreptococcales-Tissierellales; f__Peptostreptococcaceae; g__Clostridioides	0.006098	0.02484	0.00322	0.008663	0.009004	0.01679	0	0	5.27875	0.1525
d__Bacteria; k__norank_d__Bacteria; p__Firmicutes; c__Clostridia; o__Oscillospirales; f__Butyricicoccaceae; g__Butyricicoccus	0.001143	0.00302	0.005635	0.01731	0.007003	0.01338	0.004446	0.009353	1.71553	0.6335
d__Bacteria; k__norank_d__Bacteria; p__Actinobacteriota; c__Actinobacteria; o__Micrococcales; f__Intrasporangiaceae; g__unclassified_f__Intrasporangiaceae	0.002858	0.004726	0.00391	0.007773	0.004335	0.009307	0.00667	0.009193	0.813781	0.8462
d__Bacteria; k__norank_d__Bacteria; p__Bacteroidota; c__Bacteroidia; o__Bacteroidales; f__Marinifilaceae; g__Butyricimonas	0.002477	0.01243	0.003565	0.01857	0.009337	0.01523	0.002223	0.005446	4.70646	0.1946
d__Bacteria; k__norank_d__Bacteria; p__Firmicutes; c__Clostridia; o__Lachnospirales; f__Lachnospiraceae; g__Johnsonella	0.01162	0.03619	0.001725	0.009289	0.0003335	0.001055	0.003891	0.004432	8.7408	0.03294
d__Bacteria; k__norank_d__Bacteria; p__Proteobacteria; c__Alphaproteobacteria; o__Caulobacterales; f__Caulobacteraceae; g__norank_f__Caulobacteraceae	0.004859	0.007204	0.002415	0.00377	0.006336	0.007281	0.003891	0.005343	2.9762	0.3953
d__Bacteria; k__norank_d__Bacteria; p__Bacteroidota; c__Bacteroidia; o__Bacteroidales; f__Paludibacteraceae; g__F0058	0.001429	0.006924	0.00161	0.006278	0	0	0.01445	0.0354	2.68842	0.4422
d__Bacteria; k__norank_d__Bacteria; p__Proteobacteria; c__Alphaproteobacteria; o__Rhizobiales; f__Beijerinckiaceae; g__Methylobacterium-Methylorubrum	0.007718	0.007133	0.005405	0.00866	0.002334	0.006298	0.001667	0.001827	12.2603	0.006543
d__Bacteria; k__norank_d__Bacteria; p__Proteobacteria; c__Alphaproteobacteria; o__Rhizobiales; f__Pleomorphomonadaceae; g__Pleomorphomonas	0.005717	0.007655	0.004945	0.008624	0.003668	0.01048	0.002779	0.003899	2.93907	0.4011
d__Bacteria; k__norank_d__Bacteria; p__Firmicutes; c__Clostridia; o__norank_c__Clostridia; f__Hungateiclostridiaceae; g__Fastidiosipila	0.01201	0.02711	0.00299	0.004828	0.002001	0.004218	0	0	3.88437	0.2742
d__Bacteria; k__norank_d__Bacteria; p__Fusobacteriota; c__Fusobacteriia; o__Fusobacteriales; f__Leptotrichiaceae; g__Streptobacillus	0	0	0	0	0.000667	0.002109	0.01612	0.03787	17.8898	0.0004635
d__Bacteria; k__norank_d__Bacteria; p__Actinobacteriota; c__Actinobacteria; o__Frankiales; f__Geodermatophilaceae; g__Blastococcus	0.01077	0.03377	0.001725	0.004684	0.001334	0.001722	0.002779	0.005343	1.07326	0.7835
d__Bacteria; k__norank_d__Bacteria; p__Chloroflexi; c__KD4-96; o__norank_c__KD4-96; f__norank_o__norank_c__KD4-96; g__norank_f__norank_o__norank_c__KD4-96	0.001239	0.003036	0.003565	0.01066	0.002334	0.005457	0.009449	0.02005	0.97172	0.8081
d__Bacteria; k__norank_d__Bacteria; p__Actinobacteriota; c__Actinobacteria; o__Corynebacteriales; f__Dietziaceae; g__Dietzia	0.003239	0.00569	0.00161	0.00568	0.004335	0.01145	0.007225	0.01341	3.47938	0.3234
d__Bacteria; k__norank_d__Bacteria; p__Firmicutes; c__Bacilli; o__Erysipelotrichales; f__Erysipelatoclostridiaceae; g__Erysipelotrichaceae_UCG-003	0.0004764	0.001834	0.00299	0.009655	0.01234	0.03902	0.0005558	0.001361	0.658905	0.8828
d__Bacteria; k__norank_d__Bacteria; p__Acidobacteriota; c__Acidobacteriae; o__Bryobacterales; f__Bryobacteraceae; g__Bryobacter	0.004192	0.007067	0.00299	0.006324	0.000667	0.001406	0.008337	0.01296	3.2621	0.353
d__Bacteria; k__norank_d__Bacteria; p__Proteobacteria; c__Gammaproteobacteria; o__Burkholderiales; f__Sutterellaceae; g__Parasutterella	0.001906	0.01127	0.01127	0.04575	0.002334	0.007382	0.0005558	0.001361	1.85174	0.6037
d__Bacteria; k__norank_d__Bacteria; p__Bacteroidota; c__Bacteroidia; o__Bacteroidales; f__Rikenellaceae; g__dgA-11_gut_group	0	0	0.000115	0.0006193	0.01567	0.04956	0	0	3.48928	0.3222
d__Bacteria; k__norank_d__Bacteria; p__Firmicutes; c__Bacilli; o__Lactobacillales; f__Aerococcaceae; g__Aerococcus	0.0004764	0.001834	0.0009199	0.003074	0.01034	0.03269	0.003891	0.00953	0.522367	0.914
d__Bacteria; k__norank_d__Bacteria; p__Firmicutes; c__Clostridia; o__Lachnospirales; f__Lachnospiraceae; g__Lachnospiraceae_UCG-010	0.001334	0.007892	0.0115	0.04948	0.002668	0.00439	0	0	7.3976	0.06025
d__Bacteria; k__norank_d__Bacteria; p__Gemmatimonadota; c__Gemmatimonadetes; o__Gemmatimonadales; f__Gemmatimonadaceae; g__norank_f__Gemmatimonadaceae	0.01172	0.03217	0.001035	0.002689	0.001	0.002251	0.001112	0.002723	2.04095	0.564
d__Bacteria; k__norank_d__Bacteria; p__Proteobacteria; c__Gammaproteobacteria; o__Burkholderiales; f__Comamonadaceae; g__Schlegelella	0.003525	0.009771	0.01	0.04636	0.001334	0.003222	0	0	1.66364	0.645
d__Bacteria; k__norank_d__Bacteria; p__Elusimicrobiota; c__Elusimicrobia; o__Lineage_IV; f__norank_o__Lineage_IV; g__norank_f__norank_o__Lineage_IV	0.006384	0.01418	0.004255	0.01008	0.003001	0.005765	0.001112	0.001722	0.510667	0.9165
d__Bacteria; k__norank_d__Bacteria; p__Firmicutes; c__Clostridia; o__Peptostreptococcales-Tissierellales; f__norank_o__Peptostreptococcales-Tissierellales; g__Finegoldia	0.001429	0.004804	0.0009199	0.002804	0.01234	0.03902	0	0	0.873383	0.8318
d__Bacteria; k__norank_d__Bacteria; p__Proteobacteria; c__Alphaproteobacteria; o__Rhizobiales; f__Rhizobiaceae; g__Aureimonas	0.004097	0.008863	0.0046	0.01424	0.002001	0.003585	0.003891	0.006807	0.298653	0.9603
d__Bacteria; k__norank_d__Bacteria; p__Firmicutes; c__Clostridia; o__Peptostreptococcales-Tissierellales; f__Peptostreptococcaceae; g__Peptoanaerobacter	0.009147	0.03692	0.00207	0.009941	0	0	0.003335	0.008169	1.57867	0.6642
d__Bacteria; k__norank_d__Bacteria; p__Firmicutes; c__Bacilli; o__Erysipelotrichales; f__Erysipelatoclostridiaceae; g__Erysipelatoclostridium	0.005145	0.01596	0.002645	0.01063	0.006003	0.01131	0.0005558	0.001361	5.27466	0.1528
d__Bacteria; k__norank_d__Bacteria; p__Elusimicrobiota; c__Elusimicrobia; o__Elusimicrobiales; f__Elusimicrobiaceae; g__Elusimicrobium	0	0	0	0	0.01434	0.04535	0	0	7	0.0719
d__Bacteria; k__norank_d__Bacteria; p__Firmicutes; c__Clostridia; o__Peptostreptococcales-Tissierellales; f__Peptostreptococcaceae; g__norank_f__Peptostreptococcaceae	0.0002858	0.001691	0	0	0.01367	0.04324	0	0	3.25579	0.3538
d__Bacteria; k__norank_d__Bacteria; p__Bacteroidota; c__Bacteroidia; o__Cytophagales; f__Spirosomaceae; g__Dyadobacter	0.004669	0.008867	0.00299	0.005069	0.002334	0.003533	0.003891	0.006807	0.161337	0.9836
d__Bacteria; k__norank_d__Bacteria; p__Firmicutes; c__Bacilli; o__Exiguobacterales; f__Exiguobacteraceae; g__Exiguobacterium	0.002191	0.005362	0.00299	0.006002	0.001334	0.003222	0.007225	0.01084	2.49492	0.4762
d__Bacteria; k__norank_d__Bacteria; p__Firmicutes; c__Clostridia; o__Lachnospirales; f__Lachnospiraceae; g__Butyrivibrio	0.0009528	0.002868	0.000575	0.003096	0.00767	0.02311	0.004446	0.01089	2.86571	0.4128
d__Bacteria; k__norank_d__Bacteria; p__Actinobacteriota; c__Actinobacteria; o__Corynebacteriales; f__Mycobacteriaceae; g__Mycobacterium	0.004192	0.005962	0.00276	0.006614	0.001667	0.002834	0.005002	0.006586	2.13021	0.5458
d__Bacteria; k__norank_d__Bacteria; p__Proteobacteria; c__Alphaproteobacteria; o__Sphingomonadales; f__Sphingomonadaceae; g__Novosphingobium	0.00524	0.009915	0.005175	0.01083	0.0003335	0.001055	0.002779	0.005343	4.46103	0.2158
d__Bacteria; k__norank_d__Bacteria; p__Firmicutes; c__Clostridia; o__Lachnospirales; f__Lachnospiraceae; g__Lachnospiraceae_UCG-004	0.0002858	0.001246	0.005405	0.01694	0.00667	0.015	0.001112	0.002723	4.52894	0.2097
d__Bacteria; k__norank_d__Bacteria; p__Bacteroidota; c__Bacteroidia; o__unclassified_c__Bacteroidia; f__unclassified_c__Bacteroidia; g__unclassified_c__Bacteroidia	0.0005717	0.003382	0.00046	0.001937	0.01067	0.03375	0.001667	0.004084	2.01545	0.5692
d__Bacteria; k__norank_d__Bacteria; p__Actinobacteriota; c__Thermoleophilia; o__Solirubrobacterales; f__67-14; g__norank_f__67-14	0.004478	0.009838	0.001725	0.003741	0.003668	0.007281	0.003335	0.00667	3.32899	0.3436
d__Bacteria; k__norank_d__Bacteria; p__Proteobacteria; c__Gammaproteobacteria; o__Pseudomonadales; f__Moraxellaceae; g__Alkanindiges	0.004573	0.006962	0.00161	0.005168	0.004335	0.007709	0.002223	0.005446	4.77878	0.1887
d__Bacteria; k__norank_d__Bacteria; p__Proteobacteria; c__Alphaproteobacteria; o__Acetobacterales; f__Acetobacteraceae; g__Roseomonas	0.008003	0.04392	0.0009199	0.003201	0.001	0.002251	0.002779	0.006807	0.477041	0.9239
d__Bacteria; k__norank_d__Bacteria; p__Proteobacteria; c__Alphaproteobacteria; o__Rhizobiales; f__Hyphomicrobiaceae; g__Hyphomicrobium	0.004669	0.01186	0.001725	0.003846	0.000667	0.002109	0.005558	0.006209	6.98215	0.07247
d__Bacteria; k__norank_d__Bacteria; p__Chloroflexi; c__Chloroflexia; o__Chloroflexales; f__Roseiflexaceae; g__norank_f__Roseiflexaceae	0.004383	0.01247	0.00184	0.006937	0.000667	0.001406	0.005558	0.01361	0.942028	0.8153
d__Bacteria; k__norank_d__Bacteria; p__Bacteroidota; c__Bacteroidia; o__Bacteroidales; f__Tannerellaceae; g__Tannerella	0.002573	0.01408	0.007819	0.01983	0.001334	0.004218	0.0005558	0.001361	1.38114	0.71
d__Bacteria; k__norank_d__Bacteria; p__Firmicutes; c__Clostridia; o__Oscillospirales; f__Oscillospiraceae; g__Colidextribacter	0.0008575	0.002954	0.00069	0.00258	0.01067	0.03147	0	0	1.77391	0.6206
d__Bacteria; k__norank_d__Bacteria; p__Proteobacteria; c__Alphaproteobacteria; o__Azospirillales; f__Azospirillaceae; g__Azospirillum	0.004764	0.005562	0.00506	0.009203	0.000667	0.001406	0.001667	0.00279	4.92855	0.1771
d__Bacteria; k__norank_d__Bacteria; p__Patescibacteria; c__Gracilibacteria; o__Absconditabacteriales_SR1; f__norank_o__Absconditabacteriales_SR1; g__norank_f__norank_o__Absconditabacteriales_SR1	0.003811	0.02027	0.005175	0.01883	0	0	0.002779	0.006807	1.46656	0.69
d__Bacteria; k__norank_d__Bacteria; p__Firmicutes; c__Clostridia; o__Peptostreptococcales-Tissierellales; f__Anaerovoracaceae; g__Eubacterium_nodatum_group	0.001334	0.005557	0.001495	0.004508	0.008337	0.02306	0.0005558	0.001361	1.94029	0.5849
d__Bacteria; k__norank_d__Bacteria; p__Proteobacteria; c__Gammaproteobacteria; o__Burkholderiales; f__Comamonadaceae; g__Ottowia	0.003144	0.005995	0.00276	0.006431	0.004002	0.007669	0.001667	0.004084	1.70936	0.6349
d__Bacteria; k__norank_d__Bacteria; p__Proteobacteria; c__Gammaproteobacteria; o__Burkholderiales; f__Comamonadaceae; g__Leptothrix	0.007146	0.02132	0.00276	0.006674	0.001667	0.002834	0	0	2.85736	0.4141
d__Bacteria; k__norank_d__Bacteria; p__Bacteroidota; c__Bacteroidia; o__Bacteroidales; f__Prevotellaceae; g__Prevotellaceae_UCG-004	0	0	0	0	0.006003	0.01898	0.005558	0.01361	8.71055	0.0334
d__Bacteria; k__norank_d__Bacteria; p__Firmicutes; c__Clostridia; o__Oscillospirales; f__unclassified_o__Oscillospirales; g__unclassified_o__Oscillospirales	0.0001906	0.001127	0	0	0.01134	0.03585	0	0	3.25579	0.3538
d__Bacteria; k__norank_d__Bacteria; p__Firmicutes; c__Clostridia; o__Oscillospirales; f__Ruminococcaceae; g__Negativibacillus	0.0008575	0.002336	0.000345	0.001365	0.006336	0.01667	0.003891	0.006807	5.36773	0.1468
d__Bacteria; k__norank_d__Bacteria; p__Firmicutes; c__Negativicutes; o__Veillonellales-Selenomonadales; f__Selenomonadaceae; g__Anaerovibrio	0	0	0	0	0.01134	0.03585	0	0	7	0.0719
d__Bacteria; k__norank_d__Bacteria; p__Verrucomicrobiota; c__Verrucomicrobiae; o__Opitutales; f__Puniceicoccaceae; g__Cerasicoccus	0	0	0	0	0.01134	0.03585	0	0	7	0.0719
d__Bacteria; k__norank_d__Bacteria; p__Actinobacteriota; c__Coriobacteriia; o__Coriobacteriales; f__norank_o__Coriobacteriales; g__norank_f__norank_o__Coriobacteriales	0	0	0	0	0.01134	0.03585	0	0	7	0.0719
d__Bacteria; k__norank_d__Bacteria; p__Bacteroidota; c__Bacteroidia; o__Chitinophagales; f__Saprospiraceae; g__norank_f__Saprospiraceae	0.005526	0.02477	0.0023	0.005714	0.003335	0.009432	0	0	1.46536	0.6903
d__Bacteria; k__norank_d__Bacteria; p__Actinobacteriota; c__Coriobacteriia; o__Coriobacteriales; f__Eggerthellaceae; g__norank_f__Eggerthellaceae	0.0004764	0.002818	0	0	0.01067	0.03375	0	0	3.25579	0.3538
d__Bacteria; k__norank_d__Bacteria; p__Actinobacteriota; c__Actinobacteria; o__Micrococcales; f__Micrococcaceae; g__Renibacterium	0.001524	0.004229	0.00115	0.002564	0.002334	0.00446	0.006114	0.01201	1.6603	0.6458
d__Bacteria; k__norank_d__Bacteria; p__Firmicutes; c__Bacilli; o__Acholeplasmatales; f__Acholeplasmataceae; g__Acholeplasma	0.002858	0.01413	0.00253	0.013	0	0	0.005558	0.01361	1.87492	0.5988
d__Bacteria; k__norank_d__Bacteria; p__Firmicutes; c__Bacilli; o__Paenibacillales; f__Paenibacillaceae; g__Paenibacillus	0.004669	0.009542	0.0046	0.008521	0.001	0.002251	0.0005558	0.001361	4.20293	0.2404
d__Bacteria; k__norank_d__Bacteria; p__Bacteroidota; c__Bacteroidia; o__Bacteroidales; f__p-2534-18B5_gut_group; g__norank_f__p-2534-18B5_gut_group	0	0	0.00069	0.003716	0.01	0.03164	0	0	3.48928	0.3222
d__Bacteria; k__norank_d__Bacteria; p__Proteobacteria; c__Alphaproteobacteria; o__Defluviicoccales; f__Defluviicoccaceae; g__Defluviicoccus	0.009528	0.04239	0.001035	0.003792	0	0	0	0	3.84438	0.2788
d__Bacteria; k__norank_d__Bacteria; p__Actinobacteriota; c__Thermoleophilia; o__Gaiellales; f__Gaiellaceae; g__Gaiella	0.004478	0.01245	0.00184	0.002759	0.002001	0.002812	0.002223	0.004039	0.0980702	0.9921
d__Bacteria; k__norank_d__Bacteria; p__Firmicutes; c__Bacilli; o__Lactobacillales; f__Streptococcaceae; g__Lactococcus	0.004764	0.0113	0.001725	0.004684	0.004002	0.009406	0	0	2.3987	0.4939
d__Bacteria; k__norank_d__Bacteria; p__Firmicutes; c__Clostridia; o__Peptococcales; f__Peptococcaceae; g__Peptococcus	0.0009528	0.004009	0.00069	0.003136	0.006003	0.01898	0.002779	0.004432	4.58655	0.2047
d__Bacteria; k__norank_d__Bacteria; p__Firmicutes; c__Bacilli; o__Lactobacillales; f__Carnobacteriaceae; g__Trichococcus	0.007718	0.03892	0.000345	0.001365	0.001	0.002251	0.001112	0.002723	1.55693	0.6692
d__Bacteria; k__norank_d__Bacteria; p__Proteobacteria; c__Gammaproteobacteria; o__Burkholderiales; f__Burkholderiaceae; g__Lautropia	0.0004764	0.001834	0.00023	0.001239	0	0	0.009449	0.02155	7.3824	0.06066
d__Bacteria; k__norank_d__Bacteria; p__Chloroflexi; c__Anaerolineae; o__SBR1031; f__A4b; g__norank_f__A4b	0.007337	0.02835	0.002185	0.006686	0	0	0.0005558	0.001361	3.58918	0.3094
d__Bacteria; k__norank_d__Bacteria; p__Firmicutes; c__Clostridia; o__Peptococcales; f__Peptococcaceae; g__norank_f__Peptococcaceae	0.0002858	0.001691	0	0	0.009671	0.02716	0	0	14.9936	0.001822
d__Bacteria; k__norank_d__Bacteria; p__Actinobacteriota; c__Actinobacteria; o__Micrococcales; f__Microbacteriaceae; g__Microterricola	0.003144	0.008746	0.00368	0.007838	0.001334	0.003222	0.001667	0.001827	1.20051	0.7529
d__Bacteria; k__norank_d__Bacteria; p__Actinobacteriota; c__Coriobacteriia; o__Coriobacteriales; f__Atopobiaceae; g__Atopobium	0.00181	0.00798	0.00161	0.004932	0.000667	0.002109	0.005558	0.009112	8.42575	0.03799
d__Bacteria; k__norank_d__Bacteria; p__Proteobacteria; c__Gammaproteobacteria; o__Burkholderiales; f__Nitrosomonadaceae; g__Ellin6067	0.008099	0.03741	0.000575	0.001561	0.0003335	0.001055	0.0005558	0.001361	0.93867	0.8161
d__Bacteria; k__norank_d__Bacteria; p__Actinobacteriota; c__MB-A2-108; o__norank_c__MB-A2-108; f__norank_o__norank_c__MB-A2-108; g__norank_f__norank_o__norank_c__MB-A2-108	0.001429	0.005069	0.00184	0.003842	0.002334	0.006298	0.003891	0.006807	3.02472	0.3878
d__Bacteria; k__norank_d__Bacteria; p__Patescibacteria; c__Saccharimonadia; o__Saccharimonadales; f__unclassified_o__Saccharimonadales; g__unclassified_o__Saccharimonadales	0.008956	0.03103	0.00046	0.00172	0	0	0	0	6.72566	0.08118
d__Bacteria; k__norank_d__Bacteria; p__Proteobacteria; c__Gammaproteobacteria; o__Burkholderiales; f__Alcaligenaceae; g__Achromobacter	0.003906	0.007862	0.00184	0.004929	0.003668	0.008675	0	0	3.03619	0.3861
d__Bacteria; k__norank_d__Bacteria; p__Cyanobacteria; c__Vampirivibrionia; o__Obscuribacterales; f__Obscuribacteraceae; g__Candidatus_Obscuribacter	0.000667	0.002399	0.001265	0.004219	0.000667	0.002109	0.00667	0.01634	0.328984	0.9545
d__Bacteria; k__norank_d__Bacteria; p__Firmicutes; c__Bacilli; o__Lactobacillales; f__Leuconostocaceae; g__Weissella	0.007527	0.03499	0.000345	0.001365	0.001334	0.002812	0	0	3.08904	0.3781
d__Bacteria; k__norank_d__Bacteria; p__Actinobacteriota; c__Actinobacteria; o__Micrococcales; f__Micrococcaceae; g__Kocuria	0.002954	0.004487	0.001035	0.002833	0.000667	0.001406	0.004446	0.005446	7.54554	0.0564
d__Bacteria; k__norank_d__Bacteria; p__Firmicutes; c__Bacilli; o__Erysipelotrichales; f__Erysipelotrichaceae; g__norank_f__Erysipelotrichaceae	0.000667	0.002399	0	0	0.008337	0.02636	0	0	4.10002	0.2509
d__Bacteria; k__norank_d__Bacteria; p__Spirochaetota; c__Spirochaetia; o__Spirochaetales; f__Spirochaetaceae; g__Spirochaeta	0	0	0	0	0	0	0.008893	0.02178	12.3333	0.006324
d__Bacteria; k__norank_d__Bacteria; p__Acidobacteriota; c__Blastocatellia; o__Pyrinomonadales; f__Pyrinomonadaceae; g__RB41	0.003144	0.006764	0.002185	0.005293	0.003001	0.006376	0.0005558	0.001361	1.7621	0.6232
d__Bacteria; k__norank_d__Bacteria; p__Acidobacteriota; c__Holophagae; o__Holophagales; f__Holophagaceae; g__Geothrix	0.002477	0.004528	0.001725	0.002905	0.000667	0.001406	0.003891	0.005343	2.43474	0.4872
d__Bacteria; k__norank_d__Bacteria; p__Proteobacteria; c__Alphaproteobacteria; o__unclassified_c__Alphaproteobacteria; f__unclassified_c__Alphaproteobacteria; g__unclassified_c__Alphaproteobacteria	0.003811	0.00845	0.001725	0.005539	0.002668	0.00439	0.0005558	0.001361	3.06102	0.3823
d__Bacteria; k__norank_d__Bacteria; p__Firmicutes; c__Clostridia; o__Lachnospirales; f__Lachnospiraceae; g__Acetitomaculum	0.0003811	0.001346	0.000345	0.001858	0.008003	0.02531	0	0	1.32005	0.7244
d__Bacteria; k__norank_d__Bacteria; p__Proteobacteria; c__Alphaproteobacteria; o__Holosporales; f__Holosporaceae; g__norank_f__Holosporaceae	0.003144	0.005112	0.002645	0.004831	0.000667	0.002109	0.002223	0.004039	2.94861	0.3996
d__Bacteria; k__norank_d__Bacteria; p__Firmicutes; c__Clostridia; o__Lachnospirales; f__Lachnospiraceae; g__Eubacterium_ruminantium_group	0.0002858	0.001691	0	0	0.008337	0.02636	0	0	3.25579	0.3538
d__Bacteria; k__norank_d__Bacteria; p__Cyanobacteria; c__Vampirivibrionia; o__Obscuribacterales; f__Obscuribacteraceae; g__norank_f__Obscuribacteraceae	0.001334	0.002453	0.003105	0.004957	0.003001	0.006376	0.001112	0.002723	3.46857	0.3249
d__Bacteria; k__norank_d__Bacteria; p__Firmicutes; c__Bacilli; o__Lactobacillales; f__Aerococcaceae; g__Abiotrophia	0.0001906	0.001127	0.000115	0.0006193	0.0003335	0.001055	0.007781	0.01906	2.83637	0.4175
d__Bacteria; k__norank_d__Bacteria; p__Firmicutes; c__Clostridia; o__Oscillospirales; f__norank_o__Oscillospirales; g__norank_f__norank_o__Oscillospirales	0	0	0	0	0.008337	0.02636	0	0	7	0.0719
d__Bacteria; k__norank_d__Bacteria; p__Proteobacteria; c__Gammaproteobacteria; o__Burkholderiales; f__Rhodocyclaceae; g__Thauera	0.004859	0.01322	0.001725	0.003741	0.001	0.003164	0.0005558	0.001361	1.91845	0.5895
d__Bacteria; k__norank_d__Bacteria; p__Proteobacteria; c__Gammaproteobacteria; o__Burkholderiales; f__Comamonadaceae; g__Hydrogenophaga	0.003049	0.006126	0.004025	0.0117	0.001	0.003164	0	0	3.80053	0.2838
d__Bacteria; k__norank_d__Bacteria; p__Proteobacteria; c__Gammaproteobacteria; o__Xanthomonadales; f__Rhodanobacteraceae; g__Dokdonella	0.003716	0.01328	0.002875	0.005176	0.0003335	0.001055	0.001112	0.002723	2.40265	0.4931
d__Bacteria; k__norank_d__Bacteria; p__Actinobacteriota; c__Actinobacteria; o__Frankiales; f__unclassified_o__Frankiales; g__unclassified_o__Frankiales	0.004669	0.01366	0.000575	0.002532	0	0	0.002779	0.005343	6.44705	0.09177
d__Bacteria; k__norank_d__Bacteria; p__Verrucomicrobiota; c__Lentisphaeria; o__Oligosphaerales; f__Oligosphaeraceae; g__Z20	0	0	0	0	0.008003	0.02531	0	0	7	0.0719
d__Bacteria; k__norank_d__Bacteria; p__Firmicutes; c__Clostridia; o__Lachnospirales; f__Lachnospiraceae; g__Howardella	0.0008575	0.003737	0	0	0.001	0.003164	0.006114	0.01498	3.89151	0.2734
d__Bacteria; k__norank_d__Bacteria; p__Firmicutes; c__Clostridia; o__Lachnospirales; f__Lachnospiraceae; g__Sellimonas	0.001239	0.005837	0.00138	0.004134	0.005336	0.0126	0	0	5.54408	0.136
d__Bacteria; k__norank_d__Bacteria; p__Proteobacteria; c__Gammaproteobacteria; o__Burkholderiales; f__Comamonadaceae; g__Curvibacter	0.003335	0.005051	0.001495	0.003162	0.002001	0.004218	0.001112	0.001722	3.03385	0.3864
d__Bacteria; k__norank_d__Bacteria; p__Actinobacteriota; c__Actinobacteria; o__Micrococcales; f__Dermatophilaceae; g__Kineosphaera	0.00524	0.02594	0.00184	0.003944	0.000667	0.002109	0	0	2.71759	0.4372
d__Bacteria; k__norank_d__Bacteria; p__Proteobacteria; c__Gammaproteobacteria; o__Burkholderiales; f__Rhodocyclaceae; g__Azospira	0.002858	0.00606	0.00322	0.006518	0.001	0.001611	0.0005558	0.001361	1.81323	0.6121
d__Bacteria; k__norank_d__Bacteria; p__Firmicutes; c__Clostridia; o__Lachnospirales; f__Lachnospiraceae; g__Anaerostipes	0.002001	0.007377	0.004715	0.01154	0.0003335	0.001055	0.0005558	0.001361	4.72825	0.1928
d__Bacteria; k__norank_d__Bacteria; p__Actinobacteriota; c__Actinobacteria; o__Frankiales; f__Sporichthyaceae; g__hgcI_clade	0.001334	0.003255	0.0009199	0.002658	0.0003335	0.001055	0.005002	0.01225	1.02219	0.7959
d__Bacteria; k__norank_d__Bacteria; p__Firmicutes; c__Clostridia; o__Oscillospirales; f__Ruminococcaceae; g__Anaerotruncus	0.001715	0.006179	0.001495	0.007435	0.004335	0.0089	0	0	5.17694	0.1593
d__Bacteria; k__norank_d__Bacteria; p__Proteobacteria; c__Alphaproteobacteria; o__Rhodobacterales; f__Rhodobacteraceae; g__Rhodobacter	0.005526	0.02289	0.001265	0.004219	0.000667	0.001406	0	0	2.22609	0.5268
d__Bacteria; k__norank_d__Bacteria; p__Proteobacteria; c__Alphaproteobacteria; o__Tistrellales; f__Geminicoccaceae; g__norank_f__Geminicoccaceae	0.001143	0.003229	0.001495	0.005678	0.002001	0.006327	0.002779	0.004432	1.8055	0.6137
d__Bacteria; k__norank_d__Bacteria; p__Proteobacteria; c__Alphaproteobacteria; o__Rhizobiales; f__Xanthobacteraceae; g__norank_f__Xanthobacteraceae	0.00162	0.002605	0.000345	0.001034	0.001	0.001611	0.004446	0.009353	5.72716	0.1257
d__Bacteria; k__norank_d__Bacteria; p__Firmicutes; c__norank_p__Firmicutes; o__norank_c__norank_p__Firmicutes; f__norank_o__norank_c__norank_p__Firmicutes; g__norank_f__norank_o__norank_c__norank_p__Firmicutes	0.005431	0.01138	0.00161	0.004047	0.0003335	0.001055	0	0	6.64099	0.08427
d__Bacteria; k__norank_d__Bacteria; p__Actinobacteriota; c__Acidimicrobiia; o__Actinomarinales; f__norank_o__Actinomarinales; g__norank_f__norank_o__Actinomarinales	0.0008575	0.003063	0.0008049	0.002622	0.005669	0.01177	0	0	4.27939	0.2328
d__Bacteria; k__norank_d__Bacteria; p__Bacteroidota; c__Bacteroidia; o__Sphingobacteriales; f__env.OPS_17; g__norank_f__env.OPS_17	0.005526	0.02486	0.0008049	0.003171	0.001	0.002251	0	0	3.12015	0.3735
d__Bacteria; k__norank_d__Bacteria; p__Proteobacteria; c__Alphaproteobacteria; o__Rhodobacterales; f__Rhodobacteraceae; g__Rubellimicrobium	0.002858	0.009156	0.00184	0.004765	0.0003335	0.001055	0.002223	0.004039	2.25821	0.5206
d__Bacteria; k__norank_d__Bacteria; p__Proteobacteria; c__Alphaproteobacteria; o__Reyranellales; f__Reyranellaceae; g__Reyranella	0.002287	0.003943	0.00138	0.001894	0.001334	0.001722	0.002223	0.002723	0.549981	0.9078
d__Bacteria; k__norank_d__Bacteria; p__Actinobacteriota; c__Coriobacteriia; o__Coriobacteriales; f__Eggerthellaceae; g__Adlercreutzia	0.0001906	0.001127	0.002645	0.01025	0.004335	0.01156	0	0	4.63008	0.201
d__Bacteria; k__norank_d__Bacteria; p__Proteobacteria; c__Gammaproteobacteria; o__Burkholderiales; f__Comamonadaceae; g__Brachymonas	0.002954	0.005763	0.00115	0.003123	0.000667	0.001406	0.002223	0.003444	2.06664	0.5587
d__Bacteria; k__norank_d__Bacteria; p__Actinobacteriota; c__Actinobacteria; o__Frankiales; f__Nakamurellaceae; g__Nakamurella	0.005145	0.0212	0.000575	0.001561	0.000667	0.002109	0.0005558	0.001361	0.828545	0.8426
d__Bacteria; k__norank_d__Bacteria; p__Firmicutes; c__Bacilli; o__Erysipelotrichales; f__Erysipelotrichaceae; g__Faecalibaculum	0.002287	0.006094	0.00161	0.004768	0.001334	0.003222	0.001667	0.001827	2.11017	0.5499
d__Bacteria; k__norank_d__Bacteria; p__Actinobacteriota; c__Acidimicrobiia; o__IMCC26256; f__norank_o__IMCC26256; g__norank_f__norank_o__IMCC26256	0.002191	0.004916	0.00046	0.00172	0.0003335	0.001055	0.003891	0.006119	5.79119	0.1222
d__Bacteria; k__norank_d__Bacteria; p__Bdellovibrionota; c__Oligoflexia; o__Oligoflexales; f__norank_o__Oligoflexales; g__Oligoflexus	0.00181	0.004455	0.00115	0.003913	0	0	0.003891	0.006807	4.81973	0.1855
d__Bacteria; k__norank_d__Bacteria; p__Cyanobacteria; c__Cyanobacteriia; o__Cyanobacteriales; f__Phormidiaceae; g__Tychonema_CCAP_1459-11B	0.0008575	0.002336	0.001955	0.007377	0.002334	0.006298	0.001667	0.004084	0.616828	0.8926
d__Bacteria; k__norank_d__Bacteria; p__Bacteroidota; c__Bacteroidia; o__Chitinophagales; f__Chitinophagaceae; g__Sediminibacterium	0.002477	0.004229	0.002415	0.004074	0.001334	0.003222	0.0005558	0.001361	2.1507	0.5417
d__Bacteria; k__norank_d__Bacteria; p__Firmicutes; c__Clostridia; o__Lachnospirales; f__Lachnospiraceae; g__Lachnospiraceae_ND3007_group	0.002287	0.01353	0.0008049	0.003745	0.003668	0.008675	0	0	4.20975	0.2397
d__Bacteria; k__norank_d__Bacteria; p__Proteobacteria; c__Gammaproteobacteria; o__Burkholderiales; f__Neisseriaceae; g__norank_f__Neisseriaceae	0.004573	0.0186	0.00115	0.003913	0.001	0.002251	0	0	3.00134	0.3914
d__Bacteria; k__norank_d__Bacteria; p__Firmicutes; c__Limnochordia; o__MBA03; f__norank_o__MBA03; g__norank_f__norank_o__MBA03	0.002191	0.005238	0.00184	0.004141	0.002668	0.00439	0	0	2.13197	0.5455
d__Bacteria; k__norank_d__Bacteria; p__Proteobacteria; c__Gammaproteobacteria; o__Burkholderiales; f__Neisseriaceae; g__Eikenella	9.528e-05	0.0005637	0.00046	0.001471	0.001667	0.004233	0.004446	0.01089	3.84611	0.2786
d__Bacteria; k__norank_d__Bacteria; p__Chloroflexi; c__OLB14; o__norank_c__OLB14; f__norank_o__norank_c__OLB14; g__norank_f__norank_o__norank_c__OLB14	0.001048	0.003774	0	0	0	0	0.005558	0.01361	5.33635	0.1488
d__Bacteria; k__norank_d__Bacteria; p__Myxococcota; c__Polyangia; o__mle1-27; f__norank_o__mle1-27; g__norank_f__norank_o__mle1-27	0.002477	0.007339	0.00161	0.003741	0.002334	0.003533	0	0	3.19189	0.363
d__Bacteria; k__norank_d__Bacteria; p__Proteobacteria; c__Gammaproteobacteria; o__Burkholderiales; f__Oxalobacteraceae; g__Noviherbaspirillum	0.001334	0.003255	0.0023	0.01051	0	0	0.002779	0.005343	4.15138	0.2456
d__Bacteria; k__norank_d__Bacteria; p__Firmicutes; c__Negativicutes; o__Veillonellales-Selenomonadales; f__Veillonellaceae; g__Anaeroglobus	0.0001906	0.001127	0.005635	0.01868	0	0	0.0005558	0.001361	4.25886	0.2348
d__Bacteria; k__norank_d__Bacteria; p__Proteobacteria; c__Gammaproteobacteria; o__Burkholderiales; f__TRA3-20; g__norank_f__TRA3-20	0.001906	0.003818	0.00184	0.004328	0.0003335	0.001055	0.002223	0.003444	1.98812	0.5749
d__Bacteria; k__norank_d__Bacteria; p__Myxococcota; c__Polyangia; o__Polyangiales; f__Polyangiaceae; g__Pajaroellobacter	0.004478	0.01828	0.0008049	0.001704	0.001	0.002251	0	0	1.37254	0.712
d__Bacteria; k__norank_d__Bacteria; p__Bacteroidota; c__Bacteroidia; o__Bacteroidales; f__Prevotellaceae; g__Paraprevotella	9.528e-05	0.0005637	0.00437	0.02353	0.001667	0.005273	0	0	1.39169	0.7075
d__Bacteria; k__norank_d__Bacteria; p__Bacteroidota; c__Bacteroidia; o__Cytophagales; f__Hymenobacteraceae; g__Hymenobacter	9.528e-05	0.0005637	0.00207	0.007532	0	0	0.003891	0.00953	5.66403	0.1292
d__Bacteria; k__norank_d__Bacteria; p__Proteobacteria; c__Alphaproteobacteria; o__Sphingomonadales; f__Sphingomonadaceae; g__unclassified_f__Sphingomonadaceae	0.004478	0.01566	0.00046	0.001471	0	0	0.001112	0.002723	1.89106	0.5953
d__Bacteria; k__norank_d__Bacteria; p__Firmicutes; c__Clostridia; o__Peptostreptococcales-Tissierellales; f__Acidaminobacteraceae; g__Acidaminobacter	0.006003	0.03551	0	0	0	0	0	0	1.28571	0.7325
d__Bacteria; k__norank_d__Bacteria; p__Firmicutes; c__Bacilli; o__Erysipelotrichales; f__unclassified_o__Erysipelotrichales; g__unclassified_o__Erysipelotrichales	0	0	0	0	0.006003	0.01898	0	0	7	0.0719
d__Bacteria; k__norank_d__Bacteria; p__Proteobacteria; c__Gammaproteobacteria; o__Aeromonadales; f__Aeromonadaceae; g__Tolumonas	0.002287	0.005763	0.00276	0.007022	0.0003335	0.001055	0.0005558	0.001361	1.61218	0.6566
d__Bacteria; k__norank_d__Bacteria; p__Proteobacteria; c__Gammaproteobacteria; o__Burkholderiales; f__Rhodocyclaceae; g__Denitratisoma	0.005431	0.03099	0.00046	0.001937	0	0	0	0	1.07321	0.7835
d__Bacteria; k__norank_d__Bacteria; p__Chloroflexi; c__Anaerolineae; o__Caldilineales; f__Caldilineaceae; g__norank_f__Caldilineaceae	0.003239	0.009096	0.0009199	0.002505	0	0	0.001667	0.004084	2.08809	0.5543
d__Bacteria; k__norank_d__Bacteria; p__Actinobacteriota; c__Actinobacteria; o__Streptomycetales; f__Streptomycetaceae; g__Streptomyces	0.002191	0.007232	0.00138	0.00459	0	0	0.002223	0.004039	3.28566	0.3496
d__Bacteria; k__norank_d__Bacteria; p__Actinobacteriota; c__Actinobacteria; o__Micromonosporales; f__Micromonosporaceae; g__Actinoplanes	0.004383	0.02536	0.001035	0.004465	0.0003335	0.001055	0	0	0.627165	0.8902
d__Bacteria; k__norank_d__Bacteria; p__Nitrospirota; c__Nitrospiria; o__Nitrospirales; f__Nitrospiraceae; g__Nitrospira	0.004478	0.01783	0.00023	0.00086	0.001	0.001611	0	0	4.45486	0.2164
d__Bacteria; k__norank_d__Bacteria; p__Firmicutes; c__Bacilli; o__Acholeplasmatales; f__Acholeplasmataceae; g__Anaeroplasma	0	0	0	0	0.005669	0.01793	0	0	7	0.0719
d__Bacteria; k__norank_d__Bacteria; p__Bacteroidota; c__Bacteroidia; o__Bacteroidales; f__Rikenellaceae; g__hoa5-07d05_gut_group	0	0	0	0	0.005669	0.01793	0	0	7	0.0719
d__Bacteria; k__norank_d__Bacteria; p__Methylomirabilota; c__Methylomirabilia; o__Rokubacteriales; f__norank_o__Rokubacteriales; g__norank_f__norank_o__Rokubacteriales	0.00162	0.005202	0.00115	0.006193	0.000667	0.002109	0.002223	0.004039	4.46919	0.2151
d__Bacteria; k__norank_d__Bacteria; p__Proteobacteria; c__Alphaproteobacteria; o__Rhizobiales; f__Methyloligellaceae; g__norank_f__Methyloligellaceae	0.00181	0.004072	0.00046	0.002477	0.003335	0.008466	0	0	5.06856	0.1668
d__Bacteria; k__norank_d__Bacteria; p__Proteobacteria; c__Gammaproteobacteria; o__Burkholderiales; f__Comamonadaceae; g__Aquabacterium	0.002001	0.005899	0.0009199	0.002341	0.001	0.003164	0.001667	0.00279	1.28773	0.732
d__Bacteria; k__norank_d__Bacteria; p__Actinobacteriota; c__Coriobacteriia; o__Coriobacteriales; f__Eggerthellaceae; g__Enterorhabdus	0	0	0.000115	0.0006193	0.001	0.003164	0.004446	0.01089	5.34327	0.1483
d__Bacteria; k__norank_d__Bacteria; p__Firmicutes; c__Clostridia; o__Oscillospirales; f__norank_o__Oscillospirales; g__Hydrogenoanaerobacterium	0.003811	0.02255	0	0	0.001667	0.005273	0	0	3.11112	0.3748
d__Bacteria; k__norank_d__Bacteria; p__Actinobacteriota; c__Actinobacteria; o__Streptosporangiales; f__Thermomonosporaceae; g__Thermomonospora	0.0005717	0.002491	0.00046	0.001937	0	0	0.004446	0.01089	1.96343	0.58
d__Bacteria; k__norank_d__Bacteria; p__Chloroflexi; c__TK10; o__norank_c__TK10; f__norank_o__norank_c__TK10; g__norank_f__norank_o__norank_c__TK10	0.002382	0.006937	0.00207	0.004834	0.001	0.003164	0	0	1.95428	0.582
d__Bacteria; k__norank_d__Bacteria; p__Proteobacteria; c__Gammaproteobacteria; o__Burkholderiales; f__unclassified_o__Burkholderiales; g__unclassified_o__Burkholderiales	0.004288	0.009348	0.000575	0.001798	0	0	0.0005558	0.001361	10.6054	0.01406
d__Bacteria; k__norank_d__Bacteria; p__Proteobacteria; c__Alphaproteobacteria; o__Acetobacterales; f__Acetobacteraceae; g__Acetobacter	0.003144	0.008931	0.000575	0.001798	0.001667	0.004233	0	0	2.57883	0.4612
d__Bacteria; k__norank_d__Bacteria; p__Actinobacteriota; c__Actinobacteria; o__Bifidobacteriales; f__Bifidobacteriaceae; g__Alloscardovia	0.005336	0.0288	0	0	0	0	0	0	2.60398	0.4568
d__Bacteria; k__norank_d__Bacteria; p__Firmicutes; c__Clostridia; o__Lachnospirales; f__Lachnospiraceae; g__Anaerosporobacter	0	0	0	0	0.005336	0.01687	0	0	7	0.0719
d__Bacteria; k__norank_d__Bacteria; p__Actinobacteriota; c__Coriobacteriia; o__Coriobacteriales; f__Atopobiaceae; g__Coriobacteriaceae_UCG-002	0.002001	0.005787	0.001265	0.003264	0.0003335	0.001055	0.001667	0.00279	1.29895	0.7294
d__Bacteria; k__norank_d__Bacteria; p__Proteobacteria; c__Gammaproteobacteria; o__Vibrionales; f__Vibrionaceae; g__Vibrio	0.004002	0.01511	0.000345	0.001365	0.0003335	0.001055	0.0005558	0.001361	1.9136	0.5905
d__Bacteria; k__norank_d__Bacteria; p__Campilobacterota; c__Campylobacteria; o__Campylobacterales; f__Helicobacteraceae; g__Wolinella	0.003621	0.02142	0.00161	0.00867	0	0	0	0	0.52319	0.9138
d__Bacteria; k__norank_d__Bacteria; p__Proteobacteria; c__Gammaproteobacteria; o__Burkholderiales; f__Rhodocyclaceae; g__Dechloromonas	0.003811	0.01378	0.00138	0.005236	0	0	0	0	5.10398	0.1643
d__Bacteria; k__norank_d__Bacteria; p__Verrucomicrobiota; c__Chlamydiae; o__Chlamydiales; f__Simkaniaceae; g__norank_f__Simkaniaceae	0.001906	0.003732	0.001035	0.002013	0.001667	0.004233	0.0005558	0.001361	2.1086	0.5502
d__Bacteria; k__norank_d__Bacteria; p__Chloroflexi; c__Anaerolineae; o__Anaerolineales; f__Anaerolineaceae; g__norank_f__Anaerolineaceae	0.002287	0.007534	0.0009199	0.003322	0.001334	0.004218	0.0005558	0.001361	0.165064	0.983
d__Bacteria; k__norank_d__Bacteria; p__Actinobacteriota; c__Acidimicrobiia; o__Microtrichales; f__Ilumatobacteraceae; g__Ilumatobacter	0.0009528	0.002751	0.000575	0.001561	0.002334	0.004984	0.001112	0.002723	0.51534	0.9155
d__Bacteria; k__norank_d__Bacteria; p__Firmicutes; c__Clostridia; o__Christensenellales; f__Christensenellaceae; g__norank_f__Christensenellaceae	0.0002858	0.001246	0	0	0.004669	0.01363	0	0	6.60361	0.08566
d__Bacteria; k__norank_d__Bacteria; p__Proteobacteria; c__Gammaproteobacteria; o__Xanthomonadales; f__Xanthomonadaceae; g__Vulcaniibacterium	0.002477	0.008909	0.00023	0.00086	0	0	0.002223	0.005446	1.97645	0.5773
d__Bacteria; k__norank_d__Bacteria; p__Synergistota; c__Synergistia; o__Synergistales; f__Synergistaceae; g__Aminobacterium	0.004669	0.02431	0.00023	0.001239	0	0	0	0	1.93009	0.587
d__Bacteria; k__norank_d__Bacteria; p__Myxococcota; c__Polyangia; o__Polyangiales; f__Sandaracinaceae; g__norank_f__Sandaracinaceae	0.001048	0.004185	0.00046	0.00172	0	0	0.003335	0.008169	1.70303	0.6363
d__Bacteria; k__norank_d__Bacteria; p__Proteobacteria; c__Gammaproteobacteria; o__Burkholderiales; f__Burkholderiaceae; g__Cupriavidus	0.002001	0.003544	0.00138	0.004037	0.0003335	0.001055	0.001112	0.001722	3.6905	0.2969
d__Bacteria; k__norank_d__Bacteria; p__Proteobacteria; c__Alphaproteobacteria; o__Rhizobiales; f__Hyphomicrobiaceae; g__unclassified_f__Hyphomicrobiaceae	0.001048	0.004106	0.00023	0.00086	0.000667	0.002109	0.002779	0.006807	0.849857	0.8375
d__Bacteria; k__norank_d__Bacteria; p__Proteobacteria; c__Gammaproteobacteria; o__Burkholderiales; f__Oxalobacteraceae; g__Herminiimonas	0.001524	0.002954	0.00161	0.004047	0.001	0.002251	0.0005558	0.001361	0.493612	0.9203
d__Bacteria; k__norank_d__Bacteria; p__Firmicutes; c__Clostridia; o__Peptostreptococcales-Tissierellales; f__Anaerovoracaceae; g__unclassified_f__Anaerovoracaceae	0.000667	0.003946	0	0	0.004002	0.01265	0	0	3.25579	0.3538
d__Bacteria; k__norank_d__Bacteria; p__Firmicutes; c__Clostridia; o__Lachnospirales; f__Lachnospiraceae; g__Ruminococcus_gauvreauii_group	0.001715	0.006975	0.000345	0.001858	0.002001	0.005261	0.0005558	0.001361	2.86975	0.4121
d__Bacteria; k__norank_d__Bacteria; p__Firmicutes; c__Clostridia; o__Caldicoprobacterales; f__Caldicoprobacteraceae; g__Caldicoprobacter	0.002477	0.007113	0.00046	0.001471	0.001667	0.003241	0	0	3.32771	0.3438
d__Bacteria; k__norank_d__Bacteria; p__Planctomycetota; c__Planctomycetes; o__Gemmatales; f__Gemmataceae; g__norank_f__Gemmataceae	0.002573	0.007634	0	0	0.002001	0.006327	0	0	5.16019	0.1604
d__Bacteria; k__norank_d__Bacteria; p__Actinobacteriota; c__Thermoleophilia; o__norank_c__Thermoleophilia; f__norank_o__norank_c__Thermoleophilia; g__norank_f__norank_o__norank_c__Thermoleophilia	0.001239	0.006217	0	0	0	0	0.003335	0.008169	4.69212	0.1958
d__Bacteria; k__norank_d__Bacteria; p__Firmicutes; c__Bacilli; o__Erysipelotrichales; f__Erysipelatoclostridiaceae; g__unclassified_f__Erysipelatoclostridiaceae	0	0	0.00023	0.001239	0.004335	0.01371	0	0	3.48928	0.3222
d__Bacteria; k__norank_d__Bacteria; p__Acidobacteriota; c__Holophagae; o__Subgroup_7; f__norank_o__Subgroup_7; g__norank_f__norank_o__Subgroup_7	0.002096	0.006625	0.000115	0.0006193	0.002334	0.005457	0	0	3.54441	0.315
d__Bacteria; k__norank_d__Bacteria; p__Proteobacteria; c__Gammaproteobacteria; o__Enterobacterales; f__Morganellaceae; g__Morganella	0.0002858	0.001691	0.00368	0.01627	0	0	0.0005558	0.001361	3.17493	0.3654
d__Bacteria; k__norank_d__Bacteria; p__Firmicutes; c__Clostridia; o__Lachnospirales; f__Defluviitaleaceae; g__Defluviitaleaceae_UCG-011	0.0003811	0.001346	0.0008049	0.004335	0	0	0.003335	0.008169	2.44178	0.4859
d__Bacteria; k__norank_d__Bacteria; p__Proteobacteria; c__Gammaproteobacteria; o__Burkholderiales; f__Rhodocyclaceae; g__Zoogloea	0.002954	0.01362	0.000115	0.0006193	0.0003335	0.001055	0.001112	0.002723	1.92241	0.5887
d__Bacteria; k__norank_d__Bacteria; p__Proteobacteria; c__Alphaproteobacteria; o__Acetobacterales; f__Acetobacteraceae; g__Craurococcus-Caldovatus	0	0	0.00138	0.006208	0.0003335	0.001055	0.002779	0.004432	9.2478	0.02617
d__Bacteria; k__norank_d__Bacteria; p__Proteobacteria; c__Alphaproteobacteria; o__Dongiales; f__Dongiaceae; g__Dongia	0.001239	0.004791	0	0	0.001	0.003164	0.002223	0.005446	3.94996	0.2669
d__Bacteria; k__norank_d__Bacteria; p__Proteobacteria; c__Gammaproteobacteria; o__Burkholderiales; f__Comamonadaceae; g__Alicycliphilus	0.004002	0.01984	0.000115	0.0006193	0.0003335	0.001055	0	0	1.38437	0.7092
d__Bacteria; k__norank_d__Bacteria; p__Actinobacteriota; c__Acidimicrobiia; o__Microtrichales; f__norank_o__Microtrichales; g__norank_f__norank_o__Microtrichales	0.002763	0.009414	0.000345	0.001365	0.001334	0.004218	0	0	1.80867	0.6131
d__Bacteria; k__norank_d__Bacteria; p__Bdellovibrionota; c__Oligoflexia; o__0319-6G20; f__norank_o__0319-6G20; g__norank_f__norank_o__0319-6G20	0.001048	0.002528	0.00161	0.004047	0.000667	0.002109	0.001112	0.002723	0.910634	0.8229
d__Bacteria; k__norank_d__Bacteria; p__Bacteroidota; c__Bacteroidia; o__Chitinophagales; f__Chitinophagaceae; g__Taibaiella	0.002668	0.004561	0.001725	0.003289	0	0	0	0	7.64069	0.05405
d__Bacteria; k__norank_d__Bacteria; p__Proteobacteria; c__Gammaproteobacteria; o__Xanthomonadales; f__Xanthomonadaceae; g__Lysobacter	0.002382	0.007782	0.0008049	0.001923	0	0	0.001112	0.001722	3.03329	0.3865
d__Bacteria; k__norank_d__Bacteria; p__Proteobacteria; c__Gammaproteobacteria; o__Burkholderiales; f__Nitrosomonadaceae; g__MND1	0.001143	0.003612	0.00115	0.004391	0.002001	0.006327	0	0	1.30752	0.7273
d__Bacteria; k__norank_d__Bacteria; p__Proteobacteria; c__Alphaproteobacteria; o__Rhizobiales; f__Xanthobacteraceae; g__Pseudolabrys	0.001429	0.004067	0.002185	0.008835	0.000667	0.001406	0	0	1.62027	0.6548
d__Bacteria; k__norank_d__Bacteria; p__Patescibacteria; c__Dojkabacteria; o__norank_c__Dojkabacteria; f__norank_o__norank_c__Dojkabacteria; g__norank_f__norank_o__norank_c__Dojkabacteria	0.001715	0.005388	0.001955	0.007047	0	0	0.0005558	0.001361	1.61087	0.6569
d__Bacteria; k__norank_d__Bacteria; p__Bacteroidota; c__Bacteroidia; o__Chitinophagales; f__Chitinophagaceae; g__Hydrotalea	0.0008575	0.002842	0.0009199	0.002164	0.001334	0.002812	0.001112	0.002723	0.641986	0.8868
d__Bacteria; k__norank_d__Bacteria; p__Actinobacteriota; c__Actinobacteria; o__Corynebacteriales; f__Nocardiaceae; g__Gordonia	0.001239	0.002569	0.002645	0.01302	0.0003335	0.001055	0	0	4.3287	0.2281
d__Bacteria; k__norank_d__Bacteria; p__Firmicutes; c__Bacilli; o__Izemoplasmatales; f__norank_o__Izemoplasmatales; g__norank_f__norank_o__Izemoplasmatales	0.0001906	0.001127	0	0	0.004002	0.01153	0	0	8.64375	0.03442
d__Bacteria; k__norank_d__Bacteria; p__Actinobacteriota; c__Coriobacteriia; o__Coriobacteriales; f__Eggerthellaceae; g__Senegalimassilia	0.0001906	0.001127	0	0	0.004002	0.01265	0	0	3.25579	0.3538
d__Bacteria; k__norank_d__Bacteria; p__Chloroflexi; c__Anaerolineae; o__SBR1031; f__norank_o__SBR1031; g__norank_f__norank_o__SBR1031	0.003144	0.007366	0.001035	0.004971	0	0	0	0	7.77154	0.05098
d__Bacteria; k__norank_d__Bacteria; p__Proteobacteria; c__Gammaproteobacteria; o__Gammaproteobacteria_Incertae_Sedis; f__unclassified_o__Gammaproteobacteria_Incertae_Sedis; g__Candidatus_Berkiella	0.003716	0.01917	0.00046	0.00172	0	0	0	0	2.06119	0.5598
d__Bacteria; k__norank_d__Bacteria; p__Chloroflexi; c__Anaerolineae; o__RBG-13-54-9; f__norank_o__RBG-13-54-9; g__norank_f__norank_o__RBG-13-54-9	0.001239	0.005724	0.0008049	0.003043	0.001	0.003164	0.001112	0.002723	0.516326	0.9153
d__Bacteria; k__norank_d__Bacteria; p__Firmicutes; c__Clostridia; o__Lachnospirales; f__Lachnospiraceae; g__Tuzzerella	0.001334	0.004218	0.00046	0.001471	0.000667	0.002109	0.001667	0.004084	0.863331	0.8343
d__Bacteria; k__norank_d__Bacteria; p__Firmicutes; c__Syntrophomonadia; o__Syntrophomonadales; f__Syntrophomonadaceae; g__Syntrophomonas	0.0009528	0.002368	0.0008049	0.003043	0.002334	0.007382	0	0	2.16022	0.5398
d__Bacteria; k__norank_d__Bacteria; p__Actinobacteriota; c__Actinobacteria; o__Micromonosporales; f__Micromonosporaceae; g__unclassified_f__Micromonosporaceae	0.001715	0.006589	0.00115	0.0043	0.000667	0.002109	0.0005558	0.001361	0.512559	0.9161
d__Bacteria; k__norank_d__Bacteria; p__Firmicutes; c__Bacilli; o__Erysipelotrichales; f__Erysipelotrichaceae; g__Clostridium_innocuum_group	0.00162	0.00902	0.000115	0.0006193	0.002334	0.006298	0	0	3.99741	0.2617
d__Bacteria; k__norank_d__Bacteria; p__Cyanobacteria; c__Cyanobacteriia; o__Cyanobacteriales; f__Chroococcidiopsaceae; g__Chroococcidiopsis_SAG_2023	0.0001906	0.0007854	0.002185	0.008745	0	0	0.001667	0.004084	1.82647	0.6092
d__Bacteria; k__norank_d__Bacteria; p__Actinobacteriota; c__Actinobacteria; o__Propionibacteriales; f__Nocardioidaceae; g__Marmoricola	0.001239	0.004131	0.000575	0.002196	0	0	0.002223	0.004039	4.81441	0.1859
d__Bacteria; k__norank_d__Bacteria; p__Firmicutes; c__Clostridia; o__Lachnospirales; f__Lachnospiraceae; g__Lachnospiraceae_UCG-006	0.001143	0.00412	0.000115	0.0006193	0	0	0.002779	0.006807	2.61167	0.4554
d__Bacteria; k__norank_d__Bacteria; p__Proteobacteria; c__Gammaproteobacteria; o__unclassified_c__Gammaproteobacteria; f__unclassified_c__Gammaproteobacteria; g__unclassified_c__Gammaproteobacteria	0.002477	0.005446	0	0	0.001	0.002251	0.0005558	0.001361	8.51285	0.03652
d__Bacteria; k__norank_d__Bacteria; p__Actinobacteriota; c__Actinobacteria; o__Pseudonocardiales; f__Pseudonocardiaceae; g__Pseudonocardia	0.001429	0.002717	0.000575	0.002007	0.002001	0.006327	0	0	4.21935	0.2387
d__Bacteria; k__norank_d__Bacteria; p__Firmicutes; c__Clostridia; o__norank_c__Clostridia; f__norank_o__norank_c__Clostridia; g__norank_f__norank_o__norank_c__Clostridia	0	0	0	0	0.004002	0.01265	0	0	7	0.0719
d__Bacteria; k__norank_d__Bacteria; p__Chloroflexi; c__Anaerolineae; o__1-20; f__norank_o__1-20; g__norank_f__norank_o__1-20	0.003335	0.01746	0	0	0.000667	0.001406	0	0	5.66995	0.1288
d__Bacteria; k__norank_d__Bacteria; p__Firmicutes; c__Bacilli; o__Erysipelotrichales; f__Erysipelotrichaceae; g__Dubosiella	0.002954	0.008279	0.00046	0.00117	0	0	0.0005558	0.001361	2.76257	0.4297
d__Bacteria; k__norank_d__Bacteria; p__Proteobacteria; c__Gammaproteobacteria; o__Steroidobacterales; f__Steroidobacteraceae; g__Steroidobacter	0.001048	0.003212	0.0009199	0.003074	0.002001	0.006327	0	0	1.03232	0.7934
d__Bacteria; k__norank_d__Bacteria; p__Proteobacteria; c__Gammaproteobacteria; o__Burkholderiales; f__Comamonadaceae; g__Ideonella	0.002382	0.009348	0.0009199	0.002658	0.000667	0.002109	0	0	0.915344	0.8217
d__Bacteria; k__norank_d__Bacteria; p__Bacteroidota; c__Bacteroidia; o__Cytophagales; f__MWH-CFBk5; g__norank_f__MWH-CFBk5	0.001715	0.006975	0.0009199	0.003074	0.001334	0.003222	0	0	1.43932	0.6963
d__Bacteria; k__norank_d__Bacteria; p__Firmicutes; c__Dethiobacteria; o__Dethiobacterales; f__Dethiobacteraceae; g__norank_f__Dethiobacteraceae	0.003049	0.01059	0.000575	0.001798	0.0003335	0.001055	0	0	3.47975	0.3234
d__Bacteria; k__norank_d__Bacteria; p__Proteobacteria; c__Gammaproteobacteria; o__Burkholderiales; f__B1-7BS; g__norank_f__B1-7BS	0.003144	0.0102	0.0008049	0.002769	0	0	0	0	4.2438	0.2363
d__Bacteria; k__norank_d__Bacteria; p__Proteobacteria; c__Gammaproteobacteria; o__Xanthomonadales; f__Rhodanobacteraceae; g__Rhodanobacter	0.003335	0.0175	0.000575	0.002196	0	0	0	0	1.3971	0.7062
d__Bacteria; k__norank_d__Bacteria; p__Actinobacteriota; c__Actinobacteria; o__Pseudonocardiales; f__Pseudonocardiaceae; g__Crossiella	0	0	0	0	0	0	0.003891	0.008008	24.9789	1.56e-05
d__Bacteria; k__norank_d__Bacteria; p__Actinobacteriota; c__Actinobacteria; o__Kineosporiales; f__Kineosporiaceae; g__Quadrisphaera	0.0004764	0.001434	0.001035	0.003895	0.002334	0.007382	0	0	0.925638	0.8192
d__Bacteria; k__norank_d__Bacteria; p__Firmicutes; c__Clostridia; o__Lachnospirales; f__Lachnospiraceae; g__Lachnospira	0.0003811	0.002255	0.00023	0.001239	0.002668	0.008436	0.0005558	0.001361	2.59567	0.4582
d__Bacteria; k__norank_d__Bacteria; p__Proteobacteria; c__Alphaproteobacteria; o__Rhizobiales; f__Rhizobiales_Incertae_Sedis; g__Phreatobacter	0.0005717	0.002356	0.001035	0.003226	0	0	0.002223	0.005446	1.61907	0.6551
d__Bacteria; k__norank_d__Bacteria; p__Proteobacteria; c__Gammaproteobacteria; o__Burkholderiales; f__Rhodocyclaceae; g__Ferribacterium	0.003811	0.01973	0	0	0	0	0	0	5.34191	0.1484
d__Bacteria; k__norank_d__Bacteria; p__Actinobacteriota; c__Actinobacteria; o__Micrococcales; f__Microbacteriaceae; g__Curtobacterium	0.0004764	0.001834	0.002185	0.006626	0	0	0.001112	0.002723	1.5327	0.6747
d__Bacteria; k__norank_d__Bacteria; p__Gemmatimonadota; c__Gemmatimonadetes; o__Gemmatimonadales; f__Gemmatimonadaceae; g__unclassified_f__Gemmatimonadaceae	0.00343	0.008841	0	0	0.0003335	0.001055	0	0	5.25896	0.1538
d__Bacteria; k__norank_d__Bacteria; p__Proteobacteria; c__Alphaproteobacteria; o__Rhizobiales; f__Rhizobiales_Incertae_Sedis; g__norank_f__Rhizobiales_Incertae_Sedis	0.001906	0.007469	0.00184	0.007488	0	0	0	0	2.50546	0.4743
d__Bacteria; k__norank_d__Bacteria; p__Acidobacteriota; c__Blastocatellia; o__Blastocatellales; f__Blastocatellaceae; g__norank_f__Blastocatellaceae	0.003049	0.009235	0.00069	0.003136	0	0	0	0	5.20704	0.1572
d__Bacteria; k__norank_d__Bacteria; p__Proteobacteria; c__Gammaproteobacteria; o__Vibrionales; f__Vibrionaceae; g__Photobacterium	0.003621	0.0178	0.000115	0.0006193	0	0	0	0	1.02391	0.7955
d__Bacteria; k__norank_d__Bacteria; p__Bacteroidota; c__Bacteroidia; o__Chitinophagales; f__Chitinophagaceae; g__norank_f__Chitinophagaceae	0.003621	0.0111	0.000115	0.0006193	0	0	0	0	7.21326	0.0654
d__Bacteria; k__norank_d__Bacteria; p__Actinobacteriota; c__Actinobacteria; o__Pseudonocardiales; f__Pseudonocardiaceae; g__Saccharomonospora	0.0003811	0.001571	0.00023	0.001239	0.0003335	0.001055	0.002779	0.006807	1.85641	0.6027
d__Bacteria; k__norank_d__Bacteria; p__Actinobacteriota; c__Rubrobacteria; o__Rubrobacterales; f__Rubrobacteriaceae; g__Rubrobacter	0.001143	0.004642	0.000575	0.002196	0.002001	0.005261	0	0	2.09688	0.5525
d__Bacteria; k__norank_d__Bacteria; p__Chloroflexi; c__Dehalococcoidia; o__S085; f__norank_o__S085; g__norank_f__norank_o__S085	0.002763	0.01131	0.0009199	0.004357	0	0	0	0	2.09394	0.5531
d__Bacteria; k__norank_d__Bacteria; p__Firmicutes; c__Clostridia; o__Oscillospirales; f__Ruminococcaceae; g__Fournierella	0	0	0	0	0.0003335	0.001055	0.003335	0.008169	8.84557	0.03142
d__Bacteria; k__norank_d__Bacteria; p__Gemmatimonadota; c__S0134_terrestrial_group; o__norank_c__S0134_terrestrial_group; f__norank_o__norank_c__S0134_terrestrial_group; g__norank_f__norank_o__norank_c__S0134_terrestrial_group	0.00162	0.004308	0.00138	0.005811	0.000667	0.001406	0	0	2.53815	0.4684
d__Bacteria; k__norank_d__Bacteria; p__Firmicutes; c__Bacilli; o__Lactobacillales; f__Carnobacteriaceae; g__Atopostipes	0.001048	0.003312	0.0009199	0.002505	0.001667	0.005273	0	0	0.977606	0.8067
d__Bacteria; k__norank_d__Bacteria; p__Actinobacteriota; c__Actinobacteria; o__Propionibacteriales; f__Propionibacteriaceae; g__Propioniciclava	0.001524	0.007939	0.00207	0.009407	0	0	0	0	1.09776	0.7776
d__Bacteria; k__norank_d__Bacteria; p__Proteobacteria; c__Alphaproteobacteria; o__Rhizobiales; f__Rhizobiaceae; g__unclassified_f__Rhizobiaceae	0.003239	0.008692	0.000345	0.001365	0	0	0	0	6.652	0.08386
d__Bacteria; k__norank_d__Bacteria; p__Firmicutes; c__Negativicutes; o__Veillonellales-Selenomonadales; f__Selenomonadaceae; g__norank_f__Selenomonadaceae	0.002858	0.01269	0.00069	0.003136	0	0	0	0	1.41252	0.7026
d__Bacteria; k__norank_d__Bacteria; p__Proteobacteria; c__Alphaproteobacteria; o__Rhodospirillales; f__Rhodospirillaceae; g__Insolitispirillum	0.0001906	0.001127	0.000575	0.001561	0	0	0.002779	0.003279	14.2944	0.002531
d__Bacteria; k__norank_d__Bacteria; p__Bacteroidota; c__Bacteroidia; o__Cytophagales; f__Spirosomaceae; g__unclassified_f__Spirosomaceae	0.00162	0.006736	0.000575	0.002196	0.001334	0.003222	0	0	2.12082	0.5477
d__Bacteria; k__norank_d__Bacteria; p__Caldatribacteriota; c__Caldatribacteriia; o__Caldatribacteriales; f__Caldatribacteriaceae; g__Candidatus_Caldatribacterium	0.003525	0.01419	0	0	0	0	0	0	5.34191	0.1484
d__Bacteria; k__norank_d__Bacteria; p__Bacteroidota; c__Kapabacteria; o__Kapabacteriales; f__norank_o__Kapabacteriales; g__norank_f__norank_o__Kapabacteriales	0.001334	0.004866	0.002185	0.005218	0	0	0	0	4.55426	0.2075
d__Bacteria; k__norank_d__Bacteria; p__Chloroflexi; c__Chloroflexia; o__Thermomicrobiales; f__AKYG1722; g__norank_f__AKYG1722	0.003049	0.00865	0.00046	0.002477	0	0	0	0	4.28301	0.2325
d__Bacteria; k__norank_d__Bacteria; p__Firmicutes; c__Clostridia; o__Peptostreptococcales-Tissierellales; f__Peptostreptococcaceae; g__Acetoanaerobium	0.003144	0.0186	0.000345	0.001365	0	0	0	0	1.42267	0.7002
d__Bacteria; k__norank_d__Bacteria; p__Proteobacteria; c__Gammaproteobacteria; o__Xanthomonadales; f__Rhodanobacteraceae; g__Rudaea	0.003144	0.01583	0.000345	0.001858	0	0	0	0	1.90344	0.5927
d__Bacteria; k__norank_d__Bacteria; p__Proteobacteria; c__Gammaproteobacteria; o__Burkholderiales; f__Sutterellaceae; g__AAP99	0.003239	0.0154	0.00023	0.00086	0	0	0	0	1.43814	0.6966
d__Bacteria; k__norank_d__Bacteria; p__Proteobacteria; c__Alphaproteobacteria; o__Rhodobacterales; f__Rhodobacteraceae; g__unclassified_f__Rhodobacteraceae	0.001429	0.004736	0.000345	0.001858	0	0	0.001667	0.004084	2.97016	0.3962
d__Bacteria; k__norank_d__Bacteria; p__Actinobacteriota; c__Actinobacteria; o__Frankiales; f__Geodermatophilaceae; g__Geodermatophilus	0.0009528	0.002368	0.0008049	0.001923	0	0	0.001667	0.00279	3.20256	0.3614
d__Bacteria; k__norank_d__Bacteria; p__Gemmatimonadota; c__Longimicrobia; o__Longimicrobiales; f__Longimicrobiaceae; g__norank_f__Longimicrobiaceae	0.001524	0.006538	0.00023	0.001239	0.001667	0.005273	0	0	1.38831	0.7083
d__Bacteria; k__norank_d__Bacteria; p__Proteobacteria; c__Alphaproteobacteria; o__Caulobacterales; f__Hyphomonadaceae; g__SWB02	0.001715	0.006928	0.0008049	0.002119	0.0003335	0.001055	0.0005558	0.001361	0.190722	0.9791
d__Bacteria; k__norank_d__Bacteria; p__Proteobacteria; c__Alphaproteobacteria; o__Sphingomonadales; f__Sphingomonadaceae; g__DSSF69	0.000667	0.002399	0.001725	0.005244	0.001	0.003164	0	0	2.95883	0.398
d__Bacteria; k__norank_d__Bacteria; p__Firmicutes; c__unclassified_p__Firmicutes; o__unclassified_p__Firmicutes; f__unclassified_p__Firmicutes; g__unclassified_p__Firmicutes	0.001143	0.006764	0.00023	0.001239	0.002001	0.006327	0	0	1.37552	0.7113
d__Bacteria; k__norank_d__Bacteria; p__Firmicutes; c__Clostridia; o__Lachnospirales; f__Lachnospiraceae; g__Frisingicoccus	0	0	0	0	0.003335	0.01055	0	0	7	0.0719
d__Bacteria; k__norank_d__Bacteria; p__Firmicutes; c__Clostridia; o__Oscillospirales; f__Ruminococcaceae; g__UCG-001	0	0	0	0	0.003335	0.01055	0	0	7	0.0719
d__Bacteria; k__norank_d__Bacteria; p__Firmicutes; c__Desulfotomaculia; o__Desulfotomaculales; f__Desulfallas-Sporotomaculum; g__norank_f__Desulfallas-Sporotomaculum	0	0	0	0	0	0	0.003335	0.008169	12.3333	0.006324
d__Bacteria; k__norank_d__Bacteria; p__Actinobacteriota; c__Actinobacteria; o__Actinomycetales; f__Actinomycetaceae; g__F0332	9.528e-05	0.0005637	0.000345	0.001365	0.000667	0.002109	0.002223	0.005446	2.26807	0.5187
d__Bacteria; k__norank_d__Bacteria; p__Proteobacteria; c__Alphaproteobacteria; o__Caulobacterales; f__Caulobacteraceae; g__Asticcacaulis	9.528e-05	0.0005637	0	0	0.001	0.003164	0.002223	0.004039	12.4424	0.006012
d__Bacteria; k__norank_d__Bacteria; p__Actinobacteriota; c__Actinobacteria; o__Corynebacteriales; f__Corynebacteriaceae; g__Lawsonella	0.0009528	0.002226	0.0009199	0.002804	0.0003335	0.001055	0.001112	0.002723	0.74158	0.8634
d__Bacteria; k__norank_d__Bacteria; p__Gemmatimonadota; c__Gemmatimonadetes; o__Gemmatimonadales; f__Gemmatimonadaceae; g__Gemmatimonas	0.001524	0.004381	0.000115	0.0006193	0	0	0.001667	0.004084	3.91411	0.2709
d__Bacteria; k__norank_d__Bacteria; p__Proteobacteria; c__Alphaproteobacteria; o__Elsterales; f__Elsteraceae; g__Elstera	0.0003811	0.001767	0.000575	0.002007	0.000667	0.002109	0.001667	0.00279	4.12934	0.2478
d__Bacteria; k__norank_d__Bacteria; p__Firmicutes; c__Clostridia; o__Peptostreptococcales-Tissierellales; f__Anaerovoracaceae; g__Anaerovorax	0.0009528	0.005637	0	0	0.002334	0.007382	0	0	3.11112	0.3748
d__Bacteria; k__norank_d__Bacteria; p__Deinococcota; c__Deinococci; o__Deinococcales; f__Trueperaceae; g__Truepera	0	0	0.001035	0.003895	0	0	0.002223	0.004039	11.0889	0.01125
d__Bacteria; k__norank_d__Bacteria; p__Actinobacteriota; c__Actinobacteria; o__Streptosporangiales; f__Streptosporangiaceae; g__Thermopolyspora	0.0007622	0.002693	0.00115	0.002564	0.001334	0.004218	0	0	2.74417	0.4328
d__Bacteria; k__norank_d__Bacteria; p__Desulfobacterota; c__Syntrophobacteria; o__Syntrophobacterales; f__Syntrophobacteraceae; g__Desulforhabdus	0.003239	0.01917	0	0	0	0	0	0	1.28571	0.7325
d__Bacteria; k__norank_d__Bacteria; p__Proteobacteria; c__Alphaproteobacteria; o__Tistrellales; f__Geminicoccaceae; g__Candidatus_Alysiosphaera	0.002096	0.008486	0.00046	0.001471	0.000667	0.002109	0	0	0.649941	0.8849
d__Bacteria; k__norank_d__Bacteria; p__Proteobacteria; c__Alphaproteobacteria; o__Rhizobiales; f__Pleomorphomonadaceae; g__norank_f__Pleomorphomonadaceae	0.0001906	0.0007854	0.0008049	0.002769	0	0	0.002223	0.005446	2.20491	0.531
d__Bacteria; k__norank_d__Bacteria; p__Proteobacteria; c__Gammaproteobacteria; o__Burkholderiales; f__Comamonadaceae; g__Piscinibacter	0.002763	0.01357	0.000115	0.0006193	0.0003335	0.001055	0	0	2.08218	0.5555
d__Bacteria; k__norank_d__Bacteria; p__Firmicutes; c__Clostridia; o__Lachnospirales; f__Lachnospiraceae; g__Eubacterium_ventriosum_group	0.0002858	0.001691	0.00069	0.003136	0	0	0.002223	0.005446	2.83859	0.4172
d__Bacteria; k__norank_d__Bacteria; p__Dependentiae; c__Babeliae; o__Babeliales; f__Vermiphilaceae; g__norank_f__Vermiphilaceae	0.00181	0.005386	0.00138	0.006818	0	0	0	0	2.93417	0.4019
d__Bacteria; k__norank_d__Bacteria; p__Firmicutes; c__Thermacetogenia; o__Thermacetogeniales; f__Thermacetogeniaceae; g__Syntrophaceticus	0.002382	0.005695	0.0008049	0.002119	0	0	0	0	3.93823	0.2682
d__Bacteria; k__norank_d__Bacteria; p__Actinobacteriota; c__Thermoleophilia; o__Solirubrobacterales; f__Solirubrobacteraceae; g__Conexibacter	0.00162	0.006881	0.00023	0.001239	0.001334	0.004218	0	0	2.02787	0.5666
d__Bacteria; k__norank_d__Bacteria; p__Proteobacteria; c__Alphaproteobacteria; o__Caulobacterales; f__Hyphomonadaceae; g__Hirschia	0.002382	0.009691	0.000115	0.0006193	0.000667	0.002109	0	0	4.08347	0.2526
d__Bacteria; k__norank_d__Bacteria; p__Actinobacteriota; c__Actinobacteria; o__Pseudonocardiales; f__Pseudonocardiaceae; g__unclassified_f__Pseudonocardiaceae	0.001239	0.005247	0.000575	0.002007	0.001334	0.004218	0	0	0.66038	0.8825
d__Bacteria; k__norank_d__Bacteria; p__Firmicutes; c__Clostridia; o__Peptostreptococcales-Tissierellales; f__norank_o__Peptostreptococcales-Tissierellales; g__unclassified_f__norank_o__Peptostreptococcales-Tissierellales	0.0005717	0.003382	0.000345	0.001858	0	0	0.002223	0.003444	10.384	0.01557
d__Bacteria; k__norank_d__Bacteria; p__Firmicutes; c__Clostridia; o__Peptostreptococcales-Tissierellales; f__Anaerovoracaceae; g__Family_XIII_UCG-001	0.0005717	0.003382	0.00023	0.00086	0.002334	0.007382	0	0	1.41371	0.7023
d__Bacteria; k__norank_d__Bacteria; p__Gemmatimonadota; c__Gemmatimonadetes; o__Gemmatimonadales; f__Gemmatimonadaceae; g__Roseisolibacter	0.000667	0.002894	0.00023	0.00086	0	0	0.002223	0.004039	5.7225	0.1259
d__Bacteria; k__norank_d__Bacteria; p__Actinobacteriota; c__Actinobacteria; o__Bifidobacteriales; f__Bifidobacteriaceae; g__Scardovia	0.001048	0.005648	0.00207	0.01115	0	0	0	0	0.961944	0.8105
d__Bacteria; k__norank_d__Bacteria; p__Chloroflexi; c__JG30-KF-CM66; o__norank_c__JG30-KF-CM66; f__norank_o__norank_c__JG30-KF-CM66; g__norank_f__norank_o__norank_c__JG30-KF-CM66	0.002001	0.007152	0	0	0	0	0.001112	0.002723	6.11556	0.1061
d__Bacteria; k__norank_d__Bacteria; p__Chloroflexi; c__Chloroflexia; o__Chloroflexales; f__Roseiflexaceae; g__Kouleothrix	0.001524	0.004942	0.00023	0.00086	0.001334	0.004218	0	0	1.12874	0.7701
d__Bacteria; k__norank_d__Bacteria; p__Synergistota; c__Synergistia; o__Synergistales; f__Synergistaceae; g__norank_f__Synergistaceae	0.002287	0.008119	0.00023	0.001239	0	0	0.0005558	0.001361	2.37076	0.4991
d__Bacteria; k__norank_d__Bacteria; p__Actinobacteriota; c__Actinobacteria; o__Streptosporangiales; f__Nocardiopsaceae; g__Nocardiopsis	0.0005717	0.00206	0.00069	0.00258	0.000667	0.002109	0.001112	0.001722	3.26777	0.3522
d__Bacteria; k__norank_d__Bacteria; p__Actinobacteriota; c__Actinobacteria; o__Micrococcales; f__Micrococcaceae; g__Paenarthrobacter	0.0005717	0.00151	0.000115	0.0006193	0.000667	0.002109	0.001667	0.004084	2.46535	0.4816
d__Bacteria; k__norank_d__Bacteria; p__Desulfobacterota; c__Desulfovibrionia; o__Desulfovibrionales; f__Desulfovibrionaceae; g__Mailhella	0	0	0	0	0.003001	0.009491	0	0	7	0.0719
d__Bacteria; k__norank_d__Bacteria; p__Firmicutes; c__Bacilli; o__Acholeplasmatales; f__Acholeplasmataceae; g__T2WK15B57	0	0	0	0	0.003001	0.009491	0	0	7	0.0719
d__Bacteria; k__norank_d__Bacteria; p__Verrucomicrobiota; c__Lentisphaeria; o__Victivallales; f__vadinBE97; g__norank_f__vadinBE97	0	0	0	0	0.003001	0.009491	0	0	7	0.0719
d__Bacteria; k__norank_d__Bacteria; p__Actinobacteriota; c__Thermoleophilia; o__Solirubrobacterales; f__Solirubrobacteraceae; g__Solirubrobacter	0.002287	0.00463	0.000115	0.0006193	0	0	0.0005558	0.001361	10.1133	0.01763
d__Bacteria; k__norank_d__Bacteria; p__Firmicutes; c__Clostridia; o__norank_c__Clostridia; f__Hungateiclostridiaceae; g__unclassified_f__Hungateiclostridiaceae	0.001048	0.003109	0.00046	0.001471	0.0003335	0.001055	0.001112	0.002723	0.300121	0.96
d__Bacteria; k__norank_d__Bacteria; p__Bdellovibrionota; c__Bdellovibrionia; o__Bacteriovoracales; f__Bacteriovoracaceae; g__Peredibacter	0.00181	0.004151	0.0008049	0.002466	0.0003335	0.001055	0	0	3.43224	0.3297
d__Bacteria; k__norank_d__Bacteria; p__Cyanobacteria; c__Cyanobacteriia; o__Pseudanabaenales; f__Pseudanabaenaceae; g__Pseudanabaena_PCC-7429	0.002001	0.007106	0.0009199	0.004357	0	0	0	0	2.98105	0.3946
d__Bacteria; k__norank_d__Bacteria; p__Bacteroidota; c__Bacteroidia; o__Chitinophagales; f__Chitinophagaceae; g__Puia	0.001334	0.003255	0.000345	0.001034	0.000667	0.001406	0.0005558	0.001361	2.00739	0.5709
d__Bacteria; k__norank_d__Bacteria; p__Acidobacteriota; c__Vicinamibacteria; o__Subgroup_17; f__norank_o__Subgroup_17; g__norank_f__norank_o__Subgroup_17	0.002001	0.006679	0.00023	0.00086	0.000667	0.002109	0	0	0.693141	0.8748
d__Bacteria; k__norank_d__Bacteria; p__Bacteroidota; c__Bacteroidia; o__Chitinophagales; f__Chitinophagaceae; g__Terrimonas	0.001334	0.004518	0	0	0.001	0.002251	0.0005558	0.001361	5.24596	0.1546
d__Bacteria; k__norank_d__Bacteria; p__Proteobacteria; c__Gammaproteobacteria; o__Burkholderiales; f__Nitrosomonadaceae; g__966-1	0.002096	0.01023	0.00046	0.002477	0.0003335	0.001055	0	0	1.2735	0.7354
d__Bacteria; k__norank_d__Bacteria; p__Firmicutes; c__Limnochordia; o__Limnochordales; f__norank_o__Limnochordales; g__norank_f__norank_o__Limnochordales	0.00162	0.006232	0.0009199	0.003322	0.0003335	0.001055	0	0	0.754046	0.8604
d__Bacteria; k__norank_d__Bacteria; p__Firmicutes; c__Bacilli; o__Erysipelotrichales; f__Erysipelotrichaceae; g__Allobaculum	0.0002858	0.0009472	0.0009199	0.003322	0	0	0.001667	0.004084	1.63975	0.6504
d__Bacteria; k__norank_d__Bacteria; p__Synergistota; c__Synergistia; o__Synergistales; f__Synergistaceae; g__Aminivibrio	0.002858	0.01691	0	0	0	0	0	0	1.28571	0.7325
d__Bacteria; k__norank_d__Bacteria; p__Proteobacteria; c__Alphaproteobacteria; o__Elsterales; f__norank_o__Elsterales; g__norank_f__norank_o__Elsterales	0.0002858	0.001691	0.00023	0.001239	0.002334	0.007382	0	0	1.47441	0.6882
d__Bacteria; k__norank_d__Bacteria; p__Myxococcota; c__Myxococcia; o__Myxococcales; f__Myxococcaceae; g__P3OB-42	0.0004764	0.002005	0.001035	0.002833	0.001334	0.002812	0	0	2.77893	0.427
d__Bacteria; k__norank_d__Bacteria; p__Bacteroidota; c__Bacteroidia; o__Sphingobacteriales; f__AKYH767; g__norank_f__AKYH767	0.0003811	0.002255	0.00046	0.001937	0.002001	0.006327	0	0	1.41359	0.7024
d__Bacteria; k__norank_d__Bacteria; p__Bacteroidota; c__Bacteroidia; o__Flavobacteriales; f__NS9_marine_group; g__norank_f__NS9_marine_group	0.002382	0.00831	0.00046	0.002477	0	0	0	0	4.16842	0.2438
d__Bacteria; k__norank_d__Bacteria; p__Proteobacteria; c__Alphaproteobacteria; o__Rhizobiales; f__Beijerinckiaceae; g__28-YEA-48	0.001334	0.002825	0.000575	0.001282	0.0003335	0.001055	0.0005558	0.001361	1.81858	0.6109
d__Bacteria; k__norank_d__Bacteria; p__Patescibacteria; c__Gracilibacteria; o__norank_c__Gracilibacteria; f__norank_o__norank_c__Gracilibacteria; g__norank_f__norank_o__norank_c__Gracilibacteria	0.0005717	0.003382	0	0	0	0	0.002223	0.005446	5.74445	0.1247
d__Bacteria; k__norank_d__Bacteria; p__Proteobacteria; c__Gammaproteobacteria; o__Burkholderiales; f__SC-I-84; g__norank_f__SC-I-84	0.001429	0.004939	0.00069	0.003136	0.000667	0.001406	0	0	1.99889	0.5726
d__Bacteria; k__norank_d__Bacteria; p__Chloroflexi; c__Gitt-GS-136; o__norank_c__Gitt-GS-136; f__norank_o__norank_c__Gitt-GS-136; g__norank_f__norank_o__norank_c__Gitt-GS-136	0.0007622	0.003244	0.000345	0.001365	0	0	0.001667	0.00279	6.26382	0.09946
d__Bacteria; k__norank_d__Bacteria; p__Firmicutes; c__Bacilli; o__Erysipelotrichales; f__Erysipelotrichaceae; g__Holdemania	0.0008575	0.005073	0.000575	0.002196	0.001334	0.003222	0	0	4.04562	0.2566
d__Bacteria; k__norank_d__Bacteria; p__Firmicutes; c__Clostridia; o__Peptostreptococcales-Tissierellales; f__norank_o__Peptostreptococcales-Tissierellales; g__Tissierella	0.0007622	0.003036	0	0	0.002001	0.006327	0	0	3.29024	0.349
d__Bacteria; k__norank_d__Bacteria; p__Verrucomicrobiota; c__Chlamydiae; o__Chlamydiales; f__cvE6; g__norank_f__cvE6	0.0001906	0.001127	0.000345	0.001858	0	0	0.002223	0.005446	3.39786	0.3343
d__Bacteria; k__norank_d__Bacteria; p__Proteobacteria; c__Alphaproteobacteria; o__Rhizobiales; f__Beijerinckiaceae; g__Microvirga	0.002191	0.006908	0.00023	0.001239	0.0003335	0.001055	0	0	4.07302	0.2537
d__Bacteria; k__norank_d__Bacteria; p__Patescibacteria; c__Saccharimonadia; o__Saccharimonadales; f__LWQ8; g__norank_f__LWQ8	0.002287	0.0069	0.00046	0.002477	0	0	0	0	4.20626	0.24
d__Bacteria; k__norank_d__Bacteria; p__Actinobacteriota; c__Coriobacteriia; o__Coriobacteriales; f__Eggerthellaceae; g__Gordonibacter	0	0	0.001265	0.003011	0.0003335	0.001055	0.001112	0.002723	6.48733	0.09016
d__Bacteria; k__norank_d__Bacteria; p__Proteobacteria; c__Gammaproteobacteria; o__Gammaproteobacteria_Incertae_Sedis; f__unclassified_o__Gammaproteobacteria_Incertae_Sedis; g__Acidibacter	0.001239	0.003141	0.000575	0.001561	0.0003335	0.001055	0.0005558	0.001361	0.524788	0.9134
d__Bacteria; k__norank_d__Bacteria; p__Proteobacteria; c__Gammaproteobacteria; o__Burkholderiales; f__Burkholderiaceae; g__Limnobacter	0.001429	0.004302	0.001265	0.004666	0	0	0	0	2.43516	0.4871
d__Bacteria; k__norank_d__Bacteria; p__Actinobacteriota; c__Actinobacteria; o__Streptosporangiales; f__Nocardiopsaceae; g__Thermobifida	0	0	0.000115	0.0006193	0.0003335	0.001055	0.002223	0.005446	5.29903	0.1512
d__Bacteria; k__norank_d__Bacteria; p__Proteobacteria; c__Gammaproteobacteria; o__Xanthomonadales; f__Rhodanobacteraceae; g__Ahniella	0.002001	0.01024	0	0	0.000667	0.002109	0	0	2.72718	0.4356
d__Bacteria; k__norank_d__Bacteria; p__Proteobacteria; c__Alphaproteobacteria; o__Rhodobacterales; f__Rhodobacteraceae; g__Ruegeria	0	0	0	0	0.002668	0.00734	0	0	14.1772	0.002674
d__Bacteria; k__norank_d__Bacteria; p__Firmicutes; c__Clostridia; o__Lachnospirales; f__Lachnospiraceae; g__Marvinbryantia	9.528e-05	0.0005637	0	0	0.002001	0.006327	0.0005558	0.001361	5.00376	0.1715
d__Bacteria; k__norank_d__Bacteria; p__Bacteroidota; c__Bacteroidia; o__Bacteroidales; f__Dysgonomonadaceae; g__norank_f__Dysgonomonadaceae	0.0009528	0.004545	0	0	0	0	0.001667	0.004084	4.69212	0.1958
d__Bacteria; k__norank_d__Bacteria; p__Actinobacteriota; c__Acidimicrobiia; o__Microtrichales; f__Iamiaceae; g__Iamia	0.001429	0.004596	0.00046	0.001937	0.000667	0.002109	0	0	1.70528	0.6358
d__Bacteria; k__norank_d__Bacteria; p__Patescibacteria; c__Parcubacteria; o__Candidatus_Kaiserbacteria; f__norank_o__Candidatus_Kaiserbacteria; g__norank_f__norank_o__Candidatus_Kaiserbacteria	0.0007622	0.004509	0.000115	0.0006193	0.001667	0.005273	0	0	1.37552	0.7113
d__Bacteria; k__norank_d__Bacteria; p__WPS-2; c__norank_p__WPS-2; o__norank_c__norank_p__WPS-2; f__norank_o__norank_c__norank_p__WPS-2; g__norank_f__norank_o__norank_c__norank_p__WPS-2	0.001048	0.003596	0.00115	0.004481	0.0003335	0.001055	0	0	1.08448	0.7808
d__Bacteria; k__norank_d__Bacteria; p__Firmicutes; c__Clostridia; o__Oscillospirales; f__UCG-011; g__norank_f__UCG-011	0.001143	0.004642	0.00069	0.002251	0.000667	0.001406	0	0	1.35632	0.7158
d__Bacteria; k__norank_d__Bacteria; p__Firmicutes; c__Symbiobacteriia; o__Symbiobacteriales; f__Symbiobacteraceae; g__norank_f__Symbiobacteraceae	0.002382	0.01298	0.000115	0.0006193	0	0	0	0	1.02391	0.7955
d__Bacteria; k__norank_d__Bacteria; p__Firmicutes; c__Clostridia; o__Lachnospirales; f__Lachnospiraceae; g__CHKCI001	0.001239	0.003036	0.00069	0.00273	0	0	0.0005558	0.001361	3.83837	0.2795
d__Bacteria; k__norank_d__Bacteria; p__Verrucomicrobiota; c__Verrucomicrobiae; o__Chthoniobacterales; f__Chthoniobacteraceae; g__Candidatus_Udaeobacter	0.0001906	0.0007854	0.00115	0.003367	0	0	0.001112	0.002723	3.94291	0.2677
d__Bacteria; k__norank_d__Bacteria; p__Bacteroidota; c__Bacteroidia; o__Flavobacteriales; f__Weeksellaceae; g__unclassified_f__Weeksellaceae	0.000667	0.002259	0.000115	0.0006193	0	0	0.001667	0.00279	7.03951	0.07065
d__Bacteria; k__norank_d__Bacteria; p__Proteobacteria; c__Gammaproteobacteria; o__Burkholderiales; f__Hydrogenophilaceae; g__Hydrogenophilus	0.002096	0.007845	0.000345	0.001365	0	0	0	0	2.09429	0.5531
d__Bacteria; k__norank_d__Bacteria; p__Bacteroidota; c__Bacteroidia; o__Sphingobacteriales; f__NS11-12_marine_group; g__norank_f__NS11-12_marine_group	0.0007622	0.003969	0	0	0	0	0.001667	0.004084	4.60675	0.203
d__Bacteria; k__norank_d__Bacteria; p__Firmicutes; c__Negativicutes; o__Acidaminococcales; f__Acidaminococcaceae; g__Acidaminococcus	0	0	0.001725	0.009289	0.000667	0.002109	0	0	3.35659	0.3398
d__Bacteria; k__norank_d__Bacteria; p__Proteobacteria; c__Gammaproteobacteria; o__Steroidobacterales; f__Steroidobacteraceae; g__norank_f__Steroidobacteraceae	0.000667	0.001577	0.0008049	0.002299	0.0003335	0.001055	0.0005558	0.001361	0.333631	0.9536
d__Bacteria; k__norank_d__Bacteria; p__Proteobacteria; c__Alphaproteobacteria; o__norank_c__Alphaproteobacteria; f__norank_o__norank_c__Alphaproteobacteria; g__norank_f__norank_o__norank_c__Alphaproteobacteria	0.00162	0.004153	0.00069	0.002251	0	0	0	0	4.15587	0.2451
d__Bacteria; k__norank_d__Bacteria; p__Firmicutes; c__Clostridia; o__Peptostreptococcales-Tissierellales; f__norank_o__Peptostreptococcales-Tissierellales; g__W5053	0.00162	0.004383	0.000115	0.0006193	0	0	0.0005558	0.001361	3.85141	0.278
d__Bacteria; k__norank_d__Bacteria; p__Bacteroidota; c__Bacteroidia; o__Bacteroidales; f__Tannerellaceae; g__Macellibacteroides	0.002287	0.01296	0	0	0	0	0	0	2.60398	0.4568
d__Bacteria; k__norank_d__Bacteria; p__Myxococcota; c__Myxococcia; o__Myxococcales; f__Myxococcaceae; g__norank_f__Myxococcaceae	0.001048	0.003212	0.000115	0.0006193	0	0	0.001112	0.002723	3.88888	0.2737
d__Bacteria; k__norank_d__Bacteria; p__Bacteroidota; c__Bacteroidia; o__Bacteroidales; f__Dysgonomonadaceae; g__Dysgonomonas	0.00181	0.007067	0.00046	0.002477	0	0	0	0	2.94855	0.3996
d__Bacteria; k__norank_d__Bacteria; p__Actinobacteriota; c__Actinobacteria; o__Micrococcales; f__Bogoriellaceae; g__Georgenia	0.0004764	0.002818	0.000115	0.0006193	0.001667	0.003602	0	0	5.4569	0.1412
d__Bacteria; k__norank_d__Bacteria; p__Proteobacteria; c__Alphaproteobacteria; o__Micropepsales; f__Micropepsaceae; g__norank_f__Micropepsaceae	0.001143	0.002676	0.000115	0.0006193	0.001	0.003164	0	0	6.34942	0.09579
d__Bacteria; k__norank_d__Bacteria; p__Actinobacteriota; c__Actinobacteria; o__Micrococcales; f__Cellulomonadaceae; g__Cellulomonas	0.0007622	0.001824	0.001495	0.002759	0	0	0	0	5.5055	0.1383
d__Bacteria; k__norank_d__Bacteria; p__Patescibacteria; c__Saccharimonadia; o__Saccharimonadales; f__WWH38; g__norank_f__WWH38	0.0007622	0.004509	0.001495	0.00805	0	0	0	0	0.535162	0.9111
d__Bacteria; k__norank_d__Bacteria; p__Proteobacteria; c__Alphaproteobacteria; o__Elsterales; f__URHD0088; g__norank_f__URHD0088	0	0	0	0	0	0	0.002223	0.005446	12.3333	0.006324
d__Bacteria; k__norank_d__Bacteria; p__Firmicutes; c__Bacilli; o__Lactobacillales; f__Aerococcaceae; g__Facklamia	0	0	0	0	0	0	0.002223	0.005446	12.3333	0.006324
d__Bacteria; k__norank_d__Bacteria; p__Proteobacteria; c__Gammaproteobacteria; o__Methylococcales; f__Methylococcaceae; g__norank_f__Methylococcaceae	9.528e-05	0.0005637	0.00046	0.001471	0	0	0.001667	0.004084	3.42776	0.3303
d__Bacteria; k__norank_d__Bacteria; p__Proteobacteria; c__Alphaproteobacteria; o__Rhodospirillales; f__Magnetospirillaceae; g__Magnetospirillum	0.001524	0.007067	0.00069	0.00258	0	0	0	0	1.06347	0.7859
d__Bacteria; k__norank_d__Bacteria; p__Bacteroidota; c__Bacteroidia; o__Bacteroidales; f__Paludibacteraceae; g__Microbacter	0.002191	0.01186	0	0	0	0	0	0	2.60398	0.4568
d__Bacteria; k__norank_d__Bacteria; p__Firmicutes; c__Bacilli; o__Lactobacillales; f__Listeriaceae; g__Brochothrix	0.001524	0.006927	0	0	0.000667	0.002109	0	0	3.25723	0.3536
d__Bacteria; k__norank_d__Bacteria; p__Bacteroidota; c__Bacteroidia; o__Bacteroidales; f__Williamwhitmaniaceae; g__Blvii28_wastewater-sludge_group	0.001715	0.006589	0.00046	0.002477	0	0	0	0	2.98163	0.3945
d__Bacteria; k__norank_d__Bacteria; p__Proteobacteria; c__Gammaproteobacteria; o__Alteromonadales; f__Alteromonadaceae; g__Alishewanella	0.0004764	0.001434	0.000575	0.002196	0	0	0.001112	0.002723	1.77299	0.6208
d__Bacteria; k__norank_d__Bacteria; p__Latescibacterota; c__norank_p__Latescibacterota; o__norank_c__norank_p__Latescibacterota; f__norank_o__norank_c__norank_p__Latescibacterota; g__norank_f__norank_o__norank_c__norank_p__Latescibacterota	0.001143	0.00621	0	0	0.001	0.003164	0	0	2.78358	0.4262
d__Bacteria; k__norank_d__Bacteria; p__Bacteroidota; c__Bacteroidia; o__Chitinophagales; f__Chitinophagaceae; g__Flavitalea	0.001334	0.005557	0.00046	0.001471	0.0003335	0.001055	0	0	0.94051	0.8156
d__Bacteria; k__norank_d__Bacteria; p__Actinobacteriota; c__Actinobacteria; o__Corynebacteriales; f__Tsukamurellaceae; g__Tsukamurella	0.001334	0.003153	0.00023	0.00086	0	0	0.0005558	0.001361	4.36365	0.2248
d__Bacteria; k__norank_d__Bacteria; p__Proteobacteria; c__Gammaproteobacteria; o__Burkholderiales; f__Alcaligenaceae; g__Pigmentiphaga	0.0008575	0.002724	0.00069	0.00273	0	0	0.0005558	0.001361	1.70031	0.6369
d__Bacteria; k__norank_d__Bacteria; p__Firmicutes; c__Clostridia; o__Lachnospirales; f__Lachnospiraceae; g__GCA-900066575	0.0002858	0.001691	0.00115	0.005063	0.000667	0.002109	0	0	1.32982	0.7221
d__Bacteria; k__norank_d__Bacteria; p__Firmicutes; c__Clostridia; o__Peptostreptococcales-Tissierellales; f__Peptostreptococcaceae; g__Proteocatella	0.002096	0.0124	0	0	0	0	0	0	1.28571	0.7325
d__Bacteria; k__norank_d__Bacteria; p__Firmicutes; c__Bacilli; o__Lactobacillales; f__Lactobacillaceae; g__Pediococcus	0.00162	0.005964	0.00046	0.002477	0	0	0	0	1.93009	0.587
d__Bacteria; k__norank_d__Bacteria; p__Firmicutes; c__Clostridia; o__Lachnospirales; f__Lachnospiraceae; g__Eubacterium_eligens_group	0.0002858	0.001691	0	0	0.000667	0.002109	0.001112	0.002723	4.85633	0.1826
d__Bacteria; k__norank_d__Bacteria; p__Campilobacterota; c__Campylobacteria; o__Campylobacterales; f__Arcobacteraceae; g__Arcobacter	0.001048	0.003943	0.00046	0.002477	0	0	0.0005558	0.001361	2.35656	0.5018
d__Bacteria; k__norank_d__Bacteria; p__Armatimonadota; c__Fimbriimonadia; o__Fimbriimonadales; f__Fimbriimonadaceae; g__norank_f__Fimbriimonadaceae	0.001715	0.009583	0	0	0.0003335	0.001055	0	0	2.75513	0.4309
d__Bacteria; k__norank_d__Bacteria; p__Actinobacteriota; c__unclassified_p__Actinobacteriota; o__unclassified_p__Actinobacteriota; f__unclassified_p__Actinobacteriota; g__unclassified_p__Actinobacteriota	0.0003811	0.002255	0	0	0	0	0.001667	0.004084	5.74445	0.1247
d__Bacteria; k__norank_d__Bacteria; p__Firmicutes; c__Clostridia; o__norank_c__Clostridia; f__Hungateiclostridiaceae; g__Ruminiclostridium	0.001048	0.003212	0	0	0.001	0.002251	0	0	6.15724	0.1042
d__Bacteria; k__norank_d__Bacteria; p__Actinobacteriota; c__Coriobacteriia; o__Coriobacteriales; f__Eggerthellaceae; g__unclassified_f__Eggerthellaceae	0.001048	0.005164	0	0	0.001	0.003164	0	0	2.78358	0.4262
d__Bacteria; k__norank_d__Bacteria; p__Acidobacteriota; c__Thermoanaerobaculia; o__Thermoanaerobaculales; f__Thermoanaerobaculaceae; g__Subgroup_10	0.00181	0.005852	0.00023	0.00086	0	0	0	0	2.16318	0.5392
d__Bacteria; k__norank_d__Bacteria; p__Bacteroidota; c__Bacteroidia; o__Bacteroidales; f__Rikenellaceae; g__norank_f__Rikenellaceae	0.00181	0.006783	0.00023	0.00086	0	0	0	0	2.16305	0.5393
d__Bacteria; k__norank_d__Bacteria; p__Chloroflexi; c__Chloroflexia; o__Kallotenuales; f__AKIW781; g__norank_f__AKIW781	0.0004764	0.002818	0	0	0.001	0.003164	0.0005558	0.001361	4.81193	0.1861
d__Bacteria; k__norank_d__Bacteria; p__Firmicutes; c__Clostridia; o__Peptostreptococcales-Tissierellales; f__norank_o__Peptostreptococcales-Tissierellales; g__Tepidimicrobium	0.000667	0.001948	0.000345	0.001858	0.001	0.003164	0	0	2.73717	0.4339
d__Bacteria; k__norank_d__Bacteria; p__Proteobacteria; c__Gammaproteobacteria; o__Burkholderiales; f__Nitrosomonadaceae; g__Nitrosospira	0.002001	0.009014	0	0	0	0	0	0	2.60398	0.4568
d__Bacteria; k__norank_d__Bacteria; p__Verrucomicrobiota; c__Verrucomicrobiae; o__Chthoniobacterales; f__Terrimicrobiaceae; g__Terrimicrobium	0.002001	0.01184	0	0	0	0	0	0	1.28571	0.7325
d__Bacteria; k__norank_d__Bacteria; p__Firmicutes; c__Clostridia; o__Lachnospirales; f__Lachnospiraceae; g__XBB1006	0	0	0	0	0.002001	0.006327	0	0	7	0.0719
d__Bacteria; k__norank_d__Bacteria; p__Proteobacteria; c__Gammaproteobacteria; o__Xanthomonadales; f__Xanthomonadaceae; g__Arenimonas	0.002001	0.009679	0	0	0	0	0	0	3.95562	0.2663
d__Bacteria; k__norank_d__Bacteria; p__Verrucomicrobiota; c__Lentisphaeria; o__Victivallales; f__Victivallaceae; g__norank_f__Victivallaceae	0	0	0	0	0.002001	0.006327	0	0	7	0.0719
d__Bacteria; k__norank_d__Bacteria; p__NB1-j; c__norank_p__NB1-j; o__norank_c__norank_p__NB1-j; f__norank_o__norank_c__norank_p__NB1-j; g__norank_f__norank_o__norank_c__norank_p__NB1-j	0	0	0	0	0.002001	0.004218	0	0	21.5385	8.137e-05
d__Bacteria; k__norank_d__Bacteria; p__Firmicutes; c__Clostridia; o__Eubacteriales; f__Eubacteriaceae; g__Eubacterium	0	0	0	0	0.0003335	0.001055	0.001667	0.004084	8.84557	0.03142
d__Bacteria; k__norank_d__Bacteria; p__Actinobacteriota; c__Actinobacteria; o__Streptosporangiales; f__Streptosporangiaceae; g__Nonomuraea	0.0009528	0.002502	0.001035	0.002833	0	0	0	0	2.49377	0.4764
d__Bacteria; k__norank_d__Bacteria; p__Proteobacteria; c__Alphaproteobacteria; o__Acetobacterales; f__Acetobacteraceae; g__Acidocella	0.001048	0.002775	0.0009199	0.002658	0	0	0	0	2.86924	0.4122
d__Bacteria; k__norank_d__Bacteria; p__Firmicutes; c__Clostridia; o__Lachnospirales; f__Lachnospiraceae; g__Lachnospiraceae_NK3A20_group	0.00162	0.007385	0.000345	0.001034	0	0	0	0	1.93795	0.5854
d__Bacteria; k__norank_d__Bacteria; p__Bacteroidota; c__Bacteroidia; o__Chitinophagales; f__Chitinophagaceae; g__Cnuella	0	0	0.001955	0.01053	0	0	0	0	1.75862	0.624
d__Bacteria; k__norank_d__Bacteria; p__Chloroflexi; c__Anaerolineae; o__Ardenticatenales; f__norank_o__Ardenticatenales; g__norank_f__norank_o__Ardenticatenales	0.0002858	0.001246	0	0	0	0	0.001667	0.00279	12.0698	0.007148
d__Bacteria; k__norank_d__Bacteria; p__Proteobacteria; c__Gammaproteobacteria; o__Enterobacterales; f__Yersiniaceae; g__Serratia	0.001715	0.004672	0.00023	0.001239	0	0	0	0	5.6435	0.1303
d__Bacteria; k__norank_d__Bacteria; p__Actinobacteriota; c__Actinobacteria; o__Frankiales; f__Sporichthyaceae; g__norank_f__Sporichthyaceae	0.00181	0.01071	0.000115	0.0006193	0	0	0	0	0.52319	0.9138
d__Bacteria; k__norank_d__Bacteria; p__Actinobacteriota; c__Actinobacteria; o__Frankiales; f__Acidothermaceae; g__Acidothermus	0.00181	0.008301	0.000115	0.0006193	0	0	0	0	1.02391	0.7955
d__Bacteria; k__norank_d__Bacteria; p__Proteobacteria; c__Gammaproteobacteria; o__Burkholderiales; f__Comamonadaceae; g__Limnohabitans	0.000667	0.001577	0.00069	0.002251	0	0	0.0005558	0.001361	2.13081	0.5457
d__Bacteria; k__norank_d__Bacteria; p__Verrucomicrobiota; c__Verrucomicrobiae; o__Chthoniobacterales; f__Xiphinematobacteraceae; g__Candidatus_Xiphinematobacter	0.0005717	0.002356	0.000115	0.0006193	0.000667	0.002109	0.0005558	0.001361	1.63052	0.6525
d__Bacteria; k__norank_d__Bacteria; p__Synergistota; c__Synergistia; o__Synergistales; f__Synergistaceae; g__Acetomicrobium	0.001334	0.006275	0.000575	0.001798	0	0	0	0	1.65749	0.6464
d__Bacteria; k__norank_d__Bacteria; p__Actinobacteriota; c__Actinobacteria; o__Micromonosporales; f__Micromonosporaceae; g__Luedemannella	0.001239	0.003886	0	0	0.000667	0.002109	0	0	4.13093	0.2477
d__Bacteria; k__norank_d__Bacteria; p__Fusobacteriota; c__Fusobacteriia; o__Fusobacteriales; f__Fusobacteriaceae; g__Cetobacterium	0.001429	0.008455	0.00046	0.002477	0	0	0	0	0.52319	0.9138
d__Bacteria; k__norank_d__Bacteria; p__Actinobacteriota; c__Actinobacteria; o__0319-7L14; f__norank_o__0319-7L14; g__norank_f__norank_o__0319-7L14	0.0002858	0.001691	0.00069	0.00258	0.0003335	0.001055	0.0005558	0.001361	1.84315	0.6056
d__Bacteria; k__norank_d__Bacteria; p__Proteobacteria; c__Gammaproteobacteria; o__Burkholderiales; f__Rhodocyclaceae; g__Methyloversatilis	0.0009528	0.003087	0.000575	0.001561	0.0003335	0.001055	0	0	1.07876	0.7822
d__Bacteria; k__norank_d__Bacteria; p__Methylomirabilota; c__Methylomirabilia; o__Methylomirabilales; f__Methylomirabilaceae; g__Candidatus_Methylomirabilis	0	0	0.00184	0.006463	0	0	0	0	5.41056	0.1441
d__Bacteria; k__norank_d__Bacteria; p__Acidobacteriota; c__Acidobacteriae; o__norank_c__Acidobacteriae; f__norank_o__norank_c__Acidobacteriae; g__Paludibaculum	0.001715	0.007517	0.000115	0.0006193	0	0	0	0	1.98494	0.5755
d__Bacteria; k__norank_d__Bacteria; p__Actinobacteriota; c__Acidimicrobiia; o__Microtrichales; f__Ilumatobacteraceae; g__CL500-29_marine_group	0.001143	0.003701	0.000115	0.0006193	0	0	0.0005558	0.001361	2.99524	0.3924
d__Bacteria; k__norank_d__Bacteria; p__Firmicutes; c__Bacilli; o__Paenibacillales; f__Paenibacillaceae; g__Ammoniphilus	0.0004764	0.002818	0	0	0.001334	0.004218	0	0	3.11112	0.3748
d__Bacteria; k__norank_d__Bacteria; p__Chloroflexi; c__unclassified_p__Chloroflexi; o__unclassified_p__Chloroflexi; f__unclassified_p__Chloroflexi; g__unclassified_p__Chloroflexi	0.00181	0.006231	0	0	0	0	0	0	5.34147	0.1484
d__Bacteria; k__norank_d__Bacteria; p__Verrucomicrobiota; c__Chlamydiae; o__Chlamydiales; f__Simkaniaceae; g__unclassified_f__Simkaniaceae	0.0005717	0.001894	0.000345	0.001365	0.0003335	0.001055	0.0005558	0.001361	0.620327	0.8918
d__Bacteria; k__norank_d__Bacteria; p__Firmicutes; c__Clostridia; o__Oscillospirales; f__Oscillospiraceae; g__UCG-003	0.000667	0.003005	0.0008049	0.002119	0.0003335	0.001055	0	0	1.78625	0.6179
d__Bacteria; k__norank_d__Bacteria; p__Bacteroidota; c__Bacteroidia; o__Flavobacteriales; f__Weeksellaceae; g__Empedobacter	0.001239	0.005121	0.00023	0.001239	0.0003335	0.001055	0	0	0.962554	0.8103
d__Bacteria; k__norank_d__Bacteria; p__Myxococcota; c__bacteriap25; o__norank_c__bacteriap25; f__norank_o__norank_c__bacteriap25; g__norank_f__norank_o__norank_c__bacteriap25	0.001239	0.004131	0.00023	0.001239	0.0003335	0.001055	0	0	2.03706	0.5648
d__Bacteria; k__norank_d__Bacteria; p__Proteobacteria; c__Alphaproteobacteria; o__Sphingomonadales; f__Sphingomonadaceae; g__Sandaracinobacter	0	0	0	0	0.000667	0.002109	0.001112	0.002723	8.77778	0.0324
d__Bacteria; k__norank_d__Bacteria; p__Acidobacteriota; c__Blastocatellia; o__11-24; f__norank_o__11-24; g__norank_f__norank_o__11-24	0.001429	0.005848	0.000345	0.001858	0	0	0	0	2.98183	0.3944
d__Bacteria; k__norank_d__Bacteria; p__Firmicutes; c__Bacilli; o__Entomoplasmatales; f__Entomoplasmatales_Incertae_Sedis; g__Candidatus_Hepatoplasma	0.001048	0.0062	0.00069	0.003716	0	0	0	0	0.52319	0.9138
d__Bacteria; k__norank_d__Bacteria; p__Bacteroidota; c__Bacteroidia; o__Bacteroidales; f__Paludibacteraceae; g__Paludibacter	0.001048	0.003212	0.00069	0.002067	0	0	0	0	2.4266	0.4887
d__Bacteria; k__norank_d__Bacteria; p__Campilobacterota; c__Campylobacteria; o__Campylobacterales; f__Sulfurimonadaceae; g__Sulfuricurvum	0.00162	0.006975	0.000115	0.0006193	0	0	0	0	1.02391	0.7955
d__Bacteria; k__norank_d__Bacteria; p__Actinobacteriota; c__Acidimicrobiia; o__Microtrichales; f__Microtrichaceae; g__norank_f__Microtrichaceae	0.0002858	0.001246	0.000115	0.0006193	0.001334	0.004218	0	0	1.10689	0.7754
d__Bacteria; k__norank_d__Bacteria; p__Synergistota; c__Synergistia; o__Synergistales; f__Synergistaceae; g__Thermovirga	0.0009528	0.003927	0.000115	0.0006193	0.000667	0.002109	0	0	1.02898	0.7942
d__Bacteria; k__norank_d__Bacteria; p__Firmicutes; c__D8A-2; o__norank_c__D8A-2; f__norank_o__norank_c__D8A-2; g__norank_f__norank_o__norank_c__D8A-2	0.0005717	0.003382	0.00115	0.004391	0	0	0	0	1.44964	0.6939
d__Bacteria; k__norank_d__Bacteria; p__Proteobacteria; c__Alphaproteobacteria; o__Rhizobiales; f__Amb-16S-1323; g__norank_f__Amb-16S-1323	0.0005717	0.002858	0.00115	0.006193	0	0	0	0	0.961944	0.8105
d__Bacteria; k__norank_d__Bacteria; p__Actinobacteriota; c__Actinobacteria; o__PeM15; f__norank_o__PeM15; g__norank_f__norank_o__PeM15	0.001143	0.002795	0.000575	0.003096	0	0	0	0	6.62817	0.08474
d__Bacteria; k__norank_d__Bacteria; p__Desulfobacterota; c__Syntrophobacteria; o__Syntrophobacterales; f__Syntrophobacteraceae; g__norank_f__Syntrophobacteraceae	0.001715	0.01015	0	0	0	0	0	0	1.28571	0.7325
d__Bacteria; k__norank_d__Bacteria; p__Actinobacteriota; c__Actinobacteria; o__Frankiales; f__Sporichthyaceae; g__Longivirga	0.000667	0.003005	0.001035	0.004465	0	0	0	0	1.0911	0.7792
d__Bacteria; k__norank_d__Bacteria; p__Bacteroidota; c__Bacteroidia; o__Bacteroidales; f__Dysgonomonadaceae; g__Proteiniphilum	0.001239	0.003625	0.000115	0.0006193	0.0003335	0.001055	0	0	3.06002	0.3825
d__Bacteria; k__norank_d__Bacteria; p__Patescibacteria; c__Saccharimonadia; o__Saccharimonadales; f__Saccharimonadaceae; g__Candidatus_Saccharimonas	0.0005717	0.002858	0	0	0	0	0.001112	0.002723	4.60675	0.203
d__Bacteria; k__norank_d__Bacteria; p__Firmicutes; c__Clostridia; o__Eubacteriales; f__Eubacteriaceae; g__Pseudoramibacter	0.0007622	0.002812	0.000575	0.002196	0.0003335	0.001055	0	0	0.618356	0.8922
d__Bacteria; k__norank_d__Bacteria; p__Firmicutes; c__Negativicutes; o__Veillonellales-Selenomonadales; f__Selenomonadaceae; g__Mitsuokella	0	0	0	0	0.001667	0.005273	0	0	7	0.0719
d__Bacteria; k__norank_d__Bacteria; p__Proteobacteria; c__Alphaproteobacteria; o__Rhizobiales; f__unclassified_o__Rhizobiales; g__unclassified_o__Rhizobiales	0	0	0	0	0.001667	0.005273	0	0	7	0.0719
d__Bacteria; k__norank_d__Bacteria; p__Firmicutes; c__Clostridia; o__Lachnospirales; f__Lachnospiraceae; g__Moryella	0.0002858	0.001691	0.00138	0.007431	0	0	0	0	0.535162	0.9111
d__Bacteria; k__norank_d__Bacteria; p__Proteobacteria; c__Alphaproteobacteria; o__Rhodospirillales; f__Rhodospirillaceae; g__Candidatus_Riegeria	0.0007622	0.002153	0.000345	0.001365	0	0	0.0005558	0.001361	2.35815	0.5015
d__Bacteria; k__norank_d__Bacteria; p__Planctomycetota; c__Phycisphaerae; o__Phycisphaerales; f__Phycisphaeraceae; g__SM1A02	0.0008575	0.003991	0.0008049	0.002119	0	0	0	0	2.45566	0.4834
d__Bacteria; k__norank_d__Bacteria; p__Firmicutes; c__Clostridia; o__norank_c__Clostridia; f__Hungateiclostridiaceae; g__HN-HF0106	0.0008575	0.004528	0.00046	0.001937	0.0003335	0.001055	0	0	0.633923	0.8886
d__Bacteria; k__norank_d__Bacteria; p__Proteobacteria; c__Alphaproteobacteria; o__Azospirillales; f__Azospirillales_Incertae_Sedis; g__Stella	0.0009528	0.005088	0.00069	0.003716	0	0	0	0	0.991851	0.8032
d__Bacteria; k__norank_d__Bacteria; p__Bacteroidota; c__Bacteroidia; o__Flavobacteriales; f__Weeksellaceae; g__Moheibacter	0.0002858	0.0009472	0.000115	0.0006193	0.000667	0.002109	0.0005558	0.001361	1.56156	0.6681
d__Bacteria; k__norank_d__Bacteria; p__Firmicutes; c__Clostridia; o__Peptostreptococcales-Tissierellales; f__Proteiniboraceae; g__Proteiniborus	0.00162	0.009583	0	0	0	0	0	0	1.28571	0.7325
d__Bacteria; k__norank_d__Bacteria; p__Bacteroidota; c__Bacteroidia; o__Chitinophagales; f__37-13; g__norank_f__37-13	0.001048	0.005648	0.00023	0.00086	0.0003335	0.001055	0	0	0.642215	0.8867
d__Bacteria; k__norank_d__Bacteria; p__Firmicutes; c__Clostridia; o__Peptostreptococcales-Tissierellales; f__norank_o__Peptostreptococcales-Tissierellales; g__Helcococcus	0.0005717	0.003382	0.001035	0.005573	0	0	0	0	0.535162	0.9111
d__Bacteria; k__norank_d__Bacteria; p__Firmicutes; c__Bacilli; o__Bacillales; f__Bacillaceae; g__Geobacillus	0.0005717	0.002356	0.00069	0.00258	0.0003335	0.001055	0	0	0.676468	0.8787
d__Bacteria; k__norank_d__Bacteria; p__Acidobacteriota; c__Vicinamibacteria; o__Vicinamibacterales; f__Vicinamibacteraceae; g__Luteitalea	0	0	0.0009199	0.004954	0.000667	0.002109	0	0	3.35659	0.3398
d__Bacteria; k__norank_d__Bacteria; p__Proteobacteria; c__Gammaproteobacteria; o__Diplorickettsiales; f__Diplorickettsiaceae; g__Aquicella	0.001239	0.003533	0	0	0.0003335	0.001055	0	0	5.22483	0.1561
d__Bacteria; k__norank_d__Bacteria; p__Firmicutes; c__Negativicutes; o__Acidaminococcales; f__Acidaminococcaceae; g__Succiniclasticum	0.0007622	0.002812	0.00046	0.001937	0.0003335	0.001055	0	0	0.634325	0.8885
d__Bacteria; k__norank_d__Bacteria; p__Proteobacteria; c__Alphaproteobacteria; o__Azospirillales; f__norank_o__Azospirillales; g__norank_f__norank_o__Azospirillales	0.0007622	0.0023	0.000115	0.0006193	0.000667	0.002109	0	0	2.12288	0.5473
d__Bacteria; k__norank_d__Bacteria; p__Acidobacteriota; c__Acidobacteriae; o__Acidobacteriales; f__norank_o__Acidobacteriales; g__norank_f__norank_o__Acidobacteriales	0.001429	0.005904	0.000115	0.0006193	0	0	0	0	1.98494	0.5755
d__Bacteria; k__norank_d__Bacteria; p__Proteobacteria; c__Alphaproteobacteria; o__Rhizobiales; f__A0839; g__norank_f__A0839	0.0008575	0.004528	0.000345	0.001365	0.0003335	0.001055	0	0	0.633923	0.8886
d__Bacteria; k__norank_d__Bacteria; p__Proteobacteria; c__Gammaproteobacteria; o__Enterobacterales; f__unclassified_o__Enterobacterales; g__unclassified_o__Enterobacterales	0.0003811	0.002255	0.00115	0.006193	0	0	0	0	0.535162	0.9111
d__Bacteria; k__norank_d__Bacteria; p__Firmicutes; c__Limnochordia; o__Limnochordales; f__Limnochordaceae; g__norank_f__Limnochordaceae	0.001524	0.006335	0	0	0	0	0	0	2.60398	0.4568
d__Bacteria; k__norank_d__Bacteria; p__Actinobacteriota; c__Actinobacteria; o__Kineosporiales; f__Kineosporiaceae; g__Kineococcus	0.001524	0.009019	0	0	0	0	0	0	1.28571	0.7325
d__Bacteria; k__norank_d__Bacteria; p__Acidobacteriota; c__Acidobacteriae; o__Solibacterales; f__Solibacteraceae; g__Candidatus_Solibacter	0.0003811	0.002255	0.000575	0.003096	0	0	0.0005558	0.001361	3.02839	0.3873
d__Bacteria; k__norank_d__Bacteria; p__Bacteroidota; c__Bacteroidia; o__Sphingobacteriales; f__LiUU-11-161; g__norank_f__LiUU-11-161	0.001048	0.004559	0.000115	0.0006193	0.0003335	0.001055	0	0	2.04824	0.5625
d__Bacteria; k__norank_d__Bacteria; p__Firmicutes; c__Clostridia; o__Peptostreptococcales-Tissierellales; f__Anaerovoracaceae; g__Eubacterium_brachy_group	0.0004764	0.001646	0.000115	0.0006193	0.0003335	0.001055	0.0005558	0.001361	1.51306	0.6793
d__Bacteria; k__norank_d__Bacteria; p__Actinobacteriota; c__Actinobacteria; o__unclassified_c__Actinobacteria; f__unclassified_c__Actinobacteria; g__unclassified_c__Actinobacteria	0.001143	0.004982	0	0	0.0003335	0.001055	0	0	2.72718	0.4356
d__Bacteria; k__norank_d__Bacteria; p__Bacteroidota; c__Bacteroidia; o__Bacteroidales; f__Dysgonomonadaceae; g__Fermentimonas	0.001143	0.005658	0	0	0.0003335	0.001055	0	0	3.2583	0.3535
d__Bacteria; k__norank_d__Bacteria; p__Proteobacteria; c__Alphaproteobacteria; o__Sphingomonadales; f__Sphingomonadaceae; g__Rhizorhapis	0.0005717	0.003382	0.000345	0.001858	0	0	0.0005558	0.001361	3.0202	0.3885
d__Bacteria; k__norank_d__Bacteria; p__Firmicutes; c__Bacilli; o__Bacillales; f__Bacillaceae; g__Anoxybacillus	0.0005717	0.00206	0.00023	0.00086	0.000667	0.002109	0	0	0.691021	0.8753
d__Bacteria; k__norank_d__Bacteria; p__Cloacimonadota; c__Cloacimonadia; o__Cloacimonadales; f__W27; g__norank_f__W27	0.001334	0.003896	0.000115	0.0006193	0	0	0	0	4.36209	0.2249
d__Bacteria; k__norank_d__Bacteria; p__Proteobacteria; c__Alphaproteobacteria; o__Rhizobiales; f__Beijerinckiaceae; g__Beijerinckia	0.001334	0.003811	0.000115	0.0006193	0	0	0	0	4.40107	0.2213
d__Bacteria; k__norank_d__Bacteria; p__Proteobacteria; c__Alphaproteobacteria; o__Sphingomonadales; f__Sphingomonadaceae; g__Sphingorhabdus	0.0001906	0.001127	0.00069	0.00258	0	0	0.0005558	0.001361	3.13643	0.3711
d__Bacteria; k__norank_d__Bacteria; p__Proteobacteria; c__Gammaproteobacteria; o__Xanthomonadales; f__Rhodanobacteraceae; g__norank_f__Rhodanobacteraceae	9.528e-05	0.0005637	0	0	0.001334	0.004218	0	0	3.25579	0.3538
d__Bacteria; k__norank_d__Bacteria; p__Proteobacteria; c__Alphaproteobacteria; o__Acetobacterales; f__Acetobacteraceae; g__Acidisoma	0.0002858	0.001246	0	0	0	0	0.001112	0.002723	4.68297	0.1965
d__Bacteria; k__norank_d__Bacteria; p__Actinobacteriota; c__Acidimicrobiia; o__norank_c__Acidimicrobiia; f__norank_o__norank_c__Acidimicrobiia; g__norank_f__norank_o__norank_c__Acidimicrobiia	0.0007622	0.002438	0.000575	0.003096	0	0	0	0	2.88357	0.4099
d__Bacteria; k__norank_d__Bacteria; p__Myxococcota; c__Polyangia; o__Polyangiales; f__BIrii41; g__norank_f__BIrii41	0.001334	0.004799	0	0	0	0	0	0	5.34191	0.1484
d__Bacteria; k__norank_d__Bacteria; p__Verrucomicrobiota; c__Lentisphaeria; o__Victivallales; f__Victivallaceae; g__unclassified_f__Victivallaceae	0	0	0	0	0.001334	0.004218	0	0	7	0.0719
d__Bacteria; k__norank_d__Bacteria; p__Firmicutes; c__Clostridia; o__Oscillospirales; f__Oscillospiraceae; g__Papillibacter	0	0	0	0	0.001334	0.004218	0	0	7	0.0719
d__Bacteria; k__norank_d__Bacteria; p__Firmicutes; c__Bacilli; o__Alicyclobacillales; f__Alicyclobacillaceae; g__Tumebacillus	0.001334	0.007892	0	0	0	0	0	0	1.28571	0.7325
d__Bacteria; k__norank_d__Bacteria; p__Cyanobacteria; c__Cyanobacteriia; o__Cyanobacteriales; f__Coleofasciculaceae; g__norank_f__Coleofasciculaceae	0	0	0	0	0.001334	0.004218	0	0	7	0.0719
d__Bacteria; k__norank_d__Bacteria; p__Firmicutes; c__Clostridia; o__Oscillospirales; f__Ruminococcaceae; g__Phocea	0	0	0	0	0.001334	0.004218	0	0	7	0.0719
d__Bacteria; k__norank_d__Bacteria; p__Actinobacteriota; c__Actinobacteria; o__Propionibacteriales; f__Propionibacteriaceae; g__Aestuariimicrobium	0	0	0	0	0.001334	0.004218	0	0	7	0.0719
d__Bacteria; k__norank_d__Bacteria; p__Chloroflexi; c__Ktedonobacteria; o__Ktedonobacterales; f__JG30-KF-AS9; g__norank_f__JG30-KF-AS9	0.001334	0.007892	0	0	0	0	0	0	1.28571	0.7325
d__Bacteria; k__norank_d__Bacteria; p__Actinobacteriota; c__Coriobacteriia; o__OPB41; f__norank_o__OPB41; g__norank_f__norank_o__OPB41	0.0007622	0.003533	0	0	0	0	0.0005558	0.001361	4.46032	0.2159
d__Bacteria; k__norank_d__Bacteria; p__Actinobacteriota; c__Actinobacteria; o__Bifidobacteriales; f__Bifidobacteriaceae; g__Pseudoscardovia	0.0001906	0.0007854	0	0	0	0	0.001112	0.002723	4.76036	0.1902
d__Bacteria; k__norank_d__Bacteria; p__Actinobacteriota; c__Actinobacteria; o__Propionibacteriales; f__Propionibacteriaceae; g__Propionicicella	0.0009528	0.005637	0.000345	0.001365	0	0	0	0	1.42267	0.7002
d__Bacteria; k__norank_d__Bacteria; p__Proteobacteria; c__Gammaproteobacteria; o__Methylococcales; f__Methylomonadaceae; g__Methylomicrobium	0.0002858	0.001691	0	0	0.001	0.003164	0	0	3.18315	0.3642
d__Bacteria; k__norank_d__Bacteria; p__Actinobacteriota; c__Actinobacteria; o__Micromonosporales; f__Micromonosporaceae; g__Virgisporangium	0.0003811	0.002255	0.00023	0.00086	0.000667	0.002109	0	0	1.33766	0.7202
d__Bacteria; k__norank_d__Bacteria; p__Proteobacteria; c__Alphaproteobacteria; o__Rhizobiales; f__Labraceae; g__Labrys	0.001048	0.005101	0.00023	0.001239	0	0	0	0	1.87704	0.5983
d__Bacteria; k__norank_d__Bacteria; p__Desulfobacterota; c__Desulfobulbia; o__Desulfobulbales; f__norank_o__Desulfobulbales; g__norank_f__norank_o__Desulfobulbales	0	0	0.001265	0.006812	0	0	0	0	1.75862	0.624
d__Bacteria; k__norank_d__Bacteria; p__Myxococcota; c__Polyangia; o__Polyangiales; f__Polyangiaceae; g__norank_f__Polyangiaceae	0.0005717	0.00206	0.00069	0.002251	0	0	0	0	1.66934	0.6438
d__Bacteria; k__norank_d__Bacteria; p__Proteobacteria; c__Gammaproteobacteria; o__Burkholderiales; f__Comamonadaceae; g__Sphaerotilus	0.0004764	0.002818	0.000115	0.0006193	0.000667	0.002109	0	0	1.37552	0.7113
d__Bacteria; k__norank_d__Bacteria; p__Entotheonellaeota; c__Entotheonellia; o__Entotheonellales; f__Entotheonellaceae; g__norank_f__Entotheonellaceae	0.001143	0.004712	0.000115	0.0006193	0	0	0	0	1.02402	0.7954
d__Bacteria; k__norank_d__Bacteria; p__Chloroflexi; c__Anaerolineae; o__Anaerolineales; f__Anaerolineaceae; g__Anaerolinea	9.528e-05	0.0005637	0.00115	0.006193	0	0	0	0	0.535162	0.9111
d__Bacteria; k__norank_d__Bacteria; p__Firmicutes; c__Bacilli; o__Lactobacillales; f__Leuconostocaceae; g__Leuconostoc	0.0005717	0.002858	0.000115	0.0006193	0	0	0.0005558	0.001361	2.35455	0.5022
d__Bacteria; k__norank_d__Bacteria; p__Actinobacteriota; c__Coriobacteriia; o__Coriobacteriales; f__Coriobacteriales_Incertae_Sedis; g__Raoultibacter	0	0	0.000575	0.002196	0.000667	0.001406	0	0	6.75498	0.08013
d__Bacteria; k__norank_d__Bacteria; p__Proteobacteria; c__Gammaproteobacteria; o__Burkholderiales; f__Rhodocyclaceae; g__Candidatus_Accumulibacter	0.001239	0.006217	0	0	0	0	0	0	3.95604	0.2662
d__Bacteria; k__norank_d__Bacteria; p__Firmicutes; c__Negativicutes; o__Veillonellales-Selenomonadales; f__Veillonellaceae; g__Allisonella	0	0	0.00023	0.001239	0.001	0.003164	0	0	3.48928	0.3222
d__Bacteria; k__norank_d__Bacteria; p__Chloroflexi; c__Anaerolineae; o__C10-SB1A; f__norank_o__C10-SB1A; g__norank_f__norank_o__C10-SB1A	9.528e-05	0.0005637	0.000575	0.003096	0	0	0.0005558	0.001361	3.12112	0.3733
d__Bacteria; k__norank_d__Bacteria; p__Bacteroidota; c__Bacteroidia; o__Cytophagales; f__Microscillaceae; g__OLB12	0.0008575	0.00327	0.000345	0.001858	0	0	0	0	1.90344	0.5927
d__Bacteria; k__norank_d__Bacteria; p__Myxococcota; c__Myxococcia; o__Myxococcales; f__Anaeromyxobacteraceae; g__Anaeromyxobacter	0.0008575	0.003557	0	0	0.0003335	0.001055	0	0	3.25133	0.3545
d__Bacteria; k__norank_d__Bacteria; p__RCP2-54; c__norank_p__RCP2-54; o__norank_c__norank_p__RCP2-54; f__norank_o__norank_c__norank_p__RCP2-54; g__norank_f__norank_o__norank_c__norank_p__RCP2-54	0.0008575	0.003464	0	0	0.0003335	0.001055	0	0	4.12665	0.2481
d__Bacteria; k__norank_d__Bacteria; p__Synergistota; c__Synergistia; o__Synergistales; f__Synergistaceae; g__Cloacibacillus	0.0003811	0.002255	0.000115	0.0006193	0.000667	0.002109	0	0	1.37552	0.7113
d__Bacteria; k__norank_d__Bacteria; p__Bacteroidota; c__Bacteroidia; o__Bacteroidales; f__Dysgonomonadaceae; g__Petrimonas	0.001048	0.0062	0.000115	0.0006193	0	0	0	0	0.52319	0.9138
d__Bacteria; k__norank_d__Bacteria; p__Chloroflexi; c__AD3; o__norank_c__AD3; f__norank_o__norank_c__AD3; g__norank_f__norank_o__norank_c__AD3	0	0	0.00115	0.005063	0	0	0	0	3.56176	0.3128
d__Bacteria; k__norank_d__Bacteria; p__Proteobacteria; c__Gammaproteobacteria; o__Enterobacterales; f__Morganellaceae; g__Proteus	0.0004764	0.002818	0	0	0.000667	0.001406	0	0	8.41245	0.03821
d__Bacteria; k__norank_d__Bacteria; p__Proteobacteria; c__Gammaproteobacteria; o__Xanthomonadales; f__Rhodanobacteraceae; g__Chujaibacter	0.001143	0.006764	0	0	0	0	0	0	1.28571	0.7325
d__Bacteria; k__norank_d__Bacteria; p__Acidobacteriota; c__Aminicenantia; o__Aminicenantales; f__norank_o__Aminicenantales; g__norank_f__norank_o__Aminicenantales	0.001143	0.006764	0	0	0	0	0	0	1.28571	0.7325
d__Bacteria; k__norank_d__Bacteria; p__Bacteroidota; c__Bacteroidia; o__Cytophagales; f__Hymenobacteraceae; g__Adhaeribacter	0.001143	0.006764	0	0	0	0	0	0	1.28571	0.7325
d__Bacteria; k__norank_d__Bacteria; p__Firmicutes; c__Bacilli; o__unclassified_c__Bacilli; f__unclassified_c__Bacilli; g__unclassified_c__Bacilli	0.001143	0.00412	0	0	0	0	0	0	3.95562	0.2663
d__Bacteria; k__norank_d__Bacteria; p__Firmicutes; c__Bacilli; o__Bacillales; f__Bacillaceae; g__unclassified_f__Bacillaceae	0.000667	0.002894	0.000115	0.0006193	0.0003335	0.001055	0	0	1.34885	0.7176
d__Bacteria; k__norank_d__Bacteria; p__Actinobacteriota; c__Actinobacteria; o__Micrococcales; f__Cellulomonadaceae; g__unclassified_f__Cellulomonadaceae	0	0	0.000115	0.0006193	0.001	0.003164	0	0	3.48928	0.3222
d__Bacteria; k__norank_d__Bacteria; p__Proteobacteria; c__Gammaproteobacteria; o__Burkholderiales; f__Rhodocyclaceae; g__Sulfurisoma	0	0	0	0	0	0	0.001112	0.002723	12.3333	0.006324
d__Bacteria; k__norank_d__Bacteria; p__Proteobacteria; c__Alphaproteobacteria; o__Rhizobiales; f__Beijerinckiaceae; g__Roseiarcus	0.0007622	0.003969	0	0	0.0003335	0.001055	0	0	2.75513	0.4309
d__Bacteria; k__norank_d__Bacteria; p__Firmicutes; c__Bacilli; o__Staphylococcales; f__Staphylococcaceae; g__Aliicoccus	9.528e-05	0.0005637	0	0	0.001	0.002251	0	0	8.76245	0.03262
d__Bacteria; k__norank_d__Bacteria; p__Verrucomicrobiota; c__Verrucomicrobiae; o__Pedosphaerales; f__Pedosphaeraceae; g__ADurb.Bin063-1	0.0008575	0.005073	0.00023	0.001239	0	0	0	0	0.52319	0.9138
d__Bacteria; k__norank_d__Bacteria; p__Verrucomicrobiota; c__Verrucomicrobiae; o__Opitutales; f__Opitutaceae; g__Lacunisphaera	0.0002858	0.001691	0.00046	0.002477	0.0003335	0.001055	0	0	1.29524	0.7303
d__Bacteria; k__norank_d__Bacteria; p__Actinobacteriota; c__Actinobacteria; o__Propionibacteriales; f__Propionibacteriaceae; g__Microlunatus	0.0009528	0.002751	0.000115	0.0006193	0	0	0	0	3.15223	0.3687
d__Bacteria; k__norank_d__Bacteria; p__Actinobacteriota; c__Coriobacteriia; o__Coriobacteriales; f__Eggerthellaceae; g__CHKCI002	0.0003811	0.001346	0.000115	0.0006193	0	0	0.0005558	0.001361	2.44377	0.4855
d__Bacteria; k__norank_d__Bacteria; p__Halanaerobiaeota; c__Halanaerobiia; o__Halanaerobiales; f__Halobacteroidaceae; g__norank_f__Halobacteroidaceae	0.0004764	0.002818	0.000575	0.003096	0	0	0	0	0.528862	0.9125
d__Bacteria; k__norank_d__Bacteria; p__Synergistota; c__Synergistia; o__Synergistales; f__Synergistaceae; g__unclassified_f__Synergistaceae	0.001048	0.0062	0	0	0	0	0	0	1.28571	0.7325
d__Bacteria; k__norank_d__Bacteria; p__Proteobacteria; c__Gammaproteobacteria; o__Burkholderiales; f__Chitinimonadaceae; g__Chitinivorax	0.001048	0.003596	0	0	0	0	0	0	5.34191	0.1484
d__Bacteria; k__norank_d__Bacteria; p__Spirochaetota; c__Leptospirae; o__Leptospirales; f__Leptospiraceae; g__norank_f__Leptospiraceae	0.001048	0.0062	0	0	0	0	0	0	1.28571	0.7325
d__Bacteria; k__norank_d__Bacteria; p__Bacteroidota; c__Bacteroidia; o__Bacteroidales; f__Marinilabiliaceae; g__norank_f__Marinilabiliaceae	0.001048	0.005648	0	0	0	0	0	0	2.60398	0.4568
d__Bacteria; k__norank_d__Bacteria; p__Bacteroidota; c__Bacteroidia; o__Cytophagales; f__Spirosomaceae; g__Runella	0.001048	0.0062	0	0	0	0	0	0	1.28571	0.7325
d__Bacteria; k__norank_d__Bacteria; p__Proteobacteria; c__Gammaproteobacteria; o__Burkholderiales; f__Nitrosomonadaceae; g__Nitrosomonas	0.001048	0.0062	0	0	0	0	0	0	1.28571	0.7325
d__Bacteria; k__norank_d__Bacteria; p__Bacteroidota; c__Bacteroidia; o__Cytophagales; f__Microscillaceae; g__Chryseolinea	0	0	0.001035	0.005573	0	0	0	0	1.75862	0.624
d__Bacteria; k__norank_d__Bacteria; p__Bacteroidota; c__Bacteroidia; o__Flavobacteriales; f__Weeksellaceae; g__norank_f__Weeksellaceae	0.0005717	0.001713	0.00046	0.00172	0	0	0	0	2.00005	0.5724
d__Bacteria; k__norank_d__Bacteria; p__Acidobacteriota; c__Blastocatellia; o__Blastocatellales; f__Blastocatellaceae; g__Aridibacter	0	0	0.000345	0.001858	0.000667	0.002109	0	0	3.35659	0.3398
d__Bacteria; k__norank_d__Bacteria; p__Firmicutes; c__Bacilli; o__Aneurinibacillales; f__Aneurinibacillaceae; g__Aneurinibacillus	0.000667	0.002778	0	0	0.0003335	0.001055	0	0	2.72718	0.4356
d__Bacteria; k__norank_d__Bacteria; p__Firmicutes; c__Bacilli; o__Erysipelotrichales; f__Erysipelotrichaceae; g__Erysipelotrichaceae_UCG-006	0	0	0	0	0.001	0.003164	0	0	7	0.0719
d__Bacteria; k__norank_d__Bacteria; p__Halanaerobiaeota; c__Halanaerobiia; o__Halanaerobiales; f__Halanaerobiaceae; g__Halocella	0	0	0	0	0.001	0.003164	0	0	7	0.0719
d__Bacteria; k__norank_d__Bacteria; p__Firmicutes; c__Clostridia; o__Oscillospirales; f__Ruminococcaceae; g__Pygmaiobacter	0	0	0	0	0.001	0.003164	0	0	7	0.0719
d__Bacteria; k__norank_d__Bacteria; p__Verrucomicrobiota; c__Lentisphaeria; o__Victivallales; f__Victivallaceae; g__Victivallis	0	0	0	0	0.001	0.003164	0	0	7	0.0719
d__Bacteria; k__norank_d__Bacteria; p__Actinobacteriota; c__Actinobacteria; o__Micrococcales; f__Promicromonosporaceae; g__Promicromonospora	0	0	0	0	0.001	0.003164	0	0	7	0.0719
d__Bacteria; k__norank_d__Bacteria; p__Planctomycetota; c__Planctomycetes; o__Isosphaerales; f__Isosphaeraceae; g__Aquisphaera	0	0	0	0	0.001	0.003164	0	0	7	0.0719
d__Bacteria; k__norank_d__Bacteria; p__Proteobacteria; c__Alphaproteobacteria; o__Rickettsiales; f__norank_o__Rickettsiales; g__norank_f__norank_o__Rickettsiales	0	0	0	0	0.001	0.003164	0	0	7	0.0719
d__Bacteria; k__norank_d__Bacteria; p__Proteobacteria; c__Gammaproteobacteria; o__Burkholderiales; f__Sutterellaceae; g__norank_f__Sutterellaceae	9.528e-05	0.0005637	0.00023	0.00086	0.000667	0.002109	0	0	1.45468	0.6928
d__Bacteria; k__norank_d__Bacteria; p__Planctomycetota; c__OM190; o__norank_c__OM190; f__norank_o__norank_c__OM190; g__norank_f__norank_o__norank_c__OM190	0.0007622	0.003969	0.00023	0.00086	0	0	0	0	1.07356	0.7835
d__Bacteria; k__norank_d__Bacteria; p__Acidobacteriota; c__Blastocatellia; o__Blastocatellales; f__Blastocatellaceae; g__Stenotrophobacter	0.0002858	0.001691	0.000115	0.0006193	0	0	0.0005558	0.001361	3.10892	0.3751
d__Bacteria; k__norank_d__Bacteria; p__Acidobacteriota; c__Blastocatellia; o__unclassified_c__Blastocatellia; f__unclassified_c__Blastocatellia; g__unclassified_c__Blastocatellia	0.0009528	0.005637	0	0	0	0	0	0	1.28571	0.7325
d__Bacteria; k__norank_d__Bacteria; p__Proteobacteria; c__Gammaproteobacteria; o__Oceanospirillales; f__Kangiellaceae; g__norank_f__Kangiellaceae	0.0009528	0.005637	0	0	0	0	0	0	1.28571	0.7325
d__Bacteria; k__norank_d__Bacteria; p__Actinobacteriota; c__Actinobacteria; o__Micrococcales; f__Dermacoccaceae; g__Dermacoccus	0.0002858	0.001246	0	0	0.000667	0.002109	0	0	2.81374	0.4212
d__Bacteria; k__norank_d__Bacteria; p__Proteobacteria; c__Alphaproteobacteria; o__Rhodobacterales; f__Rhodobacteraceae; g__Aestuariicoccus	0.0003811	0.001767	0.00023	0.001239	0.0003335	0.001055	0	0	0.95834	0.8113
d__Bacteria; k__norank_d__Bacteria; p__Planctomycetota; c__Planctomycetes; o__Isosphaerales; f__Isosphaeraceae; g__unclassified_f__Isosphaeraceae	0.0003811	0.002255	0	0	0	0	0.0005558	0.001361	5.74445	0.1247
d__Bacteria; k__norank_d__Bacteria; p__Patescibacteria; c__ABY1; o__Candidatus_Falkowbacteria; f__norank_o__Candidatus_Falkowbacteria; g__norank_f__norank_o__Candidatus_Falkowbacteria	0	0	0.0009199	0.004954	0	0	0	0	1.75862	0.624
d__Bacteria; k__norank_d__Bacteria; p__Actinobacteriota; c__Actinobacteria; o__Actinomycetales; f__Actinomycetaceae; g__norank_f__Actinomycetaceae	0.0005717	0.002491	0.000345	0.001858	0	0	0	0	0.991851	0.8032
d__Bacteria; k__norank_d__Bacteria; p__Gemmatimonadota; c__Longimicrobia; o__Longimicrobiales; f__Longimicrobiaceae; g__Longimicrobium	9.528e-05	0.0005637	0.0008049	0.002769	0	0	0	0	2.96445	0.3971
d__Bacteria; k__norank_d__Bacteria; p__Chloroflexi; c__Chloroflexia; o__Chloroflexales; f__Roseiflexaceae; g__unclassified_f__Roseiflexaceae	0.000667	0.002778	0.00023	0.001239	0	0	0	0	1.02391	0.7955
d__Bacteria; k__norank_d__Bacteria; p__SAR324_cladeMarine_group_B; c__norank_p__SAR324_cladeMarine_group_B; o__norank_c__norank_p__SAR324_cladeMarine_group_B; f__norank_o__norank_c__norank_p__SAR324_cladeMarine_group_B; g__norank_f__norank_o__norank_c__norank_p__SAR324_cladeMarine_group_B	0.0001906	0.001127	0.00069	0.003716	0	0	0	0	0.535162	0.9111
d__Bacteria; k__norank_d__Bacteria; p__Actinobacteriota; c__Coriobacteriia; o__Coriobacteriales; f__Eggerthellaceae; g__Paraeggerthella	9.528e-05	0.0005637	0.000115	0.0006193	0.000667	0.002109	0	0	1.4783	0.6873
d__Bacteria; k__norank_d__Bacteria; p__Actinobacteriota; c__Thermoleophilia; o__Solirubrobacterales; f__Solirubrobacteraceae; g__Patulibacter	0.0007622	0.004509	0.000115	0.0006193	0	0	0	0	0.52319	0.9138
d__Bacteria; k__norank_d__Bacteria; p__Gemmatimonadota; c__Longimicrobia; o__Longimicrobiales; f__Longimicrobiaceae; g__YC-ZSS-LKJ147	0.0008575	0.005073	0	0	0	0	0	0	1.28571	0.7325
d__Bacteria; k__norank_d__Bacteria; p__Verrucomicrobiota; c__Chlamydiae; o__Chlamydiales; f__unclassified_o__Chlamydiales; g__unclassified_o__Chlamydiales	0.0008575	0.004072	0	0	0	0	0	0	2.60398	0.4568
d__Bacteria; k__norank_d__Bacteria; p__Planctomycetota; c__Pla3_lineage; o__norank_c__Pla3_lineage; f__norank_o__norank_c__Pla3_lineage; g__norank_f__norank_o__norank_c__Pla3_lineage	0.0008575	0.005073	0	0	0	0	0	0	1.28571	0.7325
d__Bacteria; k__norank_d__Bacteria; p__Desulfobacterota; c__Desulfuromonadia; o__Geobacterales; f__Geobacteraceae; g__unclassified_f__Geobacteraceae	0.0008575	0.002472	0	0	0	0	0	0	6.76466	0.07979
d__Bacteria; k__norank_d__Bacteria; p__Firmicutes; c__Syntrophomonadia; o__Syntrophomonadales; f__Syntrophomonadaceae; g__unclassified_f__Syntrophomonadaceae	0.0008575	0.005073	0	0	0	0	0	0	1.28571	0.7325
d__Bacteria; k__norank_d__Bacteria; p__Firmicutes; c__Bacilli; o__Mycoplasmatales; f__Mycoplasmataceae; g__norank_f__Mycoplasmataceae	0.0003811	0.002255	0.00046	0.002477	0	0	0	0	0.528862	0.9125
d__Bacteria; k__norank_d__Bacteria; p__Firmicutes; c__Limnochordia; o__M55-D21; f__norank_o__M55-D21; g__norank_f__norank_o__M55-D21	0.0004764	0.001834	0.000345	0.001365	0	0	0	0	1.39016	0.7078
d__Bacteria; k__norank_d__Bacteria; p__Firmicutes; c__Bacilli; o__Thermoactinomycetales; f__Thermoactinomycetaceae; g__Thermoactinomyces	0.0004764	0.002308	0.000345	0.001858	0	0	0	0	0.991851	0.8032
d__Bacteria; k__norank_d__Bacteria; p__Acidobacteriota; c__Thermoanaerobaculia; o__Thermoanaerobaculales; f__Thermoanaerobaculaceae; g__Thermoanaerobaculum	0	0	0.0008049	0.004335	0	0	0	0	1.75862	0.624
d__Bacteria; k__norank_d__Bacteria; p__Nitrospirota; c__Thermodesulfovibrionia; o__norank_c__Thermodesulfovibrionia; f__norank_o__norank_c__Thermodesulfovibrionia; g__norank_f__norank_o__norank_c__Thermodesulfovibrionia	0	0	0.0008049	0.004335	0	0	0	0	1.75862	0.624
d__Bacteria; k__norank_d__Bacteria; p__Firmicutes; c__Desulfotomaculia; o__Desulfotomaculales; f__norank_o__Desulfotomaculales; g__Desulfurispora	0	0	0.0008049	0.003745	0	0	0	0	3.56176	0.3128
d__Bacteria; k__norank_d__Bacteria; p__Bacteroidota; c__Bacteroidia; o__Flavobacteriales; f__Flavobacteriaceae; g__Myroides	0	0	0.0008049	0.004335	0	0	0	0	1.75862	0.624
d__Bacteria; k__norank_d__Bacteria; p__Planctomycetota; c__Planctomycetes; o__Isosphaerales; f__Isosphaeraceae; g__norank_f__Isosphaeraceae	0.0005717	0.00206	0.00023	0.00086	0	0	0	0	1.42101	0.7006
d__Bacteria; k__norank_d__Bacteria; p__Desulfobacterota; c__Desulfobulbia; o__Desulfobulbales; f__Desulfocapsaceae; g__Desulfobacterium_catecholicum_group	9.528e-05	0.0005637	0.00069	0.003716	0	0	0	0	0.535162	0.9111
d__Bacteria; k__norank_d__Bacteria; p__Bacteroidota; c__Rhodothermia; o__Rhodothermales; f__Rhodothermaceae; g__norank_f__Rhodothermaceae	0.000667	0.003946	0.000115	0.0006193	0	0	0	0	0.52319	0.9138
d__Bacteria; k__norank_d__Bacteria; p__Firmicutes; c__Clostridia; o__Peptostreptococcales-Tissierellales; f__norank_o__Peptostreptococcales-Tissierellales; g__Alkaliphilus	0.000667	0.002399	0.000115	0.0006193	0	0	0	0	3.05062	0.3839
d__Bacteria; k__norank_d__Bacteria; p__Firmicutes; c__Bacilli; o__Paenibacillales; f__Paenibacillaceae; g__Cohnella	0	0	0.000115	0.0006193	0.000667	0.002109	0	0	3.48928	0.3222
d__Bacteria; k__norank_d__Bacteria; p__Myxococcota; c__Polyangia; o__Nannocystales; f__Nannocystaceae; g__Nannocystis	0.000667	0.003005	0.000115	0.0006193	0	0	0	0	1.02391	0.7955
d__Bacteria; k__norank_d__Bacteria; p__Planctomycetota; c__Planctomycetes; o__Isosphaerales; f__Isosphaeraceae; g__Tundrisphaera	0.0001906	0.001127	0.000575	0.003096	0	0	0	0	0.535162	0.9111
d__Bacteria; k__norank_d__Bacteria; p__Bdellovibrionota; c__Bdellovibrionia; o__Bdellovibrionales; f__Bdellovibrionaceae; g__OM27_clade	0.0001906	0.001127	0.000575	0.003096	0	0	0	0	0.535162	0.9111
d__Bacteria; k__norank_d__Bacteria; p__Proteobacteria; c__Gammaproteobacteria; o__Pseudomonadales; f__Moraxellaceae; g__unclassified_f__Moraxellaceae	0.0001906	0.001127	0.000575	0.001561	0	0	0	0	4.37214	0.224
d__Bacteria; k__norank_d__Bacteria; p__Proteobacteria; c__Gammaproteobacteria; o__Burkholderiales; f__Burkholderiaceae; g__Polynucleobacter	9.528e-05	0.0005637	0	0	0.000667	0.002109	0	0	3.25579	0.3538
d__Bacteria; k__norank_d__Bacteria; p__Firmicutes; c__Clostridia; o__Peptostreptococcales-Tissierellales; f__Anaerovoracaceae; g__S5-A14a	9.528e-05	0.0005637	0	0	0.000667	0.002109	0	0	3.25579	0.3538
d__Bacteria; k__norank_d__Bacteria; p__Acidobacteriota; c__Acidobacteriae; o__unclassified_c__Acidobacteriae; f__unclassified_c__Acidobacteriae; g__unclassified_c__Acidobacteriae	0.0007622	0.003244	0	0	0	0	0	0	2.60398	0.4568
d__Bacteria; k__norank_d__Bacteria; p__Firmicutes; c__Clostridia; o__Clostridiales; f__Clostridiaceae; g__Clostridium_sensu_stricto_13	0.0007622	0.003244	0	0	0	0	0	0	2.60398	0.4568
d__Bacteria; k__norank_d__Bacteria; p__Actinobacteriota; c__Actinobacteria; o__Bifidobacteriales; f__Bifidobacteriaceae; g__Gardnerella	0.0007622	0.002812	0	0	0	0	0	0	3.95562	0.2663
d__Bacteria; k__norank_d__Bacteria; p__Firmicutes; c__Bacilli; o__Lactobacillales; f__Streptococcaceae; g__Lactovum	0.0007622	0.004509	0	0	0	0	0	0	1.28571	0.7325
d__Bacteria; k__norank_d__Bacteria; p__Proteobacteria; c__Alphaproteobacteria; o__Rickettsiales; f__unclassified_o__Rickettsiales; g__unclassified_o__Rickettsiales	0.0007622	0.00344	0	0	0	0	0	0	3.95604	0.2662
d__Bacteria; k__norank_d__Bacteria; p__Proteobacteria; c__Gammaproteobacteria; o__211ds20; f__norank_o__211ds20; g__norank_f__norank_o__211ds20	0.0007622	0.004509	0	0	0	0	0	0	1.28571	0.7325
d__Bacteria; k__norank_d__Bacteria; p__Firmicutes; c__Bacilli; o__Bacillales; f__Bacillaceae; g__Oceanobacillus	0.0007622	0.003036	0	0	0	0	0	0	3.95562	0.2663
d__Bacteria; k__norank_d__Bacteria; p__Verrucomicrobiota; c__Verrucomicrobiae; o__Verrucomicrobiales; f__Verrucomicrobiaceae; g__norank_f__Verrucomicrobiaceae	0.0007622	0.003533	0	0	0	0	0	0	2.60398	0.4568
d__Bacteria; k__norank_d__Bacteria; p__Bacteroidota; c__Bacteroidia; o__Bacteroidales; f__Barnesiellaceae; g__unclassified_f__Barnesiellaceae	0.0007622	0.00344	0	0	0	0	0	0	3.95604	0.2662
d__Bacteria; k__norank_d__Bacteria; p__Firmicutes; c__Clostridia; o__Lachnospirales; f__Lachnospiraceae; g__A2	0.0001906	0.001127	0	0	0	0	0.0005558	0.001361	5.74445	0.1247
d__Bacteria; k__norank_d__Bacteria; p__Cyanobacteria; c__Cyanobacteriia; o__Cyanobacteriales; f__Chroococcidiopsaceae; g__Chroococcidiopsis_PCC_7203	0.0001906	0.001127	0	0	0	0	0.0005558	0.001361	5.74445	0.1247
d__Bacteria; k__norank_d__Bacteria; p__Proteobacteria; c__Gammaproteobacteria; o__Burkholderiales; f__Rhodocyclaceae; g__unclassified_f__Rhodocyclaceae	0.0002858	0.001691	0.00046	0.002477	0	0	0	0	0.535162	0.9111
d__Bacteria; k__norank_d__Bacteria; p__Firmicutes; c__Clostridia; o__Peptostreptococcales-Tissierellales; f__norank_o__Peptostreptococcales-Tissierellales; g__Gallicola	0.0002858	0.0009472	0.000115	0.0006193	0.0003335	0.001055	0	0	1.33353	0.7212
d__Bacteria; k__norank_d__Bacteria; p__Proteobacteria; c__Alphaproteobacteria; o__Rhizobiales; f__Hyphomicrobiaceae; g__Pedomicrobium	0.0002858	0.001246	0.000115	0.0006193	0.0003335	0.001055	0	0	1.00369	0.8004
d__Bacteria; k__norank_d__Bacteria; p__Myxococcota; c__Polyangia; o__Polyangiales; f__Polyangiaceae; g__unclassified_f__Polyangiaceae	0.0003811	0.001571	0.000345	0.001365	0	0	0	0	1.07356	0.7835
d__Bacteria; k__norank_d__Bacteria; p__Firmicutes; c__Limnochordia; o__norank_c__Limnochordia; f__norank_o__norank_c__Limnochordia; g__Hydrogenispora	0.0003811	0.002255	0	0	0.0003335	0.001055	0	0	3.11112	0.3748
d__Bacteria; k__norank_d__Bacteria; p__Proteobacteria; c__Gammaproteobacteria; o__Pseudomonadales; f__Pseudomonadaceae; g__Thiopseudomonas	0.0004764	0.002308	0.00023	0.001239	0	0	0	0	0.991851	0.8032
d__Bacteria; k__norank_d__Bacteria; p__Proteobacteria; c__Gammaproteobacteria; o__Methylococcales; f__Methylomonadaceae; g__Methylobacter	0	0	0.00069	0.003136	0	0	0	0	3.56176	0.3128
d__Bacteria; k__norank_d__Bacteria; p__Myxococcota; c__Myxococcia; o__Myxococcales; f__Myxococcaceae; g__Cystobacter	0	0	0.00069	0.003716	0	0	0	0	1.75862	0.624
d__Bacteria; k__norank_d__Bacteria; p__Proteobacteria; c__Gammaproteobacteria; o__R7C24; f__norank_o__R7C24; g__norank_f__norank_o__R7C24	0	0	0.00069	0.003136	0	0	0	0	3.56176	0.3128
d__Bacteria; k__norank_d__Bacteria; p__Proteobacteria; c__Gammaproteobacteria; o__PLTA13; f__norank_o__PLTA13; g__norank_f__norank_o__PLTA13	0.0005717	0.002491	0.000115	0.0006193	0	0	0	0	1.02391	0.7955
d__Bacteria; k__norank_d__Bacteria; p__Firmicutes; c__Bacilli; o__Thermoactinomycetales; f__Thermoactinomycetaceae; g__norank_f__Thermoactinomycetaceae	0	0	0.000115	0.0006193	0	0	0.0005558	0.001361	6.12349	0.1058
d__Bacteria; k__norank_d__Bacteria; p__Proteobacteria; c__Gammaproteobacteria; o__Xanthomonadales; f__Rhodanobacteraceae; g__Aquimonas	0	0	0.000115	0.0006193	0	0	0.0005558	0.001361	6.12349	0.1058
d__Bacteria; k__norank_d__Bacteria; p__Firmicutes; c__Clostridia; o__Clostridiales; f__norank_o__Clostridiales; g__norank_f__norank_o__Clostridiales	9.528e-05	0.0005637	0.000575	0.003096	0	0	0	0	0.535162	0.9111
d__Bacteria; k__norank_d__Bacteria; p__Proteobacteria; c__Alphaproteobacteria; o__Rhizobiales; f__Kaistiaceae; g__Kaistia	0.000667	0.002894	0	0	0	0	0	0	3.95604	0.2662
d__Bacteria; k__norank_d__Bacteria; p__Proteobacteria; c__Alphaproteobacteria; o__Rhizobiales; f__Rhizobiales_Incertae_Sedis; g__Bauldia	0.000667	0.003946	0	0	0	0	0	0	1.28571	0.7325
d__Bacteria; k__norank_d__Bacteria; p__Actinobacteriota; c__Actinobacteria; o__Euzebyales; f__Euzebyaceae; g__norank_f__Euzebyaceae	0	0	0	0	0.000667	0.002109	0	0	7	0.0719
d__Bacteria; k__norank_d__Bacteria; p__Myxococcota; c__Polyangia; o__Polyangiales; f__Polyangiaceae; g__Polyangium	0	0	0	0	0.000667	0.002109	0	0	7	0.0719
d__Bacteria; k__norank_d__Bacteria; p__Firmicutes; c__Bacilli; o__Bacillales; f__Planococcaceae; g__Kurthia	0.000667	0.003005	0	0	0	0	0	0	2.60398	0.4568
d__Bacteria; k__norank_d__Bacteria; p__Desulfobacterota; c__Desulfomonilia; o__Desulfomonilales; f__Desulfomonilaceae; g__Desulfomonile	0.000667	0.003005	0	0	0	0	0	0	2.60398	0.4568
d__Bacteria; k__norank_d__Bacteria; p__Bacteroidota; c__Bacteroidia; o__Cytophagales; f__Microscillaceae; g__Ohtaekwangia	0.000667	0.003946	0	0	0	0	0	0	1.28571	0.7325
d__Bacteria; k__norank_d__Bacteria; p__Firmicutes; c__Bacilli; o__Erysipelotrichales; f__Erysipelatoclostridiaceae; g__norank_f__Erysipelatoclostridiaceae	0	0	0	0	0.000667	0.002109	0	0	7	0.0719
d__Bacteria; k__norank_d__Bacteria; p__Firmicutes; c__Limnochordia; o__norank_c__Limnochordia; f__norank_o__norank_c__Limnochordia; g__norank_f__norank_o__norank_c__Limnochordia	0.000667	0.003946	0	0	0	0	0	0	1.28571	0.7325
d__Bacteria; k__norank_d__Bacteria; p__Proteobacteria; c__Gammaproteobacteria; o__Alteromonadales; f__Marinobacteraceae; g__Marinobacter	0	0	0	0	0.000667	0.002109	0	0	7	0.0719
d__Bacteria; k__norank_d__Bacteria; p__Firmicutes; c__Clostridia; o__Proteinivoracales; f__norank_o__Proteinivoracales; g__norank_f__norank_o__Proteinivoracales	0.000667	0.003005	0	0	0	0	0	0	2.60398	0.4568
d__Bacteria; k__norank_d__Bacteria; p__Desulfobacterota; c__Desulfuromonadia; o__PB19; f__norank_o__PB19; g__norank_f__norank_o__PB19	0	0	0	0	0.000667	0.002109	0	0	7	0.0719
d__Bacteria; k__norank_d__Bacteria; p__Firmicutes; c__Clostridia; o__Clostridiales; f__Clostridiaceae; g__Clostridium_sensu_stricto_8	0	0	0	0	0.000667	0.002109	0	0	7	0.0719
d__Bacteria; k__norank_d__Bacteria; p__Deferribacterota; c__Deferribacteres; o__Deferribacterales; f__Deferribacteraceae; g__Mucispirillum	0	0	0	0	0.000667	0.002109	0	0	7	0.0719
d__Bacteria; k__norank_d__Bacteria; p__Actinobacteriota; c__Acidimicrobiia; o__Microtrichales; f__Ilumatobacteraceae; g__norank_f__Ilumatobacteraceae	0.000667	0.003412	0	0	0	0	0	0	2.60398	0.4568
d__Bacteria; k__norank_d__Bacteria; p__Proteobacteria; c__Gammaproteobacteria; o__Cellvibrionales; f__Cellvibrionaceae; g__norank_f__Cellvibrionaceae	0.000667	0.003946	0	0	0	0	0	0	1.28571	0.7325
d__Bacteria; k__norank_d__Bacteria; p__Synergistota; c__Synergistia; o__Synergistales; f__Synergistaceae; g__Synergistes	0.000667	0.003946	0	0	0	0	0	0	1.28571	0.7325
d__Bacteria; k__norank_d__Bacteria; p__Bacteroidota; c__Bacteroidia; o__Sphingobacteriales; f__Sphingobacteriaceae; g__Arcticibacter	0.000667	0.003946	0	0	0	0	0	0	1.28571	0.7325
d__Bacteria; k__norank_d__Bacteria; p__Desulfobacterota; c__Desulfuromonadia; o__norank_c__Desulfuromonadia; f__Geothermobacteraceae; g__Geothermobacter	0.000667	0.003946	0	0	0	0	0	0	1.28571	0.7325
d__Bacteria; k__norank_d__Bacteria; p__Proteobacteria; c__Gammaproteobacteria; o__Oceanospirillales; f__unclassified_o__Oceanospirillales; g__unclassified_o__Oceanospirillales	0.000667	0.003946	0	0	0	0	0	0	1.28571	0.7325
d__Bacteria; k__norank_d__Bacteria; p__Actinobacteriota; c__Actinobacteria; o__Micromonosporales; f__Micromonosporaceae; g__Rhizocola	0	0	0	0	0.000667	0.002109	0	0	7	0.0719
d__Bacteria; k__norank_d__Bacteria; p__Campilobacterota; c__Campylobacteria; o__Campylobacterales; f__Sulfurospirillaceae; g__Sulfurospirillum	0.000667	0.002532	0	0	0	0	0	0	3.95562	0.2663
d__Bacteria; k__norank_d__Bacteria; p__Actinobacteriota; c__Actinobacteria; o__Micrococcales; f__Dermabacteraceae; g__Brachybacterium	0.0001906	0.0007854	0.000115	0.0006193	0.0003335	0.001055	0	0	1.01387	0.7979
d__Bacteria; k__norank_d__Bacteria; p__Proteobacteria; c__Alphaproteobacteria; o__Rhizobiales; f__Rhizobiales_Incertae_Sedis; g__Nordella	0.0001906	0.001127	0.000115	0.0006193	0.0003335	0.001055	0	0	1.33086	0.7218
d__Bacteria; k__norank_d__Bacteria; p__Gemmatimonadota; c__BD2-11_terrestrial_group; o__norank_c__BD2-11_terrestrial_group; f__norank_o__norank_c__BD2-11_terrestrial_group; g__norank_f__norank_o__norank_c__BD2-11_terrestrial_group	0.0002858	0.001691	0.000345	0.001858	0	0	0	0	0.528862	0.9125
d__Bacteria; k__norank_d__Bacteria; p__Sva0485; c__norank_p__Sva0485; o__norank_c__norank_p__Sva0485; f__norank_o__norank_c__norank_p__Sva0485; g__norank_f__norank_o__norank_c__norank_p__Sva0485	0.0002858	0.001691	0.000345	0.001858	0	0	0	0	0.528862	0.9125
d__Bacteria; k__norank_d__Bacteria; p__Bacteroidota; c__Kryptonia; o__Kryptoniales; f__BSV26; g__norank_f__BSV26	0.0002858	0.001246	0.000345	0.001858	0	0	0	0	0.961944	0.8105
d__Bacteria; k__norank_d__Bacteria; p__Acidobacteriota; c__Blastocatellia; o__DS-100; f__norank_o__DS-100; g__norank_f__norank_o__DS-100	0.0002858	0.001246	0	0	0.0003335	0.001055	0	0	2.75513	0.4309
d__Bacteria; k__norank_d__Bacteria; p__Proteobacteria; c__Alphaproteobacteria; o__Caulobacterales; f__Hyphomonadaceae; g__unclassified_f__Hyphomonadaceae	0.0004764	0.002005	0.000115	0.0006193	0	0	0	0	1.02391	0.7955
d__Bacteria; k__norank_d__Bacteria; p__Cyanobacteria; c__Cyanobacteriia; o__Synechococcales; f__Cyanobiaceae; g__Cyanobium_PCC-6307	0.0004764	0.002818	0.000115	0.0006193	0	0	0	0	0.52319	0.9138
d__Bacteria; k__norank_d__Bacteria; p__Entotheonellaeota; c__Entotheonellia; o__Entotheonellales; f__Entotheonellaceae; g__Candidatus_Entotheonella	0	0	0.000575	0.003096	0	0	0	0	1.75862	0.624
d__Bacteria; k__norank_d__Bacteria; p__Bacteroidota; c__Bacteroidia; o__Chitinophagales; f__Chitinophagaceae; g__Edaphobaculum	0	0	0.000575	0.001798	0	0	0	0	5.41114	0.1441
d__Bacteria; k__norank_d__Bacteria; p__Proteobacteria; c__Gammaproteobacteria; o__Burkholderiales; f__Comamonadaceae; g__Polaromonas	0	0	0.000575	0.003096	0	0	0	0	1.75862	0.624
d__Bacteria; k__norank_d__Bacteria; p__Proteobacteria; c__Alphaproteobacteria; o__Rickettsiales; f__Rickettsiaceae; g__unclassified_f__Rickettsiaceae	0.0005717	0.003382	0	0	0	0	0	0	1.28571	0.7325
d__Bacteria; k__norank_d__Bacteria; p__Proteobacteria; c__Alphaproteobacteria; o__Caedibacterales; f__Caedibacteraceae; g__norank_f__Caedibacteraceae	0.0005717	0.003382	0	0	0	0	0	0	1.28571	0.7325
d__Bacteria; k__norank_d__Bacteria; p__Chloroflexi; c__Anaerolineae; o__SBR1031; f__A4b; g__OLB13	0.0005717	0.002491	0	0	0	0	0	0	2.60398	0.4568
d__Bacteria; k__norank_d__Bacteria; p__Proteobacteria; c__Alphaproteobacteria; o__Acetobacterales; f__Acetobacteraceae; g__norank_f__Acetobacteraceae	0.0005717	0.001894	0	0	0	0	0	0	5.34323	0.1483
d__Bacteria; k__norank_d__Bacteria; p__Chloroflexi; c__Chloroflexia; o__Chloroflexales; f__unclassified_o__Chloroflexales; g__unclassified_o__Chloroflexales	0.0005717	0.003382	0	0	0	0	0	0	1.28571	0.7325
d__Bacteria; k__norank_d__Bacteria; p__Bacteroidota; c__Ignavibacteria; o__Ignavibacteriales; f__PHOS-HE36; g__norank_f__PHOS-HE36	0.0005717	0.003382	0	0	0	0	0	0	1.28571	0.7325
d__Bacteria; k__norank_d__Bacteria; p__Proteobacteria; c__Gammaproteobacteria; o__Cardiobacteriales; f__Wohlfahrtiimonadaceae; g__Ignatzschineria	0	0	0.00023	0.001239	0.0003335	0.001055	0	0	3.35659	0.3398
d__Bacteria; k__norank_d__Bacteria; p__Firmicutes; c__Clostridia; o__Lachnospirales; f__Lachnospiraceae; g__Lachnospiraceae_FCS020_group	0	0	0.00023	0.001239	0.0003335	0.001055	0	0	3.35659	0.3398
d__Bacteria; k__norank_d__Bacteria; p__Firmicutes; c__Bacilli; o__Thermicanales; f__Thermicanaceae; g__Thermicanus	9.528e-05	0.0005637	0.00046	0.002477	0	0	0	0	0.535162	0.9111
d__Bacteria; k__norank_d__Bacteria; p__Chloroflexi; c__Ktedonobacteria; o__Ktedonobacterales; f__Ktedonobacteraceae; g__Thermosporothrix	0.0001906	0.001127	0	0	0.0003335	0.001055	0	0	3.11112	0.3748
d__Bacteria; k__norank_d__Bacteria; p__Bacteroidota; c__Bacteroidia; o__Bacteroidales; f__Rikenellaceae; g__Rikenella	0.0001906	0.001127	0	0	0.0003335	0.001055	0	0	3.11112	0.3748
d__Bacteria; k__norank_d__Bacteria; p__Actinobacteriota; c__Actinobacteria; o__Propionibacteriales; f__Propionibacteriaceae; g__norank_f__Propionibacteriaceae	0.0001906	0.001127	0	0	0.0003335	0.001055	0	0	3.11112	0.3748
d__Bacteria; k__norank_d__Bacteria; p__Campilobacterota; c__Campylobacteria; o__Campylobacterales; f__Arcobacteraceae; g__unclassified_f__Arcobacteraceae	0.0001906	0.001127	0	0	0.0003335	0.001055	0	0	3.11112	0.3748
d__Bacteria; k__norank_d__Bacteria; p__Firmicutes; c__Clostridia; o__Oscillospirales; f__Ruminococcaceae; g__Paludicola	0.0001906	0.001127	0	0	0.0003335	0.001055	0	0	3.11112	0.3748
d__Bacteria; k__norank_d__Bacteria; p__Verrucomicrobiota; c__Verrucomicrobiae; o__Chthoniobacterales; f__Chthoniobacteraceae; g__Chthoniobacter	0.0001906	0.001127	0	0	0.0003335	0.001055	0	0	3.11112	0.3748
d__Bacteria; k__norank_d__Bacteria; p__Proteobacteria; c__Gammaproteobacteria; o__CCD24; f__norank_o__CCD24; g__norank_f__norank_o__CCD24	0.0003811	0.001767	0.000115	0.0006193	0	0	0	0	1.00772	0.7994
d__Bacteria; k__norank_d__Bacteria; p__Firmicutes; c__Bacilli; o__Bacillales; f__Bacillaceae; g__Virgibacillus	0.0003811	0.002255	0.000115	0.0006193	0	0	0	0	0.52319	0.9138
d__Bacteria; k__norank_d__Bacteria; p__Desulfobacterota; c__unclassified_p__Desulfobacterota; o__unclassified_p__Desulfobacterota; f__unclassified_p__Desulfobacterota; g__unclassified_p__Desulfobacterota	0.0004764	0.002818	0	0	0	0	0	0	1.28571	0.7325
d__Bacteria; k__norank_d__Bacteria; p__Myxococcota; c__Myxococcia; o__Myxococcales; f__Vulgatibacteraceae; g__Vulgatibacter	0.0004764	0.002818	0	0	0	0	0	0	1.28571	0.7325
d__Bacteria; k__norank_d__Bacteria; p__Actinobacteriota; c__Acidimicrobiia; o__unclassified_c__Acidimicrobiia; f__unclassified_c__Acidimicrobiia; g__unclassified_c__Acidimicrobiia	0.0004764	0.002308	0	0	0	0	0	0	2.60398	0.4568
d__Bacteria; k__norank_d__Bacteria; p__Firmicutes; c__Clostridia; o__Peptostreptococcales-Tissierellales; f__Anaerovoracaceae; g__Eubacterium_saphenum_group	0.0004764	0.002818	0	0	0	0	0	0	1.28571	0.7325
d__Bacteria; k__norank_d__Bacteria; p__Proteobacteria; c__Alphaproteobacteria; o__Acetobacterales; f__Acetobacteraceae; g__Acidicaldus	0.0004764	0.002818	0	0	0	0	0	0	1.28571	0.7325
d__Bacteria; k__norank_d__Bacteria; p__Desulfobacterota; c__Desulfuromonadia; o__Geobacterales; f__Geobacteraceae; g__Trichlorobacter	0.0004764	0.002818	0	0	0	0	0	0	1.28571	0.7325
d__Bacteria; k__norank_d__Bacteria; p__Firmicutes; c__Bacilli; o__Bacillales; f__unclassified_o__Bacillales; g__unclassified_o__Bacillales	0.0004764	0.002818	0	0	0	0	0	0	1.28571	0.7325
d__Bacteria; k__norank_d__Bacteria; p__Desulfobacterota; c__norank_p__Desulfobacterota; o__norank_c__norank_p__Desulfobacterota; f__norank_o__norank_c__norank_p__Desulfobacterota; g__norank_f__norank_o__norank_c__norank_p__Desulfobacterota	0.0004764	0.001646	0	0	0	0	0	0	3.95604	0.2662
d__Bacteria; k__norank_d__Bacteria; p__Desulfobacterota; c__Desulfobulbia; o__Desulfobulbales; f__Desulfobulbaceae; g__Desulfobulbus	0.0004764	0.002308	0	0	0	0	0	0	2.60398	0.4568
d__Bacteria; k__norank_d__Bacteria; p__Firmicutes; c__Clostridia; o__Lachnospirales; f__Lachnospiraceae; g__Tyzzerella	0.0004764	0.002818	0	0	0	0	0	0	1.28571	0.7325
d__Bacteria; k__norank_d__Bacteria; p__Bacteroidota; c__Bacteroidia; o__Chitinophagales; f__Chitinophagaceae; g__Niabella	0.0004764	0.002818	0	0	0	0	0	0	1.28571	0.7325
d__Bacteria; k__norank_d__Bacteria; p__Actinobacteriota; c__Actinobacteria; o__Micrococcales; f__Intrasporangiaceae; g__Oryzihumus	0.0004764	0.002818	0	0	0	0	0	0	1.28571	0.7325
d__Bacteria; k__norank_d__Bacteria; p__Proteobacteria; c__Alphaproteobacteria; o__Rhizobiales; f__norank_o__Rhizobiales; g__norank_f__norank_o__Rhizobiales	0.0004764	0.002818	0	0	0	0	0	0	1.28571	0.7325
d__Bacteria; k__norank_d__Bacteria; p__Myxococcota; c__Polyangia; o__Blfdi19; f__norank_o__Blfdi19; g__norank_f__norank_o__Blfdi19	0.0004764	0.002818	0	0	0	0	0	0	1.28571	0.7325
d__Bacteria; k__norank_d__Bacteria; p__Bacteroidota; c__unclassified_p__Bacteroidota; o__unclassified_p__Bacteroidota; f__unclassified_p__Bacteroidota; g__unclassified_p__Bacteroidota	0.0004764	0.002818	0	0	0	0	0	0	1.28571	0.7325
d__Bacteria; k__norank_d__Bacteria; p__Bacteroidota; c__Bacteroidia; o__Bacteroidales; f__Dysgonomonadaceae; g__unclassified_f__Dysgonomonadaceae	0.0004764	0.002308	0	0	0	0	0	0	2.60398	0.4568
d__Bacteria; k__norank_d__Bacteria; p__Actinobacteriota; c__Acidimicrobiia; o__Microtrichales; f__Microtrichaceae; g__IMCC26207	0.0004764	0.001834	0	0	0	0	0	0	3.95604	0.2662
d__Bacteria; k__norank_d__Bacteria; p__Cyanobacteria; c__Sericytochromatia; o__norank_c__Sericytochromatia; f__norank_o__norank_c__Sericytochromatia; g__norank_f__norank_o__norank_c__Sericytochromatia	0.0004764	0.001646	0	0	0	0	0	0	3.95604	0.2662
d__Bacteria; k__norank_d__Bacteria; p__Proteobacteria; c__Gammaproteobacteria; o__Burkholderiales; f__Methylophilaceae; g__norank_f__Methylophilaceae	0.0004764	0.002818	0	0	0	0	0	0	1.28571	0.7325
d__Bacteria; k__norank_d__Bacteria; p__Firmicutes; c__Clostridia; o__Peptostreptococcales-Tissierellales; f__Sedimentibacteraceae; g__Sedimentibacter	0.0004764	0.002005	0	0	0	0	0	0	2.60398	0.4568
d__Bacteria; k__norank_d__Bacteria; p__Myxococcota; c__Polyangia; o__Nannocystales; f__Nannocystaceae; g__unclassified_f__Nannocystaceae	0.0004764	0.002818	0	0	0	0	0	0	1.28571	0.7325
d__Bacteria; k__norank_d__Bacteria; p__Armatimonadota; c__norank_p__Armatimonadota; o__norank_c__norank_p__Armatimonadota; f__norank_o__norank_c__norank_p__Armatimonadota; g__norank_f__norank_o__norank_c__norank_p__Armatimonadota	0	0	0.00046	0.002477	0	0	0	0	1.75862	0.624
d__Bacteria; k__norank_d__Bacteria; p__Actinobacteriota; c__Actinobacteria; o__Micrococcales; f__Cellulomonadaceae; g__Tropheryma	0	0	0.00046	0.002477	0	0	0	0	1.75862	0.624
d__Bacteria; k__norank_d__Bacteria; p__Firmicutes; c__Bacilli; o__Paenibacillales; f__Paenibacillaceae; g__norank_f__Paenibacillaceae	0	0	0.00046	0.002477	0	0	0	0	1.75862	0.624
d__Bacteria; k__norank_d__Bacteria; p__Desulfobacterota; c__Desulfobulbia; o__Desulfobulbales; f__Desulfurivibrionaceae; g__Desulfurivibrio	0	0	0.00046	0.002477	0	0	0	0	1.75862	0.624
d__Bacteria; k__norank_d__Bacteria; p__Verrucomicrobiota; c__Verrucomicrobiae; o__Pedosphaerales; f__Pedosphaeraceae; g__norank_f__Pedosphaeraceae	0	0	0.00046	0.002477	0	0	0	0	1.75862	0.624
d__Bacteria; k__norank_d__Bacteria; p__Chloroflexi; c__Anaerolineae; o__Anaerolineales; f__Anaerolineaceae; g__Leptolinea	0	0	0.00046	0.002477	0	0	0	0	1.75862	0.624
d__Bacteria; k__norank_d__Bacteria; p__Actinobacteriota; c__Actinobacteria; o__Micromonosporales; f__Micromonosporaceae; g__Micromonospora	0	0	0.00046	0.002477	0	0	0	0	1.75862	0.624
d__Bacteria; k__norank_d__Bacteria; p__Firmicutes; c__Clostridia; o__Christensenellales; f__Christensenellaceae; g__Christensenella	0	0	0.00046	0.002477	0	0	0	0	1.75862	0.624
d__Bacteria; k__norank_d__Bacteria; p__Firmicutes; c__Limnochordia; o__Limnochordales; f__Limnochordaceae; g__Limnochorda	0	0	0.00046	0.002477	0	0	0	0	1.75862	0.624
d__Bacteria; k__norank_d__Bacteria; p__Proteobacteria; c__Gammaproteobacteria; o__Burkholderiales; f__Gallionellaceae; g__Candidatus_Nitrotoga	0	0	0.00046	0.002477	0	0	0	0	1.75862	0.624
d__Bacteria; k__norank_d__Bacteria; p__Proteobacteria; c__Gammaproteobacteria; o__Burkholderiales; f__Oxalobacteraceae; g__Undibacterium	0	0	0.000115	0.0006193	0.0003335	0.001055	0	0	3.42263	0.3309
d__Bacteria; k__norank_d__Bacteria; p__Actinobacteriota; c__Actinobacteria; o__Propionibacteriales; f__Nocardioidaceae; g__Aeromicrobium	9.528e-05	0.0005637	0.000345	0.001365	0	0	0	0	1.50488	0.6811
d__Bacteria; k__norank_d__Bacteria; p__Bacteroidota; c__Bacteroidia; o__Chitinophagales; f__norank_o__Chitinophagales; g__norank_f__norank_o__Chitinophagales	9.528e-05	0.0005637	0.000345	0.001365	0	0	0	0	1.50488	0.6811
d__Bacteria; k__norank_d__Bacteria; p__Verrucomicrobiota; c__Verrucomicrobiae; o__Verrucomicrobiales; f__Verrucomicrobiaceae; g__Prosthecobacter	9.528e-05	0.0005637	0	0	0.0003335	0.001055	0	0	3.18315	0.3642
d__Bacteria; k__norank_d__Bacteria; p__Desulfobacterota; c__Desulfovibrionia; o__Desulfovibrionales; f__Desulfovibrionaceae; g__norank_f__Desulfovibrionaceae	9.528e-05	0.0005637	0	0	0.0003335	0.001055	0	0	3.18315	0.3642
[truncated: 175 more rows]

## Sheet: kru_H_welchuncorrected_T1-T2
	T1-T2_effectsize	T1-T2_lowerCI	T1-T2_upperCI	T1-T2_pvalue
[truncated: 1,042 more rows]

[truncated: 5 more sheets: kru_H_welchuncorrected_T1-T3, kru_H_welchuncorrected_T1-T4, kru_H_welchuncorrected_T2-T3, kru_H_welchuncorrected_T2-T4, kru_H_welchuncorrected_T3-T4]
