# Supplementary material for: Tumor microbiome diversity influences papillary thyroid cancer invasion
Source: Commun Biol. 2022 Aug 24;5:864. doi: 10.1038/s42003-022-03814-x (PMC9402670; doi:10.1038/s42003-022-03814-x)
Supplement: Supplementary file 8 — Supplementary Data 5 [file 42003_2022_3814_MOESM8_ESM.xlsx]

## Sheet: Sheet1
taxon	mean	group	lda	pvalue
o__Enterobacterales.f__Enterobacteriaceae.g__Escherichia-Shigella	4.19783			-
o__Synergistales	2.48626			-
o__Streptosporangiales.f__Streptosporangiaceae.g__Thermopolyspora	0.97216			-
o__Anaerolineales.f__Anaerolineaceae.g__norank_f__Anaerolineaceae	1.22204			-
o__norank_c__BD2-11_terrestrial_group.f__norank_o__norank_c__BD2-11_terrestrial_group.g__norank_f__norank_o__norank_c__BD2-11_terrestrial_group	0.495038			-
o__Candidatus_Falkowbacteria.f__norank_o__Candidatus_Falkowbacteria.g__norank_f__norank_o__Candidatus_Falkowbacteria	0.619977			-
o__Elusimicrobiales.f__Elusimicrobiaceae.g__Elusimicrobium	1.95242			0.0455003
o__Monoglobales.f__Monoglobaceae	2.50079			0.0127873
o__Rickettsiales	1.88715			-
o__Cytophagales.f__MWH-CFBk5.g__norank_f__MWH-CFBk5	1.13186			-
o__Burkholderiales.f__Alcaligenaceae.g__Achromobacter	1.47276			-
o__norank_c__Limnochordia	0.75828			-
o__OPB41	0.619977			-
o__Coriobacteriales.f__Eggerthellaceae.g__norank_f__Eggerthellaceae	1.8241			-
o__Erysipelotrichales.f__Erysipelotrichaceae.g__Turicibacter	2.27319			-
o__Gemmatales.f__Gemmataceae.g__norank_f__Gemmataceae	1.14825			-
o__Burkholderiales.f__Sutterellaceae.g__Sutterella	2.36034			0.0031798
o__norank_c__norank_p__MBNT15.f__norank_o__norank_c__norank_p__MBNT15	0.318947			-
o__Victivallales.f__vadinBE97	1.27319			0.0455003
o__Xanthomonadales.f__Rhodanobacteraceae.g__Dyella	2.0861			-
o__Alphaproteobacteria_Incertae_Sedis.f__unclassified_o__Alphaproteobacteria_Incertae_Sedis.g__Neomegalonema	0.017917			-
o__unclassified_c__Actinobacteria.f__unclassified_c__Actinobacteria	0.796068			-
o__Clostridiales.f__norank_o__Clostridiales.g__norank_f__norank_o__Clostridiales	0.495038			-
o__Coriobacteriales	3.24063			-
o__norank_c__Subgroup_22	0.194008			-
o__Oscillospirales.f__Oscillospiraceae.g__Oscillospira	2.52307			0.0455003
o__Fusobacteriales.f__Fusobacteriaceae	3.5005			-
o__Chloroplast	2.89327			-
o__Clostridiales.f__Clostridiaceae.g__Clostridium_sensu_stricto_13	0.619977			-
o__Clostridiales.f__Clostridiaceae.g__Clostridium_sensu_stricto_12	0.194008			-
o__Peptostreptococcales-Tissierellales.f__Peptostreptococcaceae	3.77288			-
o__Competibacterales.f__Competibacteraceae	1.9396			-
o__Cytophagales.f__Cytophagaceae	0.017917			-
o__SBR1031	1.87525			0.0216052
o__Coriobacteriales.f__Eggerthellaceae	2.6307			-
o__norank_c__Clostridia.f__Hungateiclostridiaceae.g__Ruminiclostridium	0.796068			-
o__Desulfobaccales.f__Desulfobaccaceae.g__Desulfobacca	0.194008			-
o__Nitrospirales.f__Nitrospiraceae.g__Nitrospira	1.40708			-
o__Bacillales.f__Bacillaceae.g__unclassified_f__Bacillaceae	0.619977			-
o__Cardiobacteriales.f__Wohlfahrtiimonadaceae.g__Ignatzschineria	0.318947			-
o__Oscillospirales.f__Oscillospiraceae.g__Flavonifractor	1.99104			0.00374836
o__BD72BR169	0.017917			-
o__Sphingobacteriales.f__env_OPS_17	1.5298			-
o__norank_c__S0134_terrestrial_group.f__norank_o__norank_c__S0134_terrestrial_group.g__norank_f__norank_o__norank_c__S0134_terrestrial_group	1.17929			-
o__norank_c__Sericytochromatia.f__norank_o__norank_c__Sericytochromatia	0.415857			-
o__Enterobacterales.f__Enterobacteriaceae.g__Citrobacter	4.37823			-
o__Bifidobacteriales.f__Bifidobacteriaceae.g__Pseudoscardovia	0.619977			-
o__Rhizobiales.f__Rhizobiaceae.g__Brucella	4.88562			-
o__Ardenticatenales.f__norank_o__Ardenticatenales.g__norank_f__norank_o__Ardenticatenales	0.796068			-
o__Exiguobacterales	1.5494			-
o__norank_c__norank_p__NB1-j	1.0971			0.000451095
o__Micrococcales.f__Micrococcaceae.g__Arthrobacter	2.26589			-
o__Obscuribacterales.f__Obscuribacteraceae.g__Candidatus_Obscuribacter	1.46508			-
o__Veillonellales-Selenomonadales.f__Selenomonadaceae.g__Megamonas	2.11829			-
o__norank_c__Kazania.f__norank_o__norank_c__Kazania	0.318947			0.0455003
o__Desulfobaccales	0.194008			-
o__Victivallales	1.66137			0.0455003
o__Saccharimonadales.f__unclassified_o__Saccharimonadales	1.70811			-
o__Gemmatales.f__Gemmataceae.g__Fimbriiglobus	0.318947			-
o__Streptomycetales.f__Streptomycetaceae.g__Streptomyces	1.26096			-
o__Synergistales.f__Synergistaceae.g__Aminivibrio	1.19401			-
o__Bacteroidales.f__Paludibacteraceae.g__norank_f__Paludibacteraceae	2.976			-
o__norank_c__MB-A2-108.f__norank_o__norank_c__MB-A2-108	1.46508			-
o__Thermicanales.f__Thermicanaceae	0.561985			-
o__unclassified_p__Firmicutes.f__unclassified_p__Firmicutes.g__unclassified_p__Firmicutes	1.0971			-
o__Symbiobacteriales	1.13186			-
o__Chlamydiales.f__cvE6.g__norank_f__cvE6	0.921007			-
o__Thermacetogeniales.f__Thermacetogeniaceae.g__Syntrophaceticus	1.22204			-
o__Bdellovibrionales	2.472			-
o__Methylococcales.f__Methylomonadaceae.g__Methylomonas	0.318947			-
o__Bacteroidales.f__Rikenellaceae.g__dgA-11_gut_group	1.99104			-
o__norank_c__Limnochordia.f__norank_o__norank_c__Limnochordia	0.75828			-
o__Methylococcales	1.0971			-
o__norank_c__norank_p__Sva0485.f__norank_o__norank_c__norank_p__Sva0485	0.495038			-
o__Enterobacterales.f__Morganellaceae.g__Proteus	0.619977			0.0444392
o__Holosporales	1.46508			-
o__Flavobacteriales.f__Weeksellaceae	4.63961			-
o__Lactobacillales.f__Enterococcaceae	5.05095			-
o__Diplorickettsiales.f__Diplorickettsiaceae	0.863015			-
o__Synergistales.f__Synergistaceae.g__Acetomicrobium	0.995641			-
o__Peptostreptococcales-Tissierellales.f__norank_o__Peptostreptococcales-Tissierellales.g__Anaerococcus	3.63743			-
o__Methylococcales.f__Methylomonadaceae.g__Methylobacter	0.495038			-
o__Lachnospirales.f__Lachnospiraceae.g__Stomatobaculum	2.16405			-
o__Blastocatellales.f__Blastocatellaceae.g__Blastocatella	0.194008			-
o__unclassified_c__Acidobacteriae.f__unclassified_c__Acidobacteriae.g__unclassified_c__Acidobacteriae	0.619977			-
o__Micrococcales.f__Micrococcaceae	2.73057			-
o__Desulfobulbales.f__Desulfurivibrionaceae.g__Desulfurivibrio	0.318947			-
o__Azospirillales.f__Azospirillaceae.g__Niveispirillum	0.017917			-
o__Bacteroidales.f__Marinilabiliaceae	0.83083			-
o__Erysipelotrichales.f__Erysipelatoclostridiaceae.g__UCG-004	2.26343			-
o__Oscillospirales.f__unclassified_o__Oscillospirales	1.85043			-
o__Rickettsiales.f__Rickettsiaceae	0.495038			-
o__Rhodospirillales.f__norank_o__Rhodospirillales.g__norank_f__norank_o__Rhodospirillales	2.16405			-
o__norank_c__norank_p__NB1-j.f__norank_o__norank_c__norank_p__NB1-j.g__norank_f__norank_o__norank_c__norank_p__NB1-j	1.0971			0.000451095
o__Burkholderiales.f__Oxalobacteraceae.g__Noviherbaspirillum	1.24837			-
o__Syntrophobacterales	1.43289			-
o__Coriobacteriales.f__Eggerthellaceae.g__Gordonibacter	0.796068			-
o__Oxyphotobacteria_Incertae_Sedis.f__unclassified_o__Oxyphotobacteria_Incertae_Sedis.g__norank_f__unclassified_o__Oxyphotobacteria_Incertae_Sedis	0.318947			-
o__Bacteroidales.f__Dysgonomonadaceae.g__Fermentimonas	0.796068			-
o__Gastranaerophilales.f__norank_o__Gastranaerophilales.g__norank_f__norank_o__Gastranaerophilales	2.64528			4.99012e-05
o__Bacteroidales.f__Dysgonomonadaceae.g__Proteiniphilum	0.863015			-
o__Lachnospirales.f__Lachnospiraceae.g__Howardella	1.46508			-
o__Clostridia_vadinBB60_group	2.97791			-
o__Burkholderiales.f__Rhodocyclaceae.g__Denitratisoma	1.50222			-
o__Acidobacteriales.f__unclassified_o__Acidobacteriales	0			-
o__Rickettsiales.f__Mitochondria.g__norank_f__Mitochondria	1.85043			-
o__Burkholderiales.f__Comamonadaceae.g__Ideonella	1.2354			-
o__Rhodothermales	0.619977			-
o__Bacillales.f__unclassified_o__Bacillales	0.415857			-
o__Campylobacterales.f__Helicobacteraceae.g__Helicobacter	3.75828			-
o__unclassified_c__Clostridia.f__unclassified_c__Clostridia.g__unclassified_c__Clostridia	2.28273			-
o__Chloroflexales	1.69461			-
o__Sphingobacteriales.f__Lentimicrobiaceae.g__Lentimicrobium	2.22474			-
o__Micrococcales.f__Microbacteriaceae.g__Microbacterium	2.21104			-
o__Actinomarinales	1.5494			-
o__Chlamydiales.f__Simkaniaceae	1.29667			-
o__Synechococcales.f__Cyanobiaceae.g__Cyanobium_PCC-6307	0.495038			-
o__norank_c__norank_p__RCP2-54.f__norank_o__norank_c__norank_p__RCP2-54.g__norank_f__norank_o__norank_c__norank_p__RCP2-54	0.67113			-
o__Spirochaetales.f__Spirochaetaceae.g__norank_f__Spirochaetaceae	0.017917			-
o__unclassified_c__Acidobacteriae	0.619977			-
o__Xanthomonadales	3.78179			-
o__Oceanospirillales.f__Kangiellaceae.g__norank_f__Kangiellaceae	0.716887			-
o__1-20.f__norank_o__1-20.g__norank_f__norank_o__1-20	1.26096			-
o__Propionibacteriales.f__Nocardioidaceae.g__Marmoricola	0.97216			-
o__Elsterales	1.52307			-
o__Pedosphaerales.f__Pedosphaeraceae.g__Oikopleura	0.194008			-
o__Thermoanaerobaculales.f__Thermoanaerobaculaceae	1.16405			-
o__Paenibacillales.f__Paenibacillaceae.g__unclassified_f__Paenibacillaceae	0.194008			-
o__Enterobacterales.f__Morganellaceae	1.31895			-
o__Oscillospirales.f__norank_o__Oscillospirales.g__Hydrogenoanaerobacterium	1.31895			-
o__Oscillospirales.f__UCG-010.g__norank_f__UCG-010	3.1559			-
o__Oscillospirales.f__norank_o__Oscillospirales.g__norank_f__norank_o__Oscillospirales	1.71689			0.0455003
o__Veillonellales-Selenomonadales.f__Veillonellaceae.g__Anaeroglobus	1.42446			-
o__Lachnospirales.f__Lachnospiraceae.g__Acetitomaculum	1.69916			-
o__Myxococcales.f__Myxococcaceae.g__P3OB-42	0.921007			-
o__Rhizobiales.f__Beijerinckiaceae.g__28-YEA-48	0.995641			-
o__Rubrobacterales.f__Rubrobacteriaceae.g__Rubrobacter	1.0971			-
o__Cellvibrionales.f__Cellvibrionaceae.g__norank_f__Cellvibrionaceae	0.561985			-
o__Micrococcales.f__Micrococcaceae.g__Rothia	2.51485			-
o__Burkholderiales.f__Burkholderiaceae.g__Cupriavidus	1.2354			-
o__Chthoniobacterales.f__Chthoniobacteraceae.g__Candidatus_Udaeobacter	0.796068			-
o__Saccharimonadales.f__Saccharimonadaceae.g__Candidatus_Saccharimonas	0.619977			-
o__Burkholderiales.f__SC-I-84.g__norank_f__SC-I-84	1.03911			-
o__DS-100	0.318947			-
o__Syntrophobacterales.f__Syntrophobacteraceae.g__norank_f__Syntrophobacteraceae	0.97216			-
o__Erysipelotrichales.f__unclassified_o__Erysipelotrichales	1.57422			0.0455003
o__SAR202_clade	0.194008			-
o__Fibrobacterales.f__unclassified_o__Fibrobacterales	0.017917			-
o__Ignavibacteriales.f__Ignavibacteriaceae.g__Ignavibacterium	0.017917			-
o__Saccharimonadales.f__Saccharimonadaceae	3.01748			-
o__Sphingomonadales.f__Sphingomonadaceae.g__Sphingopyxis	2.1911			-
o__Gastranaerophilales	2.64528			4.99012e-05
o__Kallotenuales.f__AKIW781	0.921007			0.0444507
o__Coriobacteriales.f__Atopobiaceae	2.00469			-
o__Rhodothermales.f__Rhodothermaceae	0.619977			-
o__Leptospirales.f__Leptospiraceae.g__Turneriella	0.318947			-
o__Propionibacteriales	3.1559			-
o__unclassified_p__Bacteroidota.f__unclassified_p__Bacteroidota	0.415857			-
o__Enterobacterales.f__Erwiniaceae	3.71918			-
o__Entotheonellales.f__Entotheonellaceae	0.97216			-
o__Lachnospirales.f__Lachnospiraceae.g__Moryella	0.892978			-
o__unclassified_c__Alphaproteobacteria.f__unclassified_c__Alphaproteobacteria	1.45725			-
o__Ktedonobacterales.f__Ktedonobacteraceae	0.415857			-
o__Isosphaerales.f__Isosphaeraceae.g__unclassified_f__Isosphaeraceae	0.318947			-
o__Candidatus_Kaiserbacteria.f__norank_o__Candidatus_Kaiserbacteria	1.01792			-
o__Ktedonobacterales	0.995641			-
o__Lachnospirales	3.77607			-
o__Gemmatimonadales.f__Gemmatimonadaceae.g__Roseisolibacter	0.921007			-
o__Armatimonadales.f__Armatimonadaceae	0.017917			-
o__Lachnospirales.f__Lachnospiraceae.g__Frisingicoccus	1.31895			0.0455003
o__Elusimicrobiales	1.95242			0.0455003
o__Babeliales.f__Vermiphilaceae	1.20825			-
o__Pedosphaerales.f__Pedosphaeraceae	0.97216			-
o__Cellvibrionales.f__Cellvibrionaceae	2.63805			-
o__Thermicanales	0.561985			-
o__Desulfobulbales.f__norank_o__Desulfobulbales	0.75828			-
o__Alphaproteobacteria_Incertae_Sedis.f__unclassified_o__Alphaproteobacteria_Incertae_Sedis	0.017917			-
o__Rhizobiales.f__Amb-16S-1323	0.921007			-
o__norank_c__V2072-189E03.f__norank_o__norank_c__V2072-189E03.g__norank_f__norank_o__norank_c__V2072-189E03	0.318947			0.0455003
o__Xanthomonadales.f__Rhodanobacteraceae.g__Ahniella	1.03911			-
o__unclassified_c__Clostridia	2.28273			-
o__Babeliales.f__Vermiphilaceae.g__norank_f__Vermiphilaceae	1.20825			-
o__Lineage_IV.f__norank_o__Lineage_IV	1.73392			-
o__Cyanobacteriales.f__Phormidiaceae.g__Tychonema_CCAP_1459-11B	1.31895			-
o__Rhizobiales.f__Xanthobacteraceae.g__norank_f__Xanthobacteraceae	1.36034			-
o__Pseudonocardiales.f__Pseudonocardiaceae.g__Saccharomonospora	1.0971			-
o__Myxococcales	1.37964			-
o__Alteromonadales.f__Marinobacteraceae	0.619977			0.0455003
o__Bacteroidales.f__Bacteroidaceae.g__Bacteroides	3.74773			-
o__Paenibacillales.f__Paenibacillaceae	1.74627			-
o__Burkholderiales.f__Hydrogenophilaceae.g__Hydrogenophilus	1.11483			-
o__Chitinophagales.f__Chitinophagaceae.g__norank_f__Chitinophagaceae	1.30795			-
o__Peptostreptococcales-Tissierellales.f__Peptostreptococcaceae.g__Acetoanaerobium	1.27319			-
o__Elsterales.f__norank_o__Elsterales	1.16405			-
o__Methylococcales.f__Methylococcaceae.g__norank_f__Methylococcaceae	0.796068			-
o__Brevibacillales.f__Brevibacillaceae.g__Brevibacillus	0.017917			-
o__Corynebacteriales.f__Corynebacteriaceae.g__Corynebacterium	3.08925			-
o__Alteromonadales	2.11483			-
o__Solibacterales.f__Solibacteraceae	0.67113			-
o__Opitutales.f__Opitutaceae.g__Opitutus	0.017917			-
o__Peptostreptococcales-Tissierellales.f__Peptostreptococcaceae.g__Criibacterium	2.08237			0.0455003
o__Bacteroidales.f__Prevotellaceae	4.13286			-
o__Polyangiales.f__Polyangiaceae.g__norank_f__Polyangiaceae	0.796068			-
o__norank_c__Clostridia.f__norank_o__norank_c__Clostridia.g__norank_f__norank_o__norank_c__Clostridia	1.39813			0.0455003
o__Gemmatimonadales.f__Gemmatimonadaceae.g__norank_f__Gemmatimonadaceae	1.83746			-
o__Paracaedibacterales	0.194008			-
o__Micrococcales.f__Dermatophilaceae	1.56815			-
o__Burkholderiales.f__Nitrosomonadaceae.g__966-1	1.13186			-
o__Burkholderiales.f__Comamonadaceae.g__Sphaerotilus	0.619977			-
o__Chloroflexales.f__unclassified_o__Chloroflexales.g__unclassified_o__Chloroflexales	0.495038			-
o__Desulfobacterales.f__Desulfobacteraceae	0.415857			-
o__norank_c__OLB14.f__norank_o__norank_c__OLB14.g__norank_f__norank_o__norank_c__OLB14	1.31895			-
o__0319-7L14	0.67113			-
o__Bacteroidales.f__Rikenellaceae.g__norank_f__Rikenellaceae	1.03911			-
o__norank_c__Limnochordia.f__norank_o__norank_c__Limnochordia.g__Hydrogenispora	0.318947			-
o__Deinococcales.f__Deinococcaceae.g__Deinococcus	2.18227			-
o__Burkholderiales.f__Burkholderiaceae.g__Burkholderia-Caballeronia-Paraburkholderia	3.86103			-
o__Synergistales.f__Synergistaceae.g__Thermovirga	0.75828			-
o__Acholeplasmatales	1.87525			-
o__Subgroup_17.f__norank_o__Subgroup_17.g__norank_f__norank_o__Subgroup_17	1.07861			-
o__Cytophagales.f__Spirosomaceae.g__unclassified_f__Spirosomaceae	1.05931			-
o__Desulfomonilales.f__Desulfomonilaceae.g__Desulfomonile	0.561985			-
o__PLTA13	0.561985			-
o__Lachnospirales.f__Lachnospiraceae.g__Eubacterium_ruminantium_group	1.71689			-
o__Bacteroidales.f__Marinifilaceae.g__Odoribacter	1.92101			-
o__norank_c__Clostridia.f__Hungateiclostridiaceae.g__Fastidiosipila	1.89873			-
o__Burkholderiales.f__Oxalobacteraceae.g__Undibacterium	0.318947			-
o__Christensenellales.f__Christensenellaceae.g__Christensenellaceae_R-7_group	2.88005			-
o__Syntrophomonadales.f__Syntrophomonadaceae.g__Syntrophomonas	1.16405			-
o__Coriobacteriales.f__Coriobacteriaceae	3.0601			-
o__Micavibrionales.f__norank_o__Micavibrionales.g__norank_f__norank_o__Micavibrionales	1.73392			-
o__Veillonellales-Selenomonadales.f__Selenomonadaceae.g__Mitsuokella	1.01792			0.0455003
o__Xanthomonadales.f__unclassified_o__Xanthomonadales.g__unclassified_o__Xanthomonadales	0.194008			-
o__Thermomicrobiales.f__JG30-KF-CM45.g__norank_f__JG30-KF-CM45	2.02864			-
o__Burkholderiales.f__Burkholderiaceae.g__Ralstonia	4.3476			-
o__Bacteroidales.f__Dysgonomonadaceae.g__Petrimonas	0.796068			-
o__Veillonellales-Selenomonadales.f__Selenomonadaceae.g__Quinella	2.42275			0.0455003
o__Lactobacillales.f__Aerococcaceae.g__Aerococcus	1.89873			-
o__Candidatus_Peregrinibacteria	0.017917			-
o__Mycoplasmatales.f__Mycoplasmataceae	2.20261			-
o__Sphingomonadales.f__Sphingomonadaceae.g__Rhizorhapis	0.67113			-
o__Bacteroidales.f__Marinilabiliaceae.g__Carboxylicivirga	0.017917			-
o__norank_c__JS1.f__norank_o__norank_c__JS1	0.017917			-
o__Symbiobacteriales.f__Symbiobacteraceae.g__norank_f__Symbiobacteraceae	1.13186			-
o__norank_c__norank_p__Latescibacterota	0.796068			-
o__Lachnospirales.f__Lachnospiraceae.g__Eubacterium_ventriosum_group	0.921007			-
o__Halanaerobiales.f__Halobacteroidaceae	0.716887			-
o__Acetobacterales.f__Acetobacteraceae.g__Roseomonas	1.68067			-
o__Staphylococcales.f__Staphylococcaceae	2.65591			-
o__Pseudonocardiales.f__Pseudonocardiaceae	1.68067			-
o__Frankiales.f__Acidothermaceae.g__Acidothermus	1.01792			-
o__Paenibacillales.f__Paenibacillaceae.g__norank_f__Paenibacillaceae	0.318947			-
o__SBR1031.f__norank_o__SBR1031.g__norank_f__norank_o__SBR1031	1.34014			-
o__Lachnospirales.f__Lachnospiraceae.g__Tyzzerella	0.415857			-
o__Sphingomonadales.f__Sphingomonadaceae.g__Sphingomonas	4.18214	T1_2	3.56031	0.000757007
o__norank_c__norank_p__Zixibacteria.f__norank_o__norank_c__norank_p__Zixibacteria.g__norank_f__norank_o__norank_c__norank_p__Zixibacteria	0			-
o__Enterobacterales.f__Morganellaceae.g__Morganella	1.26096			-
o__Fimbriimonadales.f__Fimbriimonadaceae	0.97216			-
o__unclassified_p__Actinobacteriota.f__unclassified_p__Actinobacteriota	0.796068			-
o__norank_c__D8A-2.f__norank_o__norank_c__D8A-2.g__norank_f__norank_o__norank_c__D8A-2	0.921007			-
o__Oscillospirales.f__Ruminococcaceae.g__norank_f__Ruminococcaceae	2.80891			-
o__Rickettsiales.f__Rickettsiaceae.g__unclassified_f__Rickettsiaceae	0.495038			-
o__Peptostreptococcales-Tissierellales.f__norank_o__Peptostreptococcales-Tissierellales.g__Sporanaerobacter	0.318947			-
o__KIST-JJY010.f__norank_o__KIST-JJY010.g__norank_f__norank_o__KIST-JJY010	0			-
o__Lachnospirales.f__Lachnospiraceae.g__CHKCI001	0.995641			-
o__norank_c__Thermoleophilia.f__norank_o__norank_c__Thermoleophilia	1.0971			-
o__Candidatus_Falkowbacteria	0.619977			-
o__Desulfobaccales.f__Desulfobaccaceae	0.194008			-
o__Erysipelotrichales.f__Erysipelatoclostridiaceae.g__Erysipelatoclostridium	1.60338			-
o__Cytophagales.f__Cytophagaceae.g__Cytophaga	0.017917			-
o__Desulfovibrionales.f__Desulfovibrionaceae.g__Bilophila	2.07672			-
o__Lachnospirales.f__Lachnospiraceae.g__Ruminococcus_gauvreauii_group	1.16405			-
o__Proteinivoracales	0.561985			-
o__unclassified_c__Acidimicrobiia.f__unclassified_c__Acidimicrobiia.g__unclassified_c__Acidimicrobiia	0.415857			-
o__LD1-PA32	0.194008			-
o__Ardenticatenales	0.796068			-
o__Actinomycetales	2.46508			-
o__Thermomicrobiales.f__JG30-KF-CM45	2.02864			-
o__Vibrionales.f__Vibrionaceae.g__Vibrio	1.3701			-
o__Burkholderiales.f__SC-I-84	1.03911			-
o__Subgroup_7.f__norank_o__Subgroup_7	1.16405			-
o__Lactobacillales.f__Carnobacteriaceae.g__Trichococcus	1.64117			-
o__PLTA13.f__norank_o__PLTA13.g__norank_f__norank_o__PLTA13	0.561985			-
o__Burkholderiales.f__Oxalobacteraceae.g__Herminiimonas	1.19401			-
o__Azospirillales.f__Azospirillales_Incertae_Sedis	0.921007			-
o__norank_c__KD4-96.f__norank_o__norank_c__KD4-96	1.69916			-
o__Opitutales.f__Opitutaceae	0.67113			-
o__Rhizobiales.f__Rhizobiales_Incertae_Sedis.g__Nordella	0.318947			-
o__Leptospirales.f__Leptospiraceae	0.892978			-
o__Pseudomonadales.f__Moraxellaceae	4.96244			-
o__Peptostreptococcales-Tissierellales.f__Anaerovoracaceae.g__Family_XIII_AD3011_group	2.49792			-
o__Granulosicoccales.f__norank_o__Granulosicoccales.g__norank_f__norank_o__Granulosicoccales	0.017917			-
o__Paenibacillales.f__Paenibacillaceae.g__Paenibacillus	1.66628			0.0425883
o__Gammaproteobacteria_Incertae_Sedis	1.50222			-
o__Pseudomonadales.f__Moraxellaceae.g__unclassified_f__Moraxellaceae	0.561985			-
o__Lachnospirales.f__Lachnospiraceae.g__A2	0.318947			-
o__Micrococcales.f__Cellulomonadaceae.g__unclassified_f__Cellulomonadaceae	0.796068			-
o__Bacteroidales.f__p-2534-18B5_gut_group	1.79607			-
o__Haliangiales	2.1007			-
o__norank_c__Kazania.f__norank_o__norank_c__Kazania.g__norank_f__norank_o__norank_c__Kazania	0.318947			0.0455003
o__Halanaerobiales.f__Halanaerobiaceae	0.796068			0.0455003
o__Coriobacteriales.f__unclassified_o__Coriobacteriales	0.017917			-
o__Dethiobacterales.f__Dethiobacteraceae.g__norank_f__Dethiobacteraceae	1.28509			-
o__Lachnospirales.f__Lachnospiraceae.g__Lachnoanaerobaculum	2.60787			0.03754
o__Oscillospirales.f__Ruminococcaceae.g__Fournierella	1.16405			0.00442344
o__Burkholderiales.f__unclassified_o__Burkholderiales.g__unclassified_o__Burkholderiales	1.41586			-
o__Oscillospirales.f__Ruminococcaceae.g__Eubacterium_siraeum_group	2.17628			-
o__Rhizobiales.f__unclassified_o__Rhizobiales.g__unclassified_o__Rhizobiales	1.01792	T3_4	3.35236	0.0455003
o__Bacteroidales.f__Barnesiellaceae.g__Coprobacter	1.92101			-
o__Nitrospirales	1.40708			-
o__norank_c__MB-A2-108	1.46508			-
o__Flavobacteriales	4.67167			-
o__IMCC26256.f__norank_o__IMCC26256.g__norank_f__norank_o__IMCC26256	1.22204			-
o__Chitinophagales.f__Chitinophagaceae.g__Ferruginibacter	2.10428			-
o__norank_c__norank_p__Zixibacteria.f__norank_o__norank_c__norank_p__Zixibacteria	0			-
o__Bacteroidales.f__Prevotellaceae.g__Alloprevotella	2.95342			0.00278558
o__Acetobacterales.f__Acetobacteraceae.g__Acidicaldus	0.415857			-
o__Sphingobacteriales.f__Sphingobacteriaceae	3.30167			-
o__Coriobacteriales.f__Eggerthellaceae.g__unclassified_f__Eggerthellaceae	0.796068			-
o__Actinomarinales.f__norank_o__Actinomarinales.g__norank_f__norank_o__Actinomarinales	1.5494			-
o__Micromonosporales.f__Micromonosporaceae	1.76611			-
o__Acidaminococcales	2.73559			-
o__SBR1031.f__A4b.g__OLB13	0.495038			-
o__Propionibacteriales.f__Propionibacteriaceae.g__Aestuariimicrobium	0.921007			0.0455003
o__Burkholderiales.f__Comamonadaceae.g__Schlegelella	1.81031			-
o__C10-SB1A	0.495038			-
o__Xanthomonadales.f__Xanthomonadaceae.g__Arenimonas	1.03911			-
o__Verrucomicrobiales.f__Verrucomicrobiaceae	0.67113			-
o__unclassified_c__Bacilli.f__unclassified_c__Bacilli	0.796068			-
o__Cytophagales.f__Microscillaceae.g__norank_f__Microscillaceae	2.11829			-
o__Cytophagales.f__Microscillaceae.g__Chryseolinea	0.67113			-
o__Actinomarinales.f__norank_o__Actinomarinales	1.5494			-
o__unclassified_c__Acidimicrobiia.f__unclassified_c__Acidimicrobiia	0.415857			-
o__norank_c__Gitt-GS-136.f__norank_o__norank_c__Gitt-GS-136.g__norank_f__norank_o__norank_c__Gitt-GS-136	0.796068			-
o__Aeromonadales.f__Succinivibrionaceae	2.36817			-
o__Chitinophagales.f__Saprospiraceae	1.62537			-
o__Proteinivoracales.f__norank_o__Proteinivoracales	0.561985			-
o__Azospirillales.f__Azospirillaceae.g__Azospirillum	1.69001			0.0397975
o__Phycisphaerales.f__Phycisphaeraceae.g__SM1A02	0.921007			-
o__Bradymonadales.f__norank_o__Bradymonadales.g__norank_f__norank_o__Bradymonadales	2.16405			-
o__Micromonosporales.f__Micromonosporaceae.g__Luedemannella	0.83083			-
o__Rickettsiales.f__Mitochondria	1.85043			-
o__unclassified_c__Polyangia	0.017917			-
o__norank_c__Clostridia.f__Hungateiclostridiaceae.g__unclassified_f__Hungateiclostridiaceae	0.892978			-
o__Acetobacterales.f__Acetobacteraceae.g__Craurococcus-Caldovatus	1.0971			-
o__Bifidobacteriales.f__Bifidobacteriaceae.g__Alloscardovia	1.46508			-
o__Vibrionales	1.65641			-
o__Coriobacteriales.f__Atopobiaceae.g__Coriobacteriaceae_UCG-002	1.22204			-
o__Coriobacteriales.f__Eggerthellaceae.g__Enterorhabdus	1.36034			0.0372603
o__Ardenticatenales.f__Ardenticatenaceae.g__norank_f__Ardenticatenaceae	0.318947			-
o__Coriobacteriales.f__Atopobiaceae.g__Atopobium	1.39813			-
o__Elusimicrobiales.f__Elusimicrobiaceae	1.95242			0.0455003
o__Flavobacteriales.f__Weeksellaceae.g__unclassified_f__Weeksellaceae	0.796068			-
o__Bacteroidales.f__Prevotellaceae.g__Paraprevotella	1.30795			-
o__0319-7L14.f__norank_o__0319-7L14.g__norank_f__norank_o__0319-7L14	0.67113			-
o__norank_c__OM190.f__norank_o__norank_c__OM190.g__norank_f__norank_o__norank_c__OM190	0.716887			-
o__Symbiobacteriales.f__Symbiobacteraceae	1.13186			-
o__11-24	0.97216			-
o__norank_c__Clostridia	2.01792			-
o__SJA-15	0.017917			-
o__norank_c__vadinHA49.f__norank_o__norank_c__vadinHA49	0			-
o__unclassified_p__Proteobacteria.f__unclassified_p__Proteobacteria	1.84399			-
o__Opitutales.f__Opitutaceae.g__Lacunisphaera	0.561985			-
o__Bacteroidetes_VC2_1_Bac22	0.017917			-
o__Spirochaetales.f__Spirochaetaceae	3.51952			-
o__Chthoniobacterales.f__Xiphinematobacteraceae.g__Candidatus_Xiphinematobacter	0.796068			-
o__Lactobacillales.f__Listeriaceae	0.921007			-
o__Rhodobacterales.f__Rhodobacteraceae.g__Roseobacter_clade_CHAB-I-5_lineage	0.194008			-
o__Alteromonadales.f__Marinobacteraceae.g__Marinobacter	0.619977			0.0455003
o__Hydrogenedentiales.f__Hydrogenedensaceae.g__norank_f__Hydrogenedensaceae	0.318947			0.0455003
o__Xanthomonadales.f__Xanthomonadaceae.g__Lysobacter	1.22204			-
o__Aeromonadales.f__Aeromonadaceae.g__Aeromonas	1.93437			-
o__Azospirillales.f__Azospirillaceae.g__Skermanella	1.78134			-
o__Peptostreptococcales-Tissierellales.f__Thermotaleaceae.g__Anaerosolibacter	0			-
o__Vicinamibacterales.f__norank_o__Vicinamibacterales	1.87222			-
o__Chlamydiales.f__Parachlamydiaceae	0.415857			-
o__Micrococcales.f__Bogoriellaceae.g__Georgenia	1.01792			-
o__Micrococcales.f__Intrasporangiaceae.g__Aquipuribacter	0			-
o__Exiguobacterales.f__Exiguobacteraceae	1.5494			-
o__Anaerolineales.f__Anaerolineaceae.g__Leptolinea	0.318947			-
o__Rhodobacterales.f__Rhodobacteraceae.g__Ruegeria	1.22204			0.00442344
o__Legionellales	2.73057			-
o__Rickettsiales.f__unclassified_o__Rickettsiales.g__unclassified_o__Rickettsiales	0.619977			-
o__Bacteroidales.f__Rikenellaceae.g__Anaerocella	0.017917			-
o__Coriobacteriales.f__norank_o__Coriobacteriales.g__norank_f__norank_o__Coriobacteriales	1.85043	T3_4	3.24143	0.0455003
o__RBG-13-54-9.f__norank_o__RBG-13-54-9.g__norank_f__norank_o__RBG-13-54-9	1.01792			-
o__Burkholderiales.f__Hydrogenophilaceae.g__Tepidiphilus	2.25722			-
o__Erysipelotrichales.f__Erysipelotrichaceae.g__Allobaculum	0.796068			-
o__Aeromonadales.f__Aeromonadaceae.g__Tolumonas	1.39813			-
o__Propionibacteriales.f__Propionibacteriaceae.g__Cutibacterium	2.89529			-
o__norank_c__norank_p__Firmicutes.f__norank_o__norank_c__norank_p__Firmicutes	1.56815			0.0363793
o__Lactobacillales.f__Streptococcaceae.g__Lactovum	0.619977			-
o__Peptostreptococcales-Tissierellales.f__Peptostreptococcaceae.g__Filifactor	1.75031			-
o__Oscillospirales.f__Oscillospiraceae.g__Papillibacter	0.921007			0.0455003
o__Rhizobiales.f__Devosiaceae.g__unclassified_f__Devosiaceae	2.86364			-
o__Desulfitobacteriales.f__Desulfitobacteriaceae.g__Desulfosporosinus	0.194008			-
o__Subgroup_7	1.16405			-
o__Subgroup_2	2.06714			0.00732478
o__Halanaerobiales.f__Halobacteroidaceae.g__norank_f__Halobacteroidaceae	0.716887			-
o__Sphingomonadales.f__Sphingomonadaceae.g__Sphingoaurantiacus	0.194008			-
o__Rhodobacterales.f__Rhodobacteraceae.g__Rubellimicrobium	1.37964			-
o__Isosphaerales.f__Isosphaeraceae.g__Aquisphaera	0.796068			0.0455003
o__Cellvibrionales.f__Cellvibrionaceae.g__Cellvibrio	2.63439			-
o__Clostridiales.f__Clostridiaceae.g__Haloimpatiens	0.017917			-
o__Subgroup_2.f__norank_o__Subgroup_2	2.06714			0.00732478
o__Oscillospirales.f__norank_o__Oscillospirales	1.79607			-
o__Burkholderiales.f__Comamonadaceae.g__Pelomonas	2.19256			-
o__mle1-27	1.31895			-
o__Subgroup_13.f__norank_o__Subgroup_13.g__norank_f__norank_o__Subgroup_13	0.318947			0.0455003
o__Erysipelotrichales.f__Erysipelatoclostridiaceae.g__unclassified_f__Erysipelatoclostridiaceae	1.43289			-
o__Alteromonadales.f__Shewanellaceae	1.78134			-
o__Flavobacteriales.f__Crocinitomicaceae	2.17021			-
o__R7C24.f__norank_o__R7C24	0.495038			-
o__Cyanobacteriales.f__Chroococcidiopsaceae.g__Chroococcidiopsis_SAG_2023	1.03911			-
o__Micrococcales.f__Dermacoccaceae.g__Dermacoccus	0.619977			-
o__Acetobacterales.f__Acetobacteraceae.g__Acetobacter	1.29667			-
o__Lactobacillales.f__Streptococcaceae.g__Lactococcus	1.5298			-
o__Oscillospirales.f__Ruminococcaceae.g__Negativibacillus	1.73392			0.0315409
o__Bacteriovoracales.f__Bacteriovoracaceae.g__Peredibacter	1.13186			-
o__Burkholderiales.f__Comamonadaceae.g__Curvibacter	1.39813			-
o__Cloacimonadales.f__Cloacimonadaceae	0.194008			-
o__Subgroup_17	1.07861			-
o__Desulfobacterales.f__Desulfobacteraceae.g__Desulfotignum	0.017917			-
o__Chitinophagales.f__norank_o__Chitinophagales	0.318947			-
o__Burkholderiales.f__Rhodocyclaceae.g__Methyloversatilis	0.892978			-
o__Clostridia_vadinBB60_group.f__norank_o__Clostridia_vadinBB60_group.g__norank_f__norank_o__Clostridia_vadinBB60_group	2.97791			-
o__Bacillales.f__Bacillaceae.g__Lentibacillus	0.194008			-
o__Dethiobacterales	1.28509			-
o__norank_c__norank_p__Firmicutes	1.56815			0.0363793
o__Rhizobiales.f__Rhizobiaceae.g__Mesorhizobium	1.8842			-
o__Lachnospirales.f__Defluviitaleaceae.g__Defluviitalea	0.017917			-
o__norank_c__norank_p__WPS-2.f__norank_o__norank_c__norank_p__WPS-2.g__norank_f__norank_o__norank_c__norank_p__WPS-2	1.03911			-
o__Bacteroidales.f__Rikenellaceae.g__Rikenella	0.318947			-
o__Lachnospirales.f__Lachnospiraceae.g__Blautia	2.68067			-
o__Oscillospirales.f__Clostridium_methylpentosum_group.g__norank_f__Clostridium_methylpentosum_group	0.318947			0.0455003
o__Bacteroidales.f__Tannerellaceae.g__Tannerella	1.69461			-
o__Cyanobacteriales.f__Coleofasciculaceae.g__Microcoleus_SAG_1449-1a	0.194008			-
o__Bacteroidales.f__Tannerellaceae	2.84269			0.0172171
o__Veillonellales-Selenomonadales.f__Selenomonadaceae.g__Selenomonas	2.79024			-
o__Micrococcales.f__Cellulomonadaceae.g__Tropheryma	0.318947			-
o__Pseudomonadales	5.81518	T1_2	5.16338	0.00102461
o__Micrococcales.f__Dermabacteraceae	0.318947			-
o__Caldicoprobacterales	1.19401			-
o__Erysipelotrichales.f__Erysipelotrichaceae.g__Holdemania	0.921007			-
o__norank_c__AKAU4049	0.318947			-
o__Rhizobiales	4.89875			-
o__Lactobacillales.f__Carnobacteriaceae.g__Carnobacterium	3.03703			-
o__Solirubrobacterales	1.80325			-
o__Rhodobacterales.f__Rhodobacteraceae.g__Aestuariicoccus	0.495038			-
o__Chitinophagales	2.90469			0.00293544
o__Rhizobiales.f__Rhizobiales_Incertae_Sedis.g__Phreatobacter	0.921007			-
o__Erysipelotrichales.f__Erysipelotrichaceae.g__Holdemanella	1.9264			0.00587231
o__Clostridia_vadinBB60_group.f__norank_o__Clostridia_vadinBB60_group	2.97791			-
o__Oligosphaerales	2.75986			0.0455003
o__Coriobacteriales.f__unclassified_o__Coriobacteriales.g__unclassified_o__Coriobacteriales	0.017917			-
o__norank_c__JG30-KF-CM66.f__norank_o__norank_c__JG30-KF-CM66	1.03911			-
o__Campylobacterales.f__Sulfurimonadaceae.g__Sulfuricurvum	0.97216			-
o__Ktedonobacterales.f__JG30-KF-AS9	0.863015			-
o__Pseudomonadales.f__Moraxellaceae.g__Enhydrobacter	1.99104			0.0161325
o__Lactobacillales.f__Carnobacteriaceae.g__Granulicatella	3.46878	T3_4	3.23414	0.0174964
o__Microtrichales	1.69461			-
o__Geobacterales.f__Geobacteraceae	0.863015			-
o__Lachnospirales.f__Lachnospiraceae.g__Roseburia	2.02438			-
o__unclassified_c__Blastocatellia.f__unclassified_c__Blastocatellia.g__unclassified_c__Blastocatellia	0.716887			-
o__norank_c__Acidimicrobiia	0.83083			-
o__Burkholderiales.f__Nitrosomonadaceae.g__Ellin6067	1.67113			-
o__Chlamydiales.f__unclassified_o__Chlamydiales.g__unclassified_o__Chlamydiales	0.67113			-
o__Xanthomonadales.f__Rhodanobacteraceae.g__Dokdonella	1.52307			-
o__Peptostreptococcales-Tissierellales.f__norank_o__Peptostreptococcales-Tissierellales.g__Tepidimicrobium	0.796068			-
o__Flavobacteriales.f__Weeksellaceae.g__Cloacibacterium	2.51138			-
o__Chitinophagales.f__Chitinophagaceae.g__Segetibacter	0.194008			-
o__Granulosicoccales	0.017917			-
o__Rhizobiales.f__Beijerinckiaceae	2.5595			0.00845736
o__Peptostreptococcales-Tissierellales.f__Peptostreptococcaceae.g__Romboutsia	2.64323			-
o__Oscillospirales.f__Eubacterium_coprostanoligenes_group	2.86302			-
o__SJA-15.f__norank_o__SJA-15	0.017917			-
o__Bacteroidales	4.55293			-
o__norank_c__Subgroup_22.f__norank_o__norank_c__Subgroup_22	0.194008			-
o__R7C24	0.495038			-
o__Xanthomonadales.f__Rhodanobacteraceae.g__Rudaea	1.27319			-
o__norank_c__norank_p__Armatimonadota.f__norank_o__norank_c__norank_p__Armatimonadota.g__norank_f__norank_o__norank_c__norank_p__Armatimonadota	0.318947			-
o__WCHB1-41	3.09419			0.0455003
o__Leptospirales.f__Leptospiraceae.g__RBG-16-49-21	0.318947			0.0455003
o__Rhizobiales.f__Amb-16S-1323.g__norank_f__Amb-16S-1323	0.921007			-
o__Desulfotomaculales.f__norank_o__Desulfotomaculales	0.561985			-
o__Rhizobiales.f__norank_o__Rhizobiales	0.415857			-
o__Cytophagales.f__Spirosomaceae.g__Dyadobacter	1.59195			-
o__Oscillospirales.f__Ruminococcaceae.g__DTU089	0.318947			0.0455003
o__S-BQ2-57_soil_group.f__norank_o__S-BQ2-57_soil_group	0.194008			-
o__Desulfovibrionales	2.59079			-
o__Enterobacterales	5.19549			-
o__Saccharimonadales.f__unclassified_o__Saccharimonadales.g__unclassified_o__Saccharimonadales	1.70811			-
o__Clostridiales.f__norank_o__Clostridiales	0.495038			-
o__Synergistales.f__Synergistaceae.g__norank_f__Synergistaceae	1.13186			-
o__Geobacterales	0.863015			-
o__norank_c__Dojkabacteria	1.26096			-
o__Sphingobacteriales.f__Lentimicrobiaceae.g__norank_f__Lentimicrobiaceae	0.318947			-
o__Oceanospirillales.f__Kangiellaceae	0.716887			-
o__Lachnospirales.f__Lachnospiraceae.g__Tuzzerella	1.01792			-
o__Subgroup_13.f__norank_o__Subgroup_13	0.318947			0.0455003
o__Pseudonocardiales.f__Pseudonocardiaceae.g__Saccharopolyspora	0.194008			-
o__Nitrospirales.f__Nitrospiraceae	1.40708			-
o__norank_c__norank_p__Desulfobacterota.f__norank_o__norank_c__norank_p__Desulfobacterota.g__norank_f__norank_o__norank_c__norank_p__Desulfobacterota	0.415857			-
o__Rhodothermales.f__Rhodothermaceae.g__norank_f__Rhodothermaceae	0.619977			-
o__Kapabacteriales.f__norank_o__Kapabacteriales	1.2354			-
o__Micropepsales.f__Micropepsaceae.g__norank_f__Micropepsaceae	0.83083			-
o__Entotheonellales.f__Entotheonellaceae.g__Candidatus_Entotheonella	0.415857			-
o__Steroidobacterales	1.2354			-
o__Mycoplasmatales.f__Mycoplasmataceae.g__norank_f__Mycoplasmataceae	0.619977			-
o__Bacteroidetes_VC2_1_Bac22.f__norank_o__Bacteroidetes_VC2_1_Bac22	0.017917			-
o__Chitinophagales.f__Chitinophagaceae.g__Hydrotalea	1.0971			-
o__Veillonellales-Selenomonadales.f__Veillonellaceae.g__Allisonella	0.796068			-
o__Xanthomonadales.f__Rhodanobacteraceae.g__Rhodanobacter	1.31895			-
o__Frankiales.f__Sporichthyaceae.g__hgcI_clade	1.31895			-
o__Syntrophomonadales.f__Syntrophomonadaceae.g__unclassified_f__Syntrophomonadaceae	0.67113			-
o__Rhizobiales.f__Beijerinckiaceae.g__Methylobacterium-Methylorubrum	1.8241			0.00424394
o__norank_c__Gracilibacteria.f__norank_o__norank_c__Gracilibacteria.g__norank_f__norank_o__norank_c__Gracilibacteria	0.921007			-
o__Corynebacteriales.f__Corynebacteriaceae.g__Lawsonella	0.97216			-
o__Burkholderiales.f__Chitinimonadaceae.g__Chitinivorax	0.75828			-
o__Sphingomonadales.f__Sphingomonadaceae.g__Novosphingobium	1.71689			-
o__Cyanobacteriales.f__Chroococcidiopsaceae.g__Aliterella	0.318947			-
o__Bacteroidetes_VC2_1_Bac22.f__norank_o__Bacteroidetes_VC2_1_Bac22.g__norank_f__norank_o__Bacteroidetes_VC2_1_Bac22	0.017917			-
o__Beggiatoales.f__Beggiatoaceae	2.16714			0.0355657
o__Gammaproteobacteria_Incertae_Sedis.f__unclassified_o__Gammaproteobacteria_Incertae_Sedis.g__Candidatus_Berkiella	1.35036			-
o__Sphingomonadales.f__Sphingomonadaceae.g__Sphingorhabdus	0.619977			-
o__norank_c__Acidimicrobiia.f__norank_o__norank_c__Acidimicrobiia	0.83083			-
o__Sphingobacteriales.f__Sphingobacteriaceae.g__Mucilaginibacter	0.194008			-
o__unclassified_c__Alphaproteobacteria.f__unclassified_c__Alphaproteobacteria.g__unclassified_c__Alphaproteobacteria	1.45725			-
o__Methylomirabilales.f__Methylomirabilaceae.g__Candidatus_Methylomirabilis	0.921007			-
o__norank_c__norank_p__Firmicutes.f__norank_o__norank_c__norank_p__Firmicutes.g__norank_f__norank_o__norank_c__norank_p__Firmicutes	1.56815			0.0363793
o__Oscillospirales.f__Ethanoligenenaceae	0.017917			-
o__Nannocystales	0.921007			-
o__Lachnospirales.f__Lachnospiraceae.g__Ruminococcus_torques_group	2.88243			-
o__Burkholderiales.f__Alcaligenaceae.g__Pigmentiphaga	0.892978			-
o__Bacteroidales.f__Bacteroidales_RF16_group	3.25996			-
o__Gastranaerophilales.f__norank_o__Gastranaerophilales	2.64528			4.99012e-05
o__Gemmatimonadales.f__Gemmatimonadaceae	2.00469			-
o__Paenibacillales.f__Paenibacillaceae.g__Thermobacillus	0.017917			-
o__Lactobacillales.f__Streptococcaceae.g__Streptococcus	3.71305	T3_4	3.3265	0.0203578
o__Oscillospirales.f__Ruminococcaceae.g__Ruminococcus	2.37585			-
o__Aeromonadales.f__Aeromonadaceae	2.04527			-
o__Lactobacillales.f__Enterococcaceae.g__Enterococcus	5.05095			-
o__Flavobacteriales.f__Weeksellaceae.g__Bergeyella	2.00019			0.0215093
o__Bacteroidales.f__Dysgonomonadaceae.g__unclassified_f__Dysgonomonadaceae	0.415857			-
o__Chthoniobacterales	1.34014			-
o__Entomoplasmatales	0.947336			-
o__Bacillales.f__Bacillaceae	2.87855			0.01774
o__norank_c__vadinHA49	0			-
o__Bryobacterales	1.56199			-
o__Micromonosporales.f__Micromonosporaceae.g__unclassified_f__Micromonosporaceae	1.16405			-
o__Burkholderiales.f__Comamonadaceae.g__Leptothrix	1.71252			-
o__Myxococcales.f__Myxococcaceae.g__norank_f__Myxococcaceae	0.796068			-
o__Oceanospirillales.f__unclassified_o__Oceanospirillales	0.561985			-
o__Caedibacterales	0.67113			-
o__unclassified_c__Dehalococcoidia	0.017917			-
o__Pseudanabaenales.f__Pseudanabaenaceae	1.17929			-
o__Euzebyales	0.619977			0.0455003
o__Thermacetogeniales	1.22204			-
o__Xanthomonadales.f__Rhodanobacteraceae.g__Tahibacter	0.194008			-
o__Pseudonocardiales.f__Pseudonocardiaceae.g__Actinoalloteichus	0.194008			-
o__Xanthomonadales.f__Rhodanobacteraceae.g__Aquimonas	0.318947			-
o__Erysipelotrichales.f__Erysipelotrichaceae.g__Dielma	0.017917			-
o__Sphingobacteriales.f__Sphingobacteriaceae.g__Arcticibacter	0.561985			-
o__Desulfovibrionales.f__Desulfovibrionaceae.g__Mailhella	1.27319			0.0455003
o__norank_c__norank_p__RCP2-54.f__norank_o__norank_c__norank_p__RCP2-54	0.67113			-
o__Dongiales.f__Dongiaceae.g__Dongia	1.16405			-
o__Xanthomonadales.f__unclassified_o__Xanthomonadales	0.194008			-
o__Streptosporangiales.f__Streptosporangiaceae	1.32967			-
o__Cloacimonadales.f__W27	0.892978			-
o__Erysipelotrichales.f__Erysipelotrichaceae.g__Merdibacter	0.194008			-
o__norank_c__Thermoleophilia	1.0971			-
o__Campylobacterales.f__Sulfurospirillaceae.g__Sulfurospirillum	0.561985			-
o__Cyanobacteriales.f__Chroococcidiopsaceae	1.14825			-
o__unclassified_c__Bacteroidia.f__unclassified_c__Bacteroidia.g__unclassified_c__Bacteroidia	1.86302			-
o__Burkholderiales.f__Sutterellaceae.g__norank_f__Sutterellaceae	0.619977			-
o__Propionibacteriales.f__Nocardioidaceae.g__Nocardioides	2.13849			-
o__Burkholderiales.f__Burkholderiaceae.g__Polynucleobacter	0.619977			-
o__Ktedonobacterales.f__JG30-KF-AS9.g__norank_f__JG30-KF-AS9	0.863015			-
o__norank_c__SJA-28.f__norank_o__norank_c__SJA-28.g__norank_f__norank_o__norank_c__SJA-28	0.318947			-
o__Bacteroidales.f__Williamwhitmaniaceae.g__Blvii28_wastewater-sludge_group	1.05931			-
o__Lachnospirales.f__Lachnospiraceae.g__Johnsonella	1.85361			-
o__Cellvibrionales	2.63805			-
o__unclassified_c__Bacteroidia.f__unclassified_c__Bacteroidia	1.86302			-
o__Bacteroidales.f__Rikenellaceae.g__Alistipes	2.31348			-
o__KIST-JJY010	0			-
o__norank_c__Clostridia.f__Hungateiclostridiaceae.g__UCG-012	0.318947			-
o__Entomoplasmatales.f__Entomoplasmatales_Incertae_Sedis.g__Candidatus_Hepatoplasma	0.947336			-
o__norank_c__JS1.f__norank_o__norank_c__JS1.g__norank_f__norank_o__norank_c__JS1	0.017917			-
o__Burkholderiales.f__Methylophilaceae	2.63439			0.0194582
o__norank_c__BD2-11_terrestrial_group.f__norank_o__norank_c__BD2-11_terrestrial_group	0.495038			-
o__Campylobacterales.f__Arcobacteraceae	1.01792			-
o__Thermacetogeniales.f__Thermacetogeniaceae	1.22204			-
o__Eubacteriales.f__Eubacteriaceae.g__Pseudoramibacter	0.83083			-
o__Frankiales.f__Nakamurellaceae	1.48774			-
o__Gammaproteobacteria_Incertae_Sedis.f__unclassified_o__Gammaproteobacteria_Incertae_Sedis.g__Acidibacter	0.97216			-
o__RBG-13-54-9.f__norank_o__RBG-13-54-9	1.01792			-
o__Alicyclobacillales.f__Alicyclobacillaceae	0.892978			-
o__Mycoplasmatales.f__Mycoplasmataceae.g__Mycoplasma	2.18523			-
o__norank_c__norank_p__WPS-2.f__norank_o__norank_c__norank_p__WPS-2	1.03911			-
o__norank_c__BD7-11.f__norank_o__norank_c__BD7-11.g__norank_f__norank_o__norank_c__BD7-11	2.41237			-
o__Solibacterales	0.67113			-
o__Corynebacteriales.f__Dietziaceae.g__Dietzia	1.73392			-
o__Sphingobacteriales.f__Sphingobacteriaceae.g__Pedobacter	2.90356			-
o__Staphylococcales.f__Staphylococcaceae.g__Staphylococcus	2.6544			-
o__Alteromonadales.f__Alteromonadaceae.g__Rheinheimera	1.8241			-
o__Peptostreptococcales-Tissierellales.f__Anaerovoracaceae.g__Eubacterium_nodatum_group	1.73392			-
o__Rhizobiales.f__Rhizobiaceae.g__Aureimonas	1.63597			-
o__Rhizobiales.f__Beijerinckiaceae.g__norank_f__Beijerinckiaceae	0.017917			-
o__unclassified_c__Acidobacteriae.f__unclassified_c__Acidobacteriae	0.619977			-
o__Polyangiales.f__Polyangiaceae.g__unclassified_f__Polyangiaceae	0.561985			-
o__Veillonellales-Selenomonadales.f__Veillonellaceae.g__Dialister	2.46196			-
o__Haliangiales.f__Haliangiaceae.g__Haliangium	2.1007			-
o__Peptostreptococcales-Tissierellales.f__norank_o__Peptostreptococcales-Tissierellales.g__unclassified_f__norank_o__Peptostreptococcales-Tissierellales	0.921007			-
o__Corynebacteriales.f__Mycobacteriaceae	1.5494			-
o__Geobacterales.f__Geobacteraceae.g__Trichlorobacter	0.415857			-
o__Eubacteriales.f__Eubacteriaceae	1.01792			-
o__Oscillospirales.f__Ruminococcaceae.g__Paludicola	0.318947			-
o__Pseudomonadales.f__Moraxellaceae.g__Perlucidibaca	2.50364			-
o__Bacteroidales.f__unclassified_o__Bacteroidales	2.67113			-
o__Oscillospirales.f__Eubacterium_coprostanoligenes_group.g__norank_f__Eubacterium_coprostanoligenes_group	2.86302			-
o__0319-6G20.f__norank_o__0319-6G20	1.11483			-
o__Lachnospirales.f__Lachnospiraceae.g__Ruminococcus_gnavus_group	2.85551			-
o__Rhizobiales.f__Xanthobacteraceae.g__Bradyrhizobium	2.29092			-
o__Blastocatellales.f__Blastocatellaceae.g__Aridibacter	0.619977			-
o__Coriobacteriales.f__Eggerthellaceae.g__Senegalimassilia	1.39813			-
o__Cyanobacteriales.f__Nostocaceae.g__unclassified_f__Nostocaceae	0.017917			-
o__Myxococcales.f__Myxococcaceae	1.22204			-
o__Vicinamibacterales.f__Vicinamibacteraceae.g__Luteitalea	0.619977			-
o__Lactobacillales	5.083	T3_4	4.55289	0.000187293
o__Rhizobiales.f__Xanthobacteraceae.g__Pseudolabrys	1.24837			-
o__Caldatribacteriales.f__Caldatribacteriaceae.g__Candidatus_Caldatribacterium	1.28509			-
o__Desulfobacterales.f__Desulforegulaceae	0.017917			-
o__Kineosporiales	1.19401			-
o__Erysipelotrichales.f__Erysipelotrichaceae.g__Anaerorhabdus_furcosa_group	0.318947			0.0455003
o__Anaerolineales.f__Anaerolineaceae.g__Anaerolinea	0.75828			-
o__Veillonellales-Selenomonadales.f__Veillonellaceae.g__Veillonella	2.77531			-
o__Holosporales.f__Holosporaceae.g__norank_f__Holosporaceae	1.46508			-
o__norank_c__V2072-189E03	0.318947			0.0455003
o__norank_c__Acidimicrobiia.f__norank_o__norank_c__Acidimicrobiia.g__norank_f__norank_o__norank_c__Acidimicrobiia	0.83083			-
o__Blfdi19.f__norank_o__Blfdi19	0.415857			-
o__unclassified_p__Desulfobacterota.f__unclassified_p__Desulfobacterota	0.415857			-
o__Chlamydiales.f__unclassified_o__Chlamydiales	0.67113			-
o__Frankiales.f__unclassified_o__Frankiales	1.44928			-
o__Bradymonadales.f__norank_o__Bradymonadales	2.16405			-
o__Brevibacillales.f__Brevibacillaceae	0.017917			-
o__Thermoactinomycetales.f__Thermoactinomycetaceae.g__Novibacillus	0.194008			-
o__Pasteurellales.f__Pasteurellaceae.g__Aggregatibacter	3.0971			0.0472304
o__Oscillospirales.f__Butyricicoccaceae.g__UCG-008	2.25345			-
o__Oscillospirales.f__Butyricicoccaceae.g__UCG-009	2.11134			0.00267052
o__Legionellales.f__Legionellaceae.g__Legionella	2.73057			-
o__unclassified_c__Blastocatellia	0.716887			-
o__Coriobacteriales.f__Coriobacteriales_Incertae_Sedis.g__Raoultibacter	0.619977			-
o__Xanthomonadales.f__Rhodanobacteraceae.g__Chujaibacter	0.796068			-
o__Paenibacillales.f__Paenibacillaceae.g__Fontibacillus	0.194008			-
o__unclassified_c__Polyangia.f__unclassified_c__Polyangia	0.017917			-
o__Bacteroidales.f__Paludibacteraceae	3.00019			-
o__Acholeplasmatales.f__Acholeplasmataceae.g__T2WK15B57	1.27319			0.0455003
o__Lachnospirales.f__Lachnospiraceae.g__Coprococcus	2.56322			-
o__Sphingobacteriales.f__LiUU-11-161	0.796068			-
o__Propionibacteriales.f__Nocardioidaceae.g__Aeromicrobium	0.318947			-
o__MBA03.f__norank_o__MBA03.g__norank_f__norank_o__MBA03	1.30795			-
o__Sphingobacteriales.f__Sphingobacteriaceae.g__Sphingobacterium	3.0733			-
o__IMCC26256.f__norank_o__IMCC26256	1.22204			-
o__Campylobacterales.f__Arcobacteraceae.g__Arcobacter	0.892978			-
o__Coriobacteriales.f__Eggerthellaceae.g__Slackia	1.937			-
o__Rhizobiales.f__Devosiaceae	3.092			-
o__Holophagales.f__Holophagaceae	2.17325			0.0415563
o__Leptospirales	0.892978			-
o__Pasteurellales	3.70348	T3_4	3.43775	0.00788367
o__Alteromonadales.f__Alteromonadaceae	1.85043			-
o__Caulobacterales	4.21511			-
o__Lachnospirales.f__Lachnospiraceae.g__Epulopiscium	0.318947			0.0455003
o__Burkholderiales.f__Comamonadaceae.g__Rhodoferax	1.76611			-
o__Rhizobiales.f__Rhizobiaceae	4.89025			-
o__norank_c__OLB14.f__norank_o__norank_c__OLB14	1.31895			-
o__WCHB1-41.f__norank_o__WCHB1-41	3.09419			0.0455003
o__Desulfovibrionales.f__Desulfovibrionaceae.g__Desulfovibrio	2.48626			-
o__Burkholderiales.f__Rhodocyclaceae.g__Sulfuritalea	2.20403			-
o__Micrococcales.f__Cellulomonadaceae.g__Cellulomonas	1.03911			0.041635
o__BD72BR169.f__norank_o__BD72BR169	0.017917			-
o__Micromonosporales.f__Micromonosporaceae.g__Dactylosporangium	0.194008			-
o__Bifidobacteriales.f__Bifidobacteriaceae	3.40929			-
o__Rhizobiales.f__D05-2	0.318947			-
o__Kineosporiales.f__Kineosporiaceae.g__Quadrisphaera	1.16405			-
o__Streptosporangiales.f__Thermomonosporaceae	1.22204			-
o__Lactobacillales.f__Carnobacteriaceae	3.47791			0.035516
o__PeM15	0.947336			-
o__Veillonellales-Selenomonadales.f__Veillonellaceae.g__Megasphaera	2.27439			-
o__Lactobacillales.f__Carnobacteriaceae.g__Atopostipes	1.01792			-
o__Fusobacteriales.f__Leptotrichiaceae.g__Leptotrichia	2.97696			-
o__Cytophagales.f__MWH-CFBk5	1.13186			-
o__Micavibrionales.f__norank_o__Micavibrionales	1.73392			-
o__Corynebacteriales.f__Tsukamurellaceae	0.921007			-
o__Bacteriovoracales.f__Bacteriovoracaceae	1.13186			-
o__Obscuribacterales.f__Obscuribacteraceae.g__norank_f__Obscuribacteraceae	1.36034			-
o__CCD24	0.415857			-
o__Deinococcales.f__Trueperaceae.g__Truepera	0.921007			-
o__Kryptoniales.f__BSV26	0.495038			-
o__Christensenellales.f__Christensenellaceae.g__Christensenella	0.318947			-
o__Polyangiales.f__Polyangiaceae.g__Polyangium	0.619977			0.0455003
o__Thalassobaculales	0			-
o__Caulobacterales.f__Hyphomonadaceae	1.47276			-
o__Beggiatoales	2.16714			0.0355657
o__11-24.f__norank_o__11-24	0.97216			-
o__unclassified_c__Polyangia.f__unclassified_c__Polyangia.g__unclassified_c__Polyangia	0.017917			-
o__Flavobacteriales.f__Weeksellaceae.g__Empedobacter	0.892978			-
o__Chlamydiales.f__Simkaniaceae.g__unclassified_f__Simkaniaceae	0.67113			-
o__Competibacterales.f__Competibacteraceae.g__Candidatus_Competibacter	1.9396			-
o__Saccharimonadales.f__norank_o__Saccharimonadales.g__norank_f__norank_o__Saccharimonadales	2.38806			0.0328462
o__Chloroflexales.f__Roseiflexaceae	1.66628			-
o__Cytophagales.f__Spirosomaceae	1.77379			-
o__Longimicrobiales.f__Longimicrobiaceae.g__Longimicrobium	0.619977			-
o__Lachnospirales.f__Lachnospiraceae.g__Lachnoclostridium	2.66725			-
o__Bacteroidales.f__Prevotellaceae.g__Prevotella	3.92003			-
o__Sphingobacteriales.f__Lentimicrobiaceae	2.2301			-
o__Micromonosporales.f__Micromonosporaceae.g__Virgisporangium	0.619977			-
o__norank_c__4-29-1.f__norank_o__norank_c__4-29-1	0.318947			0.0455003
o__0319-6G20.f__norank_o__0319-6G20.g__norank_f__norank_o__0319-6G20	1.11483			-
o__Eubacteriales.f__Eubacteriaceae.g__Eubacterium	0.921007			0.00442344
o__Flavobacteriales.f__Weeksellaceae.g__Chryseobacterium	4.63645			-
o__Flavobacteriales.f__Flavobacteriaceae.g__Myroides	0.561985			-
o__Chloroplast.f__norank_o__Chloroplast.g__norank_f__norank_o__Chloroplast	2.89327			-
o__Azospirillales	1.91279			0.0112942
o__Babeliales	1.24837			-
o__Chitinophagales.f__Chitinophagaceae	2.87615			0.00209556
o__Defluviicoccales.f__Defluviicoccaceae.g__Defluviicoccus	1.75431			-
o__Micromonosporales.f__Micromonosporaceae.g__norank_f__Micromonosporaceae	0.194008			-
o__Staphylococcales.f__Staphylococcaceae.g__Aliicoccus	0.796068			0.0389475
o__unclassified_p__Bacteroidota	0.415857			-
o__Oscillospirales.f__Butyricicoccaceae	2.56692			-
o__Rhizobiales.f__Pleomorphomonadaceae	1.77758			-
o__Dongiales.f__Dongiaceae	1.16405			-
o__Rhodospirillales.f__Rhodospirillaceae.g__Candidatus_Riegeria	0.75828			-
o__Caldatribacteriales.f__Caldatribacteriaceae	1.28509			-
o__Bacteriovoracales	1.13186			-
o__Deferribacterales	0.619977			0.0455003
o__Caulobacterales.f__Hyphomonadaceae.g__Hirschia	1.13186			-
o__Lachnospirales.f__Lachnospiraceae	3.77516			-
o__Chloroplast.f__norank_o__Chloroplast	2.89327			-
o__Oxyphotobacteria_Incertae_Sedis.f__unclassified_o__Oxyphotobacteria_Incertae_Sedis	0.495038			-
o__Ktedonobacterales.f__Ktedonobacteraceae.g__Thermosporothrix	0.318947			-
o__Xanthomonadales.f__Rhodanobacteraceae	2.45961			0.0293692
o__Limnochordales	1.3701			-
o__Cytophagales.f__Spirosomaceae.g__norank_f__Spirosomaceae	0			-
o__Acetobacterales.f__Acetobacteraceae.g__Acidisoma	0.619977			-
o__Lachnospirales.f__norank_o__Lachnospirales.g__norank_f__norank_o__Lachnospirales	0.194008			-
o__Solirubrobacterales.f__67-14	1.5494			-
o__Oligoflexales.f__norank_o__Oligoflexales.g__norank_f__norank_o__Oligoflexales	0			-
o__Oscillospirales.f__Ruminococcaceae.g__unclassified_f__Ruminococcaceae	2.30122			-
o__Burkholderiales.f__Sutterellaceae.g__AAP99	1.27319			-
o__Phormidesmiales	0			-
o__norank_c__norank_p__Latescibacterota.f__norank_o__norank_c__norank_p__Latescibacterota.g__norank_f__norank_o__norank_c__norank_p__Latescibacterota	0.796068			-
o__Hydrogenedentiales.f__Hydrogenedensaceae	0.318947			0.0455003
o__Peptostreptococcales-Tissierellales.f__Anaerovoracaceae.g__Family_XIII_UCG-001	1.16405			-
o__Limnochordales.f__Limnochordaceae.g__Limnochorda	0.318947			-
o__Caldatribacteriales	1.28509			-
o__norank_c__Gracilibacteria.f__norank_o__norank_c__Gracilibacteria	0.921007			-
o__Methylococcales.f__Methylomonadaceae	0.83083			-
o__Micrococcales.f__Microbacteriaceae	2.99792			-
o__Desulfobulbales.f__Desulfurivibrionaceae	0.318947			-
o__Burkholderiales.f__Oxalobacteraceae.g__Massilia	2.21104			-
o__Armatimonadales	0.318947			-
o__Caldilineales.f__Caldilineaceae.g__norank_f__Caldilineaceae	1.34014			-
o__S085.f__norank_o__S085.g__norank_f__norank_o__S085	1.28509			-
o__norank_c__JG30-KF-CM66.f__norank_o__norank_c__JG30-KF-CM66.g__norank_f__norank_o__norank_c__JG30-KF-CM66	1.03911			-
o__Peptostreptococcales-Tissierellales.f__Thermotaleaceae	0			-
o__Blfdi19.f__norank_o__Blfdi19.g__norank_f__norank_o__Blfdi19	0.415857			-
o__Rhizobiales.f__Labraceae	0.83083			-
o__Candidatus_Kaiserbacteria	1.01792			-
o__Aneurinibacillales.f__Aneurinibacillaceae.g__Aneurinibacillus	0.561985			-
o__Fusobacteriales.f__Leptotrichiaceae.g__Streptobacillus	1.81031			0.000451417
o__Chitinophagales.f__Chitinophagaceae.g__Niabella	0.415857			-
o__Pseudonocardiales.f__Pseudonocardiaceae.g__Crossiella	1.16405			0.00442344
o__Pedosphaerales	0.97216			-
o__Propionibacteriales.f__Propionibacteriaceae.g__unclassified_f__Propionibacteriaceae	2.6589			-
o__Erysipelotrichales.f__Erysipelatoclostridiaceae.g__Erysipelotrichaceae_UCG-003	1.89873			-
o__Rhizobiales.f__Devosiaceae.g__Devosia	2.70366			-
o__Myxococcales.f__Vulgatibacteraceae	0.415857			-
o__Bacteroidales.f__Barnesiellaceae	2.47731			-
o__Burkholderiales.f__Methylophilaceae.g__Methylophilus	2.62911			0.024592
o__Myxococcales.f__Vulgatibacteraceae.g__Vulgatibacter	0.415857			-
o__Propionibacteriales.f__Propionibacteriaceae.g__Micropruina	2.30795			-
o__unclassified_c__Dehalococcoidia.f__unclassified_c__Dehalococcoidia	0.017917			-
o__Burkholderiales.f__Burkholderiaceae.g__Limnobacter	1.13186			-
o__Micrococcales.f__Brevibacteriaceae.g__Brevibacterium	3.55775			-
o__Bacteroidales.f__Porphyromonadaceae	2.5977			-
o__Chitinophagales.f__Chitinophagaceae.g__Cnuella	0.947336			-
o__Bacteroidales.f__Dysgonomonadaceae.g__Dysgonomonas	1.07861			-
o__Lachnospirales.f__Lachnospiraceae.g__Lachnospiraceae_NK3A20_group	1.01792			-
o__Fimbriimonadales	0.97216			-
o__Coriobacteriales.f__Eggerthellaceae.g__Paraeggerthella	0.619977			-
o__Bacteroidales.f__unclassified_o__Bacteroidales.g__unclassified_o__Bacteroidales	2.67113			-
o__Eubacteriales	1.01792			-
o__unclassified_c__Alphaproteobacteria	1.45725			-
o__Tistrellales.f__Geminicoccaceae.g__Candidatus_Alysiosphaera	1.13186			-
o__Oscillospirales.f__Butyricicoccaceae.g__Butyricicoccus	1.78134			-
o__Chlamydiales.f__cvE6	0.921007			-
o__Rhodospirillales.f__Rhodospirillaceae.g__Insolitispirillum	1.01792			-
o__Chitinophagales.f__Chitinophagaceae.g__Edaphobaculum	0.415857			-
o__Flavobacteriales.f__Flavobacteriaceae.g__Flavobacterium	3.30973			-
o__Rhizobiales.f__Rhizobiaceae.g__unclassified_f__Rhizobiaceae	1.28509			-
o__Alicyclobacillales	0.892978			-
o__unclassified_p__Chloroflexi.f__unclassified_p__Chloroflexi.g__unclassified_p__Chloroflexi	0.995641			-
o__Bacteroidales.f__Tannerellaceae.g__Macellibacteroides	1.0971			-
o__Synergistales.f__Synergistaceae.g__Aminobacterium	1.42446			-
o__Euzebyales.f__Euzebyaceae.g__norank_f__Euzebyaceae	0.619977			0.0455003
o__Vibrionales.f__Vibrionaceae.g__Aliivibrio	0.194008			-
o__unclassified_p__Chloroflexi	0.995641			-
o__Sphingobacteriales.f__NS11-12_marine_group.g__norank_f__NS11-12_marine_group	0.796068			-
o__Bacteroidales.f__Prevotellaceae.g__norank_f__Prevotellaceae	0.017917			-
o__Micrococcales	3.71775			-
o__Kapabacteriales.f__norank_o__Kapabacteriales.g__norank_f__norank_o__Kapabacteriales	1.2354			-
o__Sphingobacteriales.f__LiUU-11-161.g__norank_f__LiUU-11-161	0.796068			-
o__Aeromonadales.f__Succinivibrionaceae.g__Succinivibrio	2.36817			-
o__Oscillospirales.f__Ethanoligenenaceae.g__Ethanoligenens	0.017917			-
o__Mycoplasmatales.f__Mycoplasmataceae.g__Candidatus_Bacilloplasma	0.318947			-
o__Thermoactinomycetales	0.796068			-
o__C10-SB1A.f__norank_o__C10-SB1A	0.495038			-
o__Campylobacterales.f__Sulfurospirillaceae	0.561985			-
o__Gaiellales.f__Gaiellaceae.g__Gaiella	1.51623			-
o__Rhodospirillales.f__norank_o__Rhodospirillales	2.16405			-
o__Lactobacillales.f__Aerococcaceae.g__Abiotrophia	1.49504			-
o__Legionellales.f__Legionellaceae	2.73057			-
o__Acetobacterales	1.96486			-
o__unclassified_c__Bacilli.f__unclassified_c__Bacilli.g__unclassified_c__Bacilli	0.796068			-
o__Sphingobacteriales.f__Sphingobacteriaceae.g__unclassified_f__Sphingobacteriaceae	1.92101			-
o__Actinomycetales.f__Actinomycetaceae.g__Mobiluncus	0			-
o__Pedosphaerales.f__Pedosphaeraceae.g__norank_f__Pedosphaeraceae	0.318947			-
o__Lactobacillales.f__Listeriaceae.g__Brochothrix	0.921007			-
o__norank_c__norank_p__WPS-2	1.03911			-
o__Micrococcales.f__Micrococcaceae.g__Renibacterium	1.57422			-
o__norank_c__Subgroup_18.f__norank_o__norank_c__Subgroup_18.g__norank_f__norank_o__norank_c__Subgroup_18	0.194008			-
o__norank_c__D8A-2.f__norank_o__norank_c__D8A-2	0.921007			-
o__SBR1031.f__A4b.g__norank_f__A4b	1.69916			-
o__Chitinophagales.f__37-13	0.83083			-
o__Longimicrobiales.f__Longimicrobiaceae	1.26096			-
o__Burkholderiales.f__TRA3-20.g__norank_f__TRA3-20	1.27319			-
o__Flavobacteriales.f__Crocinitomicaceae.g__Fluviicola	2.17021			-
o__Lachnospirales.f__Lachnospiraceae.g__Lachnospiraceae_ND3007_group	1.36034			-
o__Microtrichales.f__norank_o__Microtrichales.g__norank_f__norank_o__Microtrichales	1.22204			-
o__Alteromonadales.f__Alteromonadaceae.g__Alishewanella	0.716887			-
o__Streptosporangiales.f__Nocardiopsaceae	1.27319			0.0291996
o__Rhodospirillales.f__Magnetospirillaceae.g__Magnetospirillum	1.05931			-
o__Burkholderiales.f__B1-7BS	1.31895			-
o__Coriobacteriales.f__Eggerthellaceae.g__CHKCI002	0.415857			-
o__Acidaminococcales.f__Acidaminococcaceae.g__norank_f__Acidaminococcaceae	0			-
o__Bacillales.f__Bacillaceae.g__Bacillus	2.86302			0.0208471
o__Subgroup_7.f__norank_o__Subgroup_7.g__norank_f__norank_o__Subgroup_7	1.16405			-
o__Solirubrobacterales.f__67-14.g__norank_f__67-14	1.5494			-
o__Verrucomicrobiales	2.97023			-
o__Opitutales.f__Puniceicoccaceae	1.85043			0.0455003
o__Sphingomonadales.f__Sphingomonadaceae.g__DSSF69	1.05931			-
o__Cardiobacteriales.f__Wohlfahrtiimonadaceae	0.318947			-
o__Chloroflexales.f__unclassified_o__Chloroflexales	0.495038			-
o__Syntrophobacterales.f__Syntrophobacteraceae	1.43289			-
o__Campylobacterales	3.77743			-
o__Clostridia_UCG-014	3.4755			-
o__Gaiellales	1.95493			-
o__Kapabacteriales	1.2354			-
o__Azospirillales.f__Azospirillaceae	1.85043			0.0128723
o__S085	1.28509			-
o__Burkholderiales.f__Comamonadaceae.g__unclassified_f__Comamonadaceae	2.63909			-
o__Oscillospirales.f__Ruminococcaceae	3.33723			-
o__211ds20	0.619977			-
o__Holophagales.f__Holophagaceae.g__norank_f__Holophagaceae	2.10605			0.0347848
o__Lachnospirales.f__Defluviitaleaceae.g__Defluviitaleaceae_UCG-011	1.0971			-
o__Eubacteriales.f__Eubacteriaceae.g__norank_f__Eubacteriaceae	0.017917			-
o__Campylobacterales.f__Arcobacteraceae.g__Malaciobacter	0.194008			-
o__Caedibacterales.f__Caedibacteraceae.g__Candidatus_Nucleicultrix	0.194008			-
o__Oscillospirales.f__Clostridium_methylpentosum_group	0.318947			0.0455003
o__Pedosphaerales.f__Pedosphaeraceae.g__ADurb_Bin063-1	0.75828			-
o__Propionibacteriales.f__Propionibacteriaceae.g__Microlunatus	0.75828			-
o__Flavobacteriales.f__Flavobacteriaceae	3.50421			-
o__Burkholderiales.f__Hydrogenophilaceae	2.51207			0.0257479
o__Burkholderiales.f__Comamonadaceae.g__Alicycliphilus	1.35036			-
o__Ignavibacteriales.f__PHOS-HE36	0.495038			-
o__MBA03.f__norank_o__MBA03	1.30795			-
o__Rhodobacterales.f__Rhodobacteraceae	3.07993			-
o__unclassified_c__Acidimicrobiia	0.415857			-
o__Abditibacteriales.f__Abditibacteriaceae	0.318947			-
o__norank_c__norank_p__MBNT15.f__norank_o__norank_c__norank_p__MBNT15.g__norank_f__norank_o__norank_c__norank_p__MBNT15	0.318947			-
o__Bacteroidales.f__Prevotellaceae.g__Prevotellaceae_UCG-003	3.30751			-
o__unclassified_c__Bacteroidia	1.86302			-
o__Flavobacteriales.f__Weeksellaceae.g__norank_f__Weeksellaceae	0.716887			-
o__norank_c__Clostridia.f__Hungateiclostridiaceae.g__HN-HF0106	0.83083			-
o__Bacteroidales.f__Prevotellaceae.g__Prevotellaceae_UCG-004	1.76611			0.00442344
o__Acidaminococcales.f__Acidaminococcaceae	2.73559			-
o__Micrococcales.f__Bogoriellaceae	1.01792			-
o__Rokubacteriales	1.14825			-
o__Bacteroidales.f__Prolixibacteraceae	0.318947			-
o__Fimbriimonadales.f__Fimbriimonadaceae.g__norank_f__Fimbriimonadaceae	0.97216			-
o__Izemoplasmatales.f__norank_o__Izemoplasmatales.g__norank_f__norank_o__Izemoplasmatales	1.39813			0.0407212
o__Chitinophagales.f__Chitinophagaceae.g__Taibaiella	1.35036			0.00887425
o__Bdellovibrionales.f__Bdellovibrionaceae.g__OM27_clade	0.561985			-
o__Burkholderiales.f__Rhodocyclaceae.g__Thauera	1.53643			-
o__Nitrosococcales.f__Nitrosococcaceae.g__Cm1-21	0.194008			-
o__Frankiales.f__Geodermatophilaceae.g__Blastococcus	1.8241			-
o__Sphingomonadales.f__Sphingomonadaceae.g__Sphingobium	2.19545			-
o__Propionibacteriales.f__Propionibacteriaceae.g__Propionicicella	0.83083			-
o__Chloroflexales.f__Roseiflexaceae.g__Kouleothrix	0.97216			-
o__unclassified_c__Actinobacteria	0.796068			-
o__Flavobacteriales.f__NS9_marine_group	1.17929			-
o__Peptostreptococcales-Tissierellales.f__Anaerovoracaceae.g__S5-A14a	0.619977			-
o__Rhizobiales.f__Hyphomicrobiaceae.g__unclassified_f__Hyphomicrobiaceae	1.16405			-
o__Solirubrobacterales.f__Solirubrobacteraceae.g__Parviterribacter	0.017917			-
o__Erysipelotrichales.f__Erysipelotrichaceae.g__Dubosiella	1.26096			-
o__Oscillospirales.f__Ruminococcaceae.g__UCG-001	1.31895			0.0455003
o__Ktedonobacterales.f__Ktedonobacteraceae.g__norank_f__Ktedonobacteraceae	0.194008			-
o__Burkholderiales.f__Comamonadaceae.g__Acidovorax	2.487			-
o__Victivallales.f__Victivallaceae.g__Victivallis	0.796068			0.0455003
o__Microtrichales.f__Microtrichaceae	0.921007			-
o__Desulfotomaculales.f__Desulfallas-Sporotomaculum.g__norank_f__Desulfallas-Sporotomaculum	1.0971			0.0455003
o__Candidatus_Falkowbacteria.f__norank_o__Candidatus_Falkowbacteria	0.619977			-
o__Micrococcales.f__Intrasporangiaceae	1.71689			-
o__Oligoflexales	1.19401			-
o__Peptostreptococcales-Tissierellales.f__Peptostreptococcaceae.g__Eubacterium_yurii_group	0.194008			-
o__Peptostreptococcales-Tissierellales.f__Peptostreptococcaceae.g__Peptostreptococcus	3.7141			-
o__unclassified_p__Bacteroidota.f__unclassified_p__Bacteroidota.g__unclassified_p__Bacteroidota	0.415857			-
o__norank_c__MB-A2-108.f__norank_o__norank_c__MB-A2-108.g__norank_f__norank_o__norank_c__MB-A2-108	1.46508			-
o__Methylococcales.f__Methylococcaceae	0.796068			-
o__Cloacimonadales	0.97216			-
o__Bacteroidales.f__Williamwhitmaniaceae	1.05931			-
o__Chthoniobacterales.f__Terrimicrobiaceae	1.03911			-
o__Thermoactinomycetales.f__Thermoactinomycetaceae.g__norank_f__Thermoactinomycetaceae	0.318947			-
o__Polyangiales.f__Sandaracinaceae.g__norank_f__Sandaracinaceae	1.0971			-
o__Micrococcales.f__Bogoriellaceae.g__Bogoriella	0.194008			-
o__Burkholderiales.f__Rhodocyclaceae.g__Dechloromonas	1.43289			-
o__Paenibacillales.f__Paenibacillaceae.g__Ammoniphilus	0.921007			-
o__RF39.f__norank_o__RF39	3.17021			-
o__unclassified_c__Gammaproteobacteria.f__unclassified_c__Gammaproteobacteria.g__unclassified_c__Gammaproteobacteria	1.13186			-
o__SAR202_clade.f__norank_o__SAR202_clade.g__norank_f__norank_o__SAR202_clade	0.194008			-
o__Burkholderiales.f__Nitrosomonadaceae.g__Nitrosospira	1.03911			-
o__Burkholderiales.f__Gallionellaceae.g__Candidatus_Nitrotoga	0.318947			-
o__Bacteroidales.f__Bacteroidales_UCG-001	0.318947			-
o__Rhodobacterales.f__Rhodobacteraceae.g__Paracoccus	2.77947			-
o__Burkholderiales.f__Nitrosomonadaceae.g__MND1	1.0971			-
o__Geobacterales.f__Geobacteraceae.g__unclassified_f__Geobacteraceae	0.67113			-
o__Pseudomonadales.f__Moraxellaceae.g__Alkanindiges	1.5494			-
o__Frankiales.f__Geodermatophilaceae.g__Geodermatophilus	0.947336			-
o__Erysipelotrichales.f__Erysipelotrichaceae.g__norank_f__Erysipelotrichaceae	1.71689			-
o__Solirubrobacterales.f__Solirubrobacteraceae.g__Conexibacter	0.995641			-
o__Oxyphotobacteria_Incertae_Sedis	0.495038			-
o__unclassified_p__Chloroflexi.f__unclassified_p__Chloroflexi	0.995641			-
o__Hydrogenedentiales	0.318947			0.0455003
o__unclassified_k__norank_d__Bacteria	3.66876			-
o__Microtrichales.f__Ilumatobacteraceae.g__Ilumatobacter	1.27319			-
o__Nitrosococcales.f__Nitrosococcaceae	0.194008			-
o__Oscillospirales.f__Ruminococcaceae.g__Subdoligranulum	2.12513			-
o__Elsterales.f__norank_o__Elsterales.g__norank_f__norank_o__Elsterales	1.16405			-
o__Burkholderiales.f__Oxalobacteraceae.g__norank_f__Oxalobacteraceae	0.017917			-
o__Oscillospirales.f__Oscillospiraceae.g__Colidextribacter	1.8241			-
o__Ardenticatenales.f__norank_o__Ardenticatenales	0.796068			-
o__Caedibacterales.f__Caedibacteraceae.g__norank_f__Caedibacteraceae	0.495038			-
o__Corynebacteriales.f__Mycobacteriaceae.g__Mycobacterium	1.5494			-
o__Oscillospirales.f__Ruminococcaceae.g__Anaerotruncus	1.43289			-
o__Cloacimonadales.f__W27.g__norank_f__W27	0.892978			-
o__Microtrichales.f__Ilumatobacteraceae.g__CL500-29_marine_group	0.83083			-
o__Clostridia_UCG-014.f__norank_o__Clostridia_UCG-014.g__norank_f__norank_o__Clostridia_UCG-014	3.4755			-
o__Bacteroidales.f__norank_o__Bacteroidales.g__norank_f__norank_o__Bacteroidales	0.017917			-
o__Micrococcales.f__Intrasporangiaceae.g__Oryzihumus	0.415857			-
o__Beggiatoales.f__Beggiatoaceae.g__norank_f__Beggiatoaceae	2.16714			0.0355657
o__Actinomycetales.f__Actinomycetaceae.g__norank_f__Actinomycetaceae	0.67113			-
o__Burkholderiales.f__unclassified_o__Burkholderiales	1.41586			-
o__Thalassobaculales.f__norank_o__Thalassobaculales.g__norank_f__norank_o__Thalassobaculales	0			-
o__Chitinophagales.f__Chitinophagaceae.g__Sediminibacterium	1.38898			-
o__Cytophagales.f__Hymenobacteraceae	1.24837			-
o__Polyangiales.f__BIrii41.g__norank_f__BIrii41	0.863015			-
o__Bacteroidales.f__Paludibacteraceae.g__Paludibacter	0.947336			-
o__Leptospirales.f__Leptospiraceae.g__norank_f__Leptospiraceae	0.75828			-
o__Bacteroidales.f__Marinifilaceae	2.17628			-
o__Erysipelotrichales.f__Erysipelotrichaceae.g__Clostridium_innocuum_group	1.16405			-
o__Cyanobacteriales.f__Nostocaceae	0.017917			-
o__Steroidobacterales.f__Steroidobacteraceae.g__norank_f__Steroidobacteraceae	0.863015			-
o__Burkholderiales.f__Neisseriaceae.g__Neisseria	3.66393			-
o__Paenibacillales.f__Paenibacillaceae.g__Cohnella	0.619977			-
o__Acidaminococcales.f__Acidaminococcaceae.g__Acidaminococcus	0.892978			-
o__Acidobacteriales	0.995641			-
o__Desulfitobacteriales.f__Desulfitobacteriaceae	0.194008			-
o__Coriobacteriales.f__Eggerthellaceae.g__DNF00809	0.194008			-
o__Solirubrobacterales.f__Solirubrobacteraceae	1.49504			-
o__Haliangiales.f__Haliangiaceae	2.1007			-
o__Rhizobiales.f__D05-2.g__norank_f__D05-2	0.318947			-
o__Pasteurellales.f__Pasteurellaceae	3.70348	T3_4	3.41792	0.00788367
o__Rhizobiales.f__Labraceae.g__Labrys	0.83083			-
o__Streptosporangiales.f__Streptosporangiaceae.g__Microbispora	0.318947			-
o__Limnochordales.f__Limnochordaceae	1.01792			-
o__Acholeplasmatales.f__Acholeplasmataceae	1.87525			-
o__Gaiellales.f__norank_o__Gaiellales.g__norank_f__norank_o__Gaiellales	1.75828			-
o__norank_c__vadinHA49.f__norank_o__norank_c__vadinHA49.g__norank_f__norank_o__norank_c__vadinHA49	0			-
o__Acidobacteriales.f__Acidobacteriaceae_Subgroup_1.g__unclassified_f__Acidobacteriaceae_Subgroup_1	0.017917			-
o__Bifidobacteriales.f__Bifidobacteriaceae.g__Bifidobacterium	3.40083			-
o__Peptostreptococcales-Tissierellales.f__norank_o__Peptostreptococcales-Tissierellales.g__Gallicola	0.318947			-
o__PeM15.f__norank_o__PeM15	0.947336			-
o__Steroidobacterales.f__Steroidobacteraceae.g__Steroidobacter	1.0971			-
o__Burkholderiales.f__Nitrosomonadaceae	1.94734			-
o__Chlamydiales.f__Simkaniaceae.g__norank_f__Simkaniaceae	1.17929			-
o__Bacillales.f__Planococcaceae.g__Kurthia	0.561985			-
o__norank_c__Thermodesulfovibrionia.f__norank_o__norank_c__Thermodesulfovibrionia.g__norank_f__norank_o__norank_c__Thermodesulfovibrionia	0.561985			-
o__Burkholderiales.f__Oxalobacteraceae	2.29553			-
o__Deinococcales.f__Trueperaceae	0.921007			-
o__Lactobacillales.f__Leuconostocaceae.g__Weissella	1.6307			-
o__Microtrichales.f__Ilumatobacteraceae.g__norank_f__Ilumatobacteraceae	0.561985			-
o__unclassified_c__Bacilli	0.796068			-
o__Erysipelotrichales.f__Erysipelotrichaceae.g__Erysipelotrichaceae_UCG-006	0.796068			0.0455003
o__Bacteroidales.f__Rikenellaceae.g__U29-B03	0.017917			-
o__Frankiales.f__unclassified_o__Frankiales.g__unclassified_o__Frankiales	1.44928			-
o__Rhodospirillales.f__Rhodospirillaceae	1.0971			-
o__Clostridiales.f__Caloramatoraceae.g__Fonticella	0			-
o__norank_c__bacteriap25.f__norank_o__norank_c__bacteriap25.g__norank_f__norank_o__norank_c__bacteriap25	0.892978			-
o__Cyanobacteriales.f__norank_o__Cyanobacteriales	0			-
o__Desulfovibrionales.f__Desulfomicrobiaceae.g__Desulfomicrobium	0.194008			-
o__Rhizobiales.f__Kaistiaceae.g__Kaistia	0.561985			-
o__unclassified_c__Dehalococcoidia.f__unclassified_c__Dehalococcoidia.g__unclassified_c__Dehalococcoidia	0.017917			-
o__Solibacterales.f__Solibacteraceae.g__Candidatus_Solibacter	0.67113			-
o__Synechococcales	0.495038			-
o__Erysipelotrichales.f__Erysipelatoclostridiaceae.g__norank_f__Erysipelatoclostridiaceae	0.619977			0.0455003
o__Elsterales.f__URHD0088	0.921007			0.0455003
o__Clostridia_UCG-014.f__norank_o__Clostridia_UCG-014	3.4755			-
o__Cytophagales.f__Hymenobacteraceae.g__Adhaeribacter	0.796068			-
o__Chitinophagales.f__Chitinophagaceae.g__Aurantisolimonas	0.194008			-
o__Xanthomonadales.f__Xanthomonadaceae.g__Thermomonas	1.96731			-
o__1-20.f__norank_o__1-20	1.26096			-
o__Sphingobacteriales.f__NS11-12_marine_group	0.796068			-
o__Fibrobacterales.f__unclassified_o__Fibrobacterales.g__unclassified_o__Fibrobacterales	0.017917			-
o__norank_c__bacteriap25.f__norank_o__norank_c__bacteriap25	0.892978			-
o__Pseudomonadales.f__Moraxellaceae.g__Psychrobacter	2.00692			-
o__Rickettsiales.f__norank_o__Rickettsiales.g__norank_f__norank_o__Rickettsiales	0.796068			0.0455003
o__norank_c__Gracilibacteria	0.921007			-
o__Christensenellales.f__Christensenellaceae	2.89644			-
o__Acidaminococcales.f__Acidaminococcaceae.g__Succiniclasticum	0.796068			-
o__Micrococcales.f__Cellulomonadaceae	1.13186			-
o__Polyangiales.f__BIrii41	0.863015			-
o__S-BQ2-57_soil_group.f__norank_o__S-BQ2-57_soil_group.g__norank_f__norank_o__S-BQ2-57_soil_group	0.194008			-
o__Vicinamibacterales	2.12172			-
o__Vicinamibacterales.f__norank_o__Vicinamibacterales.g__norank_f__norank_o__Vicinamibacterales	1.87222			-
o__Actinomycetales.f__Actinomycetaceae	2.46508			-
o__Lactobacillales.f__Lactobacillaceae	2.73973			-
o__Nannocystales.f__Nannocystaceae	0.921007			-
o__Lachnospirales.f__Lachnospiraceae.g__Hungatella	2.61998			-
o__Monoglobales.f__Monoglobaceae.g__Monoglobus	2.50079			0.0127873
o__Micromonosporales.f__Micromonosporaceae.g__Rhizocola	0.619977			0.0455003
o__Ectothiorhodospirales.f__Thioalkalispiraceae	0.017917			-
o__Pyrinomonadales.f__Pyrinomonadaceae.g__RB41	1.43289			-
o__Peptostreptococcales-Tissierellales.f__Peptostreptococcaceae.g__Clostridioides	1.75031			-
o__Micrococcales.f__Micrococcaceae.g__Kocuria	1.31895			-
o__unclassified_c__Clostridia.f__unclassified_c__Clostridia	2.28273			-
o__Gemmatimonadales.f__Gemmatimonadaceae.g__unclassified_f__Gemmatimonadaceae	1.27319			-
o__norank_c__BD2-11_terrestrial_group	0.495038			-
o__Cyanobacteriales	1.5977			-
o__norank_c__Clostridia.f__norank_o__norank_c__Clostridia	1.39813			0.0455003
o__Ectothiorhodospirales	0.017917			-
o__Pseudonocardiales	1.68067			-
o__Bacillales.f__Bacillaceae.g__Geobacillus	0.796068			-
o__Burkholderiales.f__MWH-UniP1_aquatic_group.g__norank_f__MWH-UniP1_aquatic_group	0.017917			-
o__Fibrobacterales	2.49792			-
o__Rhizobiales.f__Methyloligellaceae.g__norank_f__Methyloligellaceae	1.31895			-
o__Campylobacterales.f__Helicobacteraceae	3.75828			-
o__Peptococcales.f__Peptococcaceae	2.03495			0.0113026
o__Burkholderiales.f__Comamonadaceae.g__Polaromonas	0.415857			-
o__Victivallales.f__Victivallaceae.g__norank_f__Victivallaceae	1.0971			0.0455003
o__Saccharimonadales.f__WWH38	1.03911			-
o__norank_c__TK10.f__norank_o__norank_c__TK10	1.35036			-
o__Rickettsiales.f__AB1	0.318947			-
o__Frankiales.f__Geodermatophilaceae	1.87826			-
o__Chitinophagales.f__Chitinophagaceae.g__Flavisolibacter	0.318947			-
o__Solirubrobacterales.f__Solirubrobacteraceae.g__unclassified_f__Solirubrobacteraceae	0.017917			-
o__norank_c__BD7-11.f__norank_o__norank_c__BD7-11	2.41237			-
o__Nannocystales.f__Nannocystaceae.g__unclassified_f__Nannocystaceae	0.415857			-
o__Rhizobiales.f__Rhizobiales_Incertae_Sedis.g__Bauldia	0.561985			-
o__CCD24.f__norank_o__CCD24.g__norank_f__norank_o__CCD24	0.415857			-
o__Caldilineales.f__Caldilineaceae	1.34014			-
o__Burkholderiales.f__Hydrogenophilaceae.g__Thiobacillus	2.11829			0.0473253
o__WCHB1-41.f__norank_o__WCHB1-41.g__norank_f__norank_o__WCHB1-41	3.09419			0.0455003
o__norank_c__Thermodesulfovibrionia	0.561985			-
o__Oscillospirales.f__Oscillospiraceae.g__UCG-003	0.863015			-
o__Oscillospirales.f__Oscillospiraceae.g__UCG-002	3.34138			0.0216112
o__Burkholderiales.f__Comamonadaceae.g__Inhella	0			-
o__unclassified_c__Gammaproteobacteria	1.13186			-
o__Rhizobiales.f__A0839.g__norank_f__A0839	0.796068			-
o__Sphingobacteriales	3.34681			-
o__unclassified_p__Proteobacteria	1.84399			-
o__Bradymonadales	2.16405			-
o__norank_c__S0134_terrestrial_group	1.17929			-
o__Frankiales.f__Nakamurellaceae.g__Nakamurella	1.48774			-
o__Erysipelotrichales.f__unclassified_o__Erysipelotrichales.g__unclassified_o__Erysipelotrichales	1.57422			0.0455003
o__norank_c__Desulfuromonadia.f__Geothermobacteraceae.g__Geothermobacter	0.561985			-
o__Rickettsiales.f__unclassified_o__Rickettsiales	0.619977			-
o__Acidobacteriales.f__Acidobacteriaceae_Subgroup_1	0.017917			-
o__Rhizobiales.f__Xanthobacteraceae.g__Xanthobacter	1.68067			-
o__Bacteroidales.f__Barnesiellaceae.g__unclassified_f__Barnesiellaceae	0.619977			-
o__Armatimonadales.f__Armatimonadaceae.g__Armatimonas	0.017917			-
o__norank_c__D8A-2	0.921007			-
o__Flavobacteriales.f__Flavobacteriaceae.g__Capnocytophaga	3.06167			-
o__Saccharimonadales.f__LWQ8	1.16405			-
o__Isosphaerales.f__Isosphaeraceae.g__norank_f__Isosphaeraceae	0.619977			-
o__norank_c__norank_p__SAR324_cladeMarine_group_B.f__norank_o__norank_c__norank_p__SAR324_cladeMarine_group_B.g__norank_f__norank_o__norank_c__norank_p__SAR324_cladeMarine_group_B	0.619977			-
o__norank_c__Dojkabacteria.f__norank_o__norank_c__Dojkabacteria	1.26096			-
o__Synergistales.f__Synergistaceae.g__Cloacibacillus	0.619977			-
o__Streptosporangiales.f__Nocardiopsaceae.g__Nocardiopsis	0.921007			-
o__Desulfobacterales	0.561985			-
o__Caldicoprobacterales.f__Caldicoprobacteraceae	1.19401			-
o__Lineage_IV.f__norank_o__Lineage_IV.g__norank_f__norank_o__Lineage_IV	1.73392			-
o__Bacteroidales.f__Rikenellaceae.g__hoa5-07d05_gut_group	1.5494			0.0455003
o__Absconditabacteriales_SR1.f__norank_o__Absconditabacteriales_SR1.g__norank_f__norank_o__Absconditabacteriales_SR1	1.64631			-
o__Desulfitobacteriales	0.194008			-
o__Peptostreptococcales-Tissierellales.f__norank_o__Peptostreptococcales-Tissierellales.g__Finegoldia	1.88715			-
o__Burkholderiales.f__Comamonadaceae	3.93014			-
o__Caulobacterales.f__Caulobacteraceae.g__Asticcacaulis	1.16405			0.00458717
o__Acholeplasmatales.f__Acholeplasmataceae.g__Acholeplasma	1.43289			-
o__Polyangiales.f__Polyangiaceae.g__Pajaroellobacter	1.44928			-
o__Deinococcales.f__Deinococcaceae	2.18227			-
o__Oscillospirales.f__unclassified_o__Oscillospirales.g__unclassified_o__Oscillospirales	1.85043			-
o__Oscillospirales.f__Oscillospiraceae.g__UCG-005	3.09273			-
o__Staphylococcales.f__Gemellaceae	2.93384			0.0168995
o__Bacteroidales.f__Bacteroidales_RF16_group.g__norank_f__Bacteroidales_RF16_group	3.25996			-
o__Oscillospirales.f__UCG-011.g__norank_f__UCG-011	0.97216			-
o__Rhizobiales.f__Rhizobiales_Incertae_Sedis.g__norank_f__Rhizobiales_Incertae_Sedis	1.27319			-
o__Steroidobacterales.f__Steroidobacteraceae	1.2354			-
o__Desulfobulbales.f__Desulfocapsaceae	0.561985			-
o__norank_c__norank_p__MBNT15	0.318947			-
o__Lachnospirales.f__Lachnospiraceae.g__Sellimonas	1.52307			-
o__Micrococcales.f__Brevibacteriaceae	3.55775			-
o__Alicyclobacillales.f__Alicyclobacillaceae.g__Tumebacillus	0.863015			-
o__norank_c__Pla3_lineage	0.67113			-
o__Clostridiales.f__Caloramatoraceae	0			-
o__Vicinamibacterales.f__Vicinamibacteraceae	1.76221			-
o__Bacteroidales.f__Prolixibacteraceae.g__norank_f__Prolixibacteraceae	0.318947			-
o__Verrucomicrobiales.f__Verrucomicrobiaceae.g__norank_f__Verrucomicrobiaceae	0.619977			-
o__Aeromonadales.f__Succinivibrionaceae.g__Succinivibrionaceae_UCG-001	0.318947			-
o__Rickettsiales.f__norank_o__Rickettsiales	0.796068			0.0455003
o__Oceanospirillales.f__Halomonadaceae.g__Halomonas	2.07482			-
o__Rhodobacterales.f__Rhodobacteraceae.g__unclassified_f__Rhodobacteraceae	0.97216			-
o__Paracaedibacterales.f__Paracaedibacteraceae.g__Candidatus_Finniella	0.194008			-
o__Flavobacteriales.f__Weeksellaceae.g__Moheibacter	0.796068			-
o__unclassified_p__Desulfobacterota.f__unclassified_p__Desulfobacterota.g__unclassified_p__Desulfobacterota	0.415857			-
o__Bacteroidales.f__Barnesiellaceae.g__Barnesiella	2.36034			-
o__Peptostreptococcales-Tissierellales.f__norank_o__Peptostreptococcales-Tissierellales.g__Parvimonas	3.13136			-
o__Obscuribacterales	1.71689			-
o__Xanthomonadales.f__Xanthomonadaceae.g__Vulcaniibacterium	1.16405			-
o__norank_c__Clostridia.f__Hungateiclostridiaceae.g__Ercella	0			-
o__norank_c__Alphaproteobacteria	1.07861			-
o__Aminicenantales.f__norank_o__Aminicenantales	0.796068			-
o__norank_c__norank_p__Zixibacteria	0			-
o__Microtrichales.f__Iamiaceae	0.995641			-
o__Caedibacterales.f__Caedibacteraceae	0.67113			-
o__Babeliales.f__UBA12409.g__norank_f__UBA12409	0.194008			-
o__Lachnospirales.f__Lachnospiraceae.g__norank_f__Lachnospiraceae	2.55258			-
o__norank_c__JS1	0.017917			-
o__Burkholderiales.f__Alcaligenaceae.g__Parapusillimonas	2.52239			-
o__Caldicoprobacterales.f__Caldicoprobacteraceae.g__Caldicoprobacter	1.19401			-
o__Syntrophomonadales	1.16405			-
o__Nannocystales.f__Nannocystaceae.g__Nannocystis	0.619977			-
o__Peptostreptococcales-Tissierellales.f__Peptostreptococcaceae.g__Proteocatella	1.05931			-
o__Desulfotomaculales.f__Desulfallas-Sporotomaculum	1.0971			0.0455003
o__Methylomirabilales.f__Methylomirabilaceae	0.921007			-
o__Oligoflexales.f__norank_o__Oligoflexales	1.19401			-
o__PB19	0.619977			0.0455003
o__Micrococcales.f__Microbacteriaceae.g__Curtobacterium	1.0971			-
o__Micrococcales.f__Microbacteriaceae.g__Humibacter	0.194008			-
o__Solirubrobacterales.f__Solirubrobacteraceae.g__norank_f__Solirubrobacteraceae	0.194008			-
o__Limnochordales.f__norank_o__Limnochordales.g__norank_f__norank_o__Limnochordales	1.11483			-
o__DS-100.f__norank_o__DS-100	0.318947			-
o__Acidaminococcales.f__Acidaminococcaceae.g__Phascolarctobacterium	2.73057			0.0248535
o__Monoglobales	2.50079			0.0127873
o__Candidatus_Kerfeldbacteria.f__norank_o__Candidatus_Kerfeldbacteria	0.318947			-
o__Lachnospirales.f__Lachnospiraceae.g__Agathobacter	2.64323			-
o__SJA-15.f__norank_o__SJA-15.g__norank_f__norank_o__SJA-15	0.017917			-
o__Vibrionales.f__Vibrionaceae	1.65641			-
o__Lachnospirales.f__Lachnospiraceae.g__Eubacterium_hallii_group	1.85043			-
o__Rhizobiales.f__Beijerinckiaceae.g__unclassified_f__Beijerinckiaceae	1.96486			-
o__KIST-JJY010.f__norank_o__KIST-JJY010	0			-
o__Bifidobacteriales.f__Bifidobacteriaceae.g__Scardovia	1.17929			-
o__Burkholderiales.f__Rhodocyclaceae.g__Candidatus_Accumulibacter	0.83083			-
o__Burkholderiales.f__Alcaligenaceae.g__Pusillimonas	0.017917			-
o__Nitrosococcales	0.194008			-
o__Lachnospirales.f__Lachnospiraceae.g__Oribacterium	2.61561			0.0257058
o__Peptostreptococcales-Tissierellales.f__Proteiniboraceae.g__Proteiniborus	0.947336			-
o__Oxyphotobacteria_Incertae_Sedis.f__unclassified_o__Oxyphotobacteria_Incertae_Sedis.g__EcFYyy-200	0.017917			-
o__Oligoflexales.f__norank_o__Oligoflexales.g__Oligoflexus	1.17929			-
o__Deferribacterales.f__Deferribacteraceae	0.619977			0.0455003
o__Rokubacteriales.f__norank_o__Rokubacteriales.g__norank_f__norank_o__Rokubacteriales	1.14825			-
o__Chitinophagales.f__Chitinophagaceae.g__unclassified_f__Chitinophagaceae	2.70231			0.00392341
o__Burkholderiales.f__Comamonadaceae.g__Limnohabitans	0.83083			-
o__Burkholderiales.f__Rhodocyclaceae.g__Sulfurisoma	0.619977			0.0455003
o__Lactobacillales.f__Aerococcaceae.g__Facklamia	0.921007			0.0455003
o__Clostridiales	2.69916			-
o__norank_c__Alphaproteobacteria.f__norank_o__norank_c__Alphaproteobacteria.g__norank_f__norank_o__norank_c__Alphaproteobacteria	1.07861			-
o__Bacteroidales.f__Bacteroidaceae	3.74773			-
o__Micrococcales.f__Microbacteriaceae.g__unclassified_f__Microbacteriaceae	0.194008			-
o__DS-100.f__norank_o__DS-100.g__norank_f__norank_o__DS-100	0.318947			-
o__Peptostreptococcales-Tissierellales.f__Anaerovoracaceae.g__unclassified_f__Anaerovoracaceae	1.39813			-
o__Xanthomonadales.f__Rhodanobacteraceae.g__norank_f__Rhodanobacteraceae	0.921007			-
o__Christensenellales.f__Christensenellaceae.g__norank_f__Christensenellaceae	1.46508			-
o__R7C24.f__norank_o__R7C24.g__norank_f__norank_o__R7C24	0.495038			-
o__unclassified_p__Actinobacteriota	0.796068			-
o__S-BQ2-57_soil_group	0.194008			-
o__Isosphaerales	0.995641			-
o__Desulfobulbales.f__Desulfobulbaceae	0.415857			-
o__Rhizobiales.f__Hyphomicrobiaceae.g__Pedomicrobium	0.318947			-
o__Spirochaetales.f__Spirochaetaceae.g__Spirochaeta	1.52307			0.0455003
o__Pseudonocardiales.f__Pseudonocardiaceae.g__unclassified_f__Pseudonocardiaceae	0.97216			-
o__Kallotenuales.f__AKIW781.g__norank_f__AKIW781	0.921007			0.0444507
o__norank_c__OLB14	1.31895			-
o__Burkholderiales.f__Neisseriaceae.g__norank_f__Neisseriaceae	1.48031			-
o__Opitutales.f__Puniceicoccaceae.g__Cerasicoccus	1.85043			0.0455003
o__Sphingomonadales	4.19376	T1_2	3.56906	0.000919899
o__211ds20.f__norank_o__211ds20.g__norank_f__norank_o__211ds20	0.619977			-
o__Streptomycetales.f__Streptomycetaceae.g__E1B-B3-114	0			-
o__Bacillales.f__Bacillaceae.g__Ureibacillus	0.194008			-
o__Burkholderiales.f__Comamonadaceae.g__Brachymonas	1.32967			-
o__Sphingomonadales.f__Sphingomonadaceae	4.19376	T1_2	3.56906	0.000919899
o__Oscillospirales.f__Ruminococcaceae.g__Candidatus_Soleaferrea	2.32327			0.0407212
o__Sphingobacteriales.f__AKYH767.g__norank_f__AKYH767	1.0971			-
o__Chlamydiales.f__Parachlamydiaceae.g__Neochlamydia	0.194008			-
o__Peptostreptococcales-Tissierellales.f__norank_o__Peptostreptococcales-Tissierellales.g__Tissierella	1.0971			-
o__Enterobacterales.f__unclassified_o__Enterobacterales	0.863015			-
o__Burkholderiales.f__Neisseriaceae.g__Eikenella	1.43289			-
o__Erysipelotrichales	2.91444			-
o__Gemmatimonadales	2.00469			-
o__Exiguobacterales.f__Exiguobacteraceae.g__Exiguobacterium	1.5494			-
o__Lactobacillales.f__Streptococcaceae	3.71515	T3_4	3.32929	0.0241056
o__Rhizobiales.f__unclassified_o__Rhizobiales	1.01792			0.0455003
o__Lachnospirales.f__Lachnospiraceae.g__Anaerostipes	1.50928			-
o__Coriobacteriales.f__Coriobacteriales_Incertae_Sedis	0.619977			-
o__Pseudomonadales.f__Moraxellaceae.g__Acinetobacter	4.96057			-
o__Burkholderiales.f__Sutterellaceae.g__Parasutterella	1.78877			-
o__Bacteroidales.f__Dysgonomonadaceae	1.5977			-
o__mle1-27.f__norank_o__mle1-27.g__norank_f__norank_o__mle1-27	1.31895			-
o__Vibrionales.f__Vibrionaceae.g__Photobacterium	1.30795			-
o__Micrococcales.f__Microbacteriaceae.g__Leucobacter	2.91883			-
o__Micropepsales.f__Micropepsaceae	0.83083			-
o__Tistrellales	1.43289			-
o__Cytophagales.f__Microscillaceae.g__Ohtaekwangia	0.561985			-
o__Staphylococcales.f__Gemellaceae.g__Gemella	2.93384			0.0168995
o__Limnochordales.f__norank_o__Limnochordales	1.11483			-
o__Frankiales.f__Sporichthyaceae	1.48031			-
o__Anaerolineales.f__Anaerolineaceae.g__unclassified_f__Anaerolineaceae	0.318947			-
o__norank_c__Acidobacteriae	0.995641			-
o__Xanthomonadales.f__Rhodanobacteraceae.g__unclassified_f__Rhodanobacteraceae	1.86611			0.01643
o__Lachnospirales.f__Lachnospiraceae.g__Catonella	2.0473			0.0263868
o__Verrucomicrobiales.f__Akkermansiaceae.g__Akkermansia	2.96706			-
o__Tistrellales.f__Geminicoccaceae.g__norank_f__Geminicoccaceae	1.36034			-
o__Micrococcales.f__Promicromonosporaceae	0.796068			0.0455003
o__Corynebacteriales.f__Dietziaceae	1.73392			-
o__Rhizobiales.f__Pleomorphomonadaceae.g__Pleomorphomonas	1.72972			-
o__Campylobacterales.f__Helicobacteraceae.g__Wolinella	1.43289			-
o__Clostridiales.f__Clostridiaceae	2.69916			-
o__unclassified_p__Desulfobacterota	0.415857			-
o__Pyrinomonadales.f__Pyrinomonadaceae	1.43289			-
o__Cloacimonadales.f__Cloacimonadaceae.g__W5	0			-
o__Corynebacteriales.f__Nocardiaceae.g__Rhodococcus	5.0386	T1_2	4.36557	0.0260667
o__Rhizobiales.f__Xanthobacteraceae	2.43289			-
o__Gaiellales.f__Gaiellaceae	1.51623			-
o__Frankiales.f__Acidothermaceae	1.01792			-
o__Rhizobiales.f__Beijerinckiaceae.g__Microvirga	1.11483			-
o__Deferribacterales.f__Deferribacteraceae.g__Mucispirillum	0.619977			0.0455003
o__Gammaproteobacteria_Incertae_Sedis.f__unclassified_o__Gammaproteobacteria_Incertae_Sedis	1.50222			-
o__Ectothiorhodospirales.f__Thioalkalispiraceae.g__Thioalkalispira-Sulfurivermis	0.017917			-
o__1-20	1.26096			-
o__Opitutales	1.86302			-
o__Bifidobacteriales.f__Bifidobacteriaceae.g__Gardnerella	0.619977			-
o__Veillonellales-Selenomonadales	3.29986			-
o__Burkholderiales.f__Rhodocyclaceae	2.53047			0.00477275
o__Fusobacteriales.f__Leptotrichiaceae	3.00558			-
o__Polyangiales	1.72549			-
o__Oscillospirales.f__Ruminococcaceae.g__UBA1819	2.12513			-
o__norank_c__TK10.f__norank_o__norank_c__TK10.g__norank_f__norank_o__norank_c__TK10	1.35036			-
o__Isosphaerales.f__Isosphaeraceae	0.995641			-
o__Lachnospirales.f__Lachnospiraceae.g__Fusicatenibacter	1.97696			-
o__Micrococcales.f__Dermatophilaceae.g__Kineosphaera	1.56815			-
o__Bacillales.f__Planococcaceae	0.561985			-
o__norank_c__SJA-28	0.318947			-
o__Desulfovibrionales.f__Desulfomicrobiaceae	0.194008			-
o__Chitinophagales.f__Chitinophagaceae.g__Puia	0.947336			-
o__Sphingobacteriales.f__Sphingobacteriaceae.g__norank_f__Sphingobacteriaceae	0.017917			-
o__Phycisphaerales	1.01792			-
o__Oscillospirales	4.08335			-
o__Desulfobacterales.f__Desulforegulaceae.g__Desulforegula	0.017917			-
o__Micromonosporales.f__Micromonosporaceae.g__Actinoplanes	1.45725			-
o__Peptostreptococcales-Tissierellales.f__Peptostreptococcaceae.g__norank_f__Peptostreptococcaceae	1.93173			-
o__Elsterales.f__URHD0088.g__norank_f__URHD0088	0.921007			0.0455003
o__Acetobacterales.f__Acetobacteraceae.g__norank_f__Acetobacteraceae	0.495038			-
o__Streptosporangiales.f__Thermomonosporaceae.g__Actinomadura	0.318947			-
o__Lachnospirales.f__Lachnospiraceae.g__Lachnospira	1.27319			-
o__norank_c__Desulfuromonadia	0.561985			-
o__Burkholderiales.f__Chitinimonadaceae	0.75828			-
o__norank_c__AD3	0.716887			-
o__Erysipelotrichales.f__Erysipelotrichaceae.g__Faecalibaculum	1.29667			-
o__Flavobacteriales.f__NS9_marine_group.g__norank_f__NS9_marine_group	1.17929			-
o__norank_c__Clostridia.f__Hungateiclostridiaceae	2.01792			-
o__norank_c__AKAU4049.f__norank_o__norank_c__AKAU4049	0.318947			-
o__Cloacimonadales.f__Cloacimonadaceae.g__LNR_A2-18	0.017917			-
o__norank_c__Gitt-GS-136	0.796068			-
o__Acholeplasmatales.f__Acholeplasmataceae.g__Anaeroplasma	1.5494			0.0455003
o__Enterobacterales.f__Yersiniaceae.g__Serratia	1.01792			-
o__Thermomicrobiales.f__AKYG1722	1.27319			-
o__norank_c__S0134_terrestrial_group.f__norank_o__norank_c__S0134_terrestrial_group	1.17929			-
o__Sphingobacteriales.f__unclassified_o__Sphingobacteriales.g__unclassified_o__Sphingobacteriales	0.017917			-
o__norank_c__KD4-96.f__norank_o__norank_c__KD4-96.g__norank_f__norank_o__norank_c__KD4-96	1.69916			-
o__Sphingobacteriales.f__unclassified_o__Sphingobacteriales	0.017917			-
o__Xanthomonadales.f__Xanthomonadaceae.g__Stenotrophomonas	3.76268			-
o__Bacteroidales.f__norank_o__Bacteroidales	0.017917			-
o__Bdellovibrionales.f__Bdellovibrionaceae.g__Bdellovibrio	2.46662			-
o__Elsterales.f__Elsteraceae	1.01792			-
o__Chloroflexales.f__Roseiflexaceae.g__norank_f__Roseiflexaceae	1.50928			-
o__Armatimonadales.f__norank_o__Armatimonadales.g__norank_f__norank_o__Armatimonadales	0.017917			-
o__Bacillales.f__Bacillaceae.g__Virgibacillus	0.415857			-
o__Cytophagales.f__Hymenobacteraceae.g__Pontibacter	0.194008			-
o__Caulobacterales.f__Caulobacteraceae	4.21433			-
o__Rhodospirillales.f__Magnetospirillaceae	1.05931			-
o__Coriobacteriales.f__Coriobacteriaceae.g__Collinsella	3.0601			-
o__Bacteroidales.f__Prevotellaceae.g__Prevotellaceae_NK3B31_group	3.18818			-
o__Absconditabacteriales_SR1.f__norank_o__Absconditabacteriales_SR1	1.64631			-
o__Elev-16S-1166.f__norank_o__Elev-16S-1166.g__norank_f__norank_o__Elev-16S-1166	0.194008			-
o__Phormidesmiales.f__Nodosilineaceae	0			-
o__Pseudanabaenales.f__Pseudanabaenaceae.g__Pseudanabaena_PCC-7429	1.17929			-
o__Obscuribacterales.f__Obscuribacteraceae	1.71689			-
o__Pseudomonadales.f__Pseudomonadaceae.g__Thiopseudomonas	0.561985			-
o__PB19.f__norank_o__PB19.g__norank_f__norank_o__PB19	0.619977			0.0455003
o__Victivallales.f__Victivallaceae	1.43289			0.0455003
o__Thermomicrobiales	2.0989			-
o__Cytophagales.f__Microscillaceae	2.16405			-
o__MBA03	1.30795			-
o__RBG-13-54-9	1.01792			-
o__Micrococcales.f__Intrasporangiaceae.g__unclassified_f__Intrasporangiaceae	1.71689			-
o__norank_c__Pla3_lineage.f__norank_o__norank_c__Pla3_lineage.g__norank_f__norank_o__norank_c__Pla3_lineage	0.67113			-
o__Aeromonadales	2.48626			-
o__unclassified_k__norank_d__Bacteria.f__unclassified_k__norank_d__Bacteria.g__unclassified_k__norank_d__Bacteria	3.66876			-
o__Acetobacterales.f__Acetobacteraceae	1.96486			-
o__Thermoanaerobaculales.f__Thermoanaerobaculaceae.g__Thermoanaerobaculum	0.561985			-
o__Xanthomonadales.f__Xanthomonadaceae.g__Pseudoxanthomonas	1.937			-
o__Thermoactinomycetales.f__Thermoactinomycetaceae	0.796068			-
o__Erysipelotrichales.f__Erysipelotrichaceae	2.6534			-
o__Kineosporiales.f__Kineosporiaceae.g__Kineococcus	0.921007			-
o__Burkholderiales.f__norank_o__Burkholderiales.g__norank_f__norank_o__Burkholderiales	0.017917			-
o__Burkholderiales.f__Methylophilaceae.g__Methylobacillus	0.017917			-
o__Fusobacteriales.f__Fusobacteriaceae.g__Fusobacterium	3.5005			-
o__Alteromonadales.f__Shewanellaceae.g__Shewanella	1.78134			-
o__Paenibacillales	1.74627			-
o__mle1-27.f__norank_o__mle1-27	1.31895			-
o__Elev-16S-1166.f__norank_o__Elev-16S-1166	0.194008			-
o__Isosphaerales.f__Isosphaeraceae.g__Tundrisphaera	0.561985			-
o__Mycoplasmatales	2.20261			-
o__Thermicanales.f__Thermicanaceae.g__Thermicanus	0.415857			-
o__norank_c__Desulfuromonadia.f__Geothermobacteraceae	0.561985			-
o__Micromonosporales	1.76611			-
o__Erysipelotrichales.f__Erysipelotrichaceae.g__Solobacterium	2.10428			-
o__PLTA13.f__norank_o__PLTA13	0.561985			-
o__Propionibacteriales.f__Propionibacteriaceae.g__Friedmanniella	0.017917			-
o__SBR1031.f__A4b	1.72549			-
o__Anaerolineales.f__Anaerolineaceae	1.42446			-
o__Cytophagales.f__Spirosomaceae.g__Runella	0.75828			-
o__Armatimonadales.f__norank_o__Armatimonadales	0.017917			-
o__Fibrobacterales.f__Fibrobacteraceae	2.49792			-
o__Chitinophagales.f__Saprospiraceae.g__Candidatus_Aquirestis	0.194008			-
o__norank_c__norank_p__Desulfobacterota	0.415857			-
o__Entotheonellales	0.97216			-
o__Peptostreptococcales-Tissierellales.f__Anaerovoracaceae.g__Mogibacterium	1.71689			-
o__Rhizobiales.f__Beijerinckiaceae.g__alphaI_cluster	0.194008			-
o__Peptostreptococcales-Tissierellales.f__norank_o__Peptostreptococcales-Tissierellales.g__Alkaliphilus	0.619977			-
o__Blastocatellales	1.39813			-
o__Gemmatimonadales.f__Gemmatimonadaceae.g__Gemmatimonas	0.947336			-
o__Cytophagales.f__Microscillaceae.g__OLB12	0.796068			-
o__norank_c__Thermodesulfovibrionia.f__norank_o__norank_c__Thermodesulfovibrionia	0.561985			-
o__Entomoplasmatales.f__Entomoplasmatales_Incertae_Sedis	0.947336			-
o__Blfdi19	0.415857			-
o__Rhodobacterales	3.07993			-
o__norank_c__Pla3_lineage.f__norank_o__norank_c__Pla3_lineage	0.67113			-
o__Oscillospirales.f__UCG-011	0.97216			-
o__Oscillospirales.f__UCG-010	3.1559			-
o__Bacteroidales.f__Paludibacteraceae.g__F0058	1.73392			-
o__Burkholderiales.f__Burkholderiaceae.g__Lautropia	1.5494			-
o__Cardiobacteriales	0.318947			-
o__Burkholderiales	4.5702			-
o__Oligosphaerales.f__Oligosphaeraceae	2.75986			0.0455003
o__Chitinophagales.f__Chitinophagaceae.g__Flavitalea	0.97216			-
o__Ignavibacteriales	0.619977			-
o__Holosporales.f__Holosporaceae	1.46508			-
o__Cyanobacteriales.f__Phormidiaceae	1.36034			-
o__PeM15.f__norank_o__PeM15.g__norank_f__norank_o__PeM15	0.947336			-
o__Cytophagales	2.37585			-
o__Syntrophobacterales.f__Syntrophobacteraceae.g__Desulforhabdus	1.24837			-
o__Xanthomonadales.f__Xanthomonadaceae.g__Luteimonas	1.99335			-
o__Bacteroidales.f__Marinilabiliaceae.g__norank_f__Marinilabiliaceae	0.75828			-
o__S085.f__norank_o__S085	1.28509			-
o__Chthoniobacterales.f__Terrimicrobiaceae.g__Terrimicrobium	1.03911			-
o__Rhizobiales.f__Methyloligellaceae	1.31895			-
o__Bacteroidales.f__p-251-o5	3.01965			-
o__Saccharimonadales.f__Saccharimonadaceae.g__norank_f__Saccharimonadaceae	1.89298			-
o__Bryobacterales.f__Bryobacteraceae	1.56199			-
o__Frankiales	2.24323			-
o__Bacteroidales.f__Muribaculaceae.g__norank_f__Muribaculaceae	3.65078			-
o__norank_c__OM190	0.716887			-
o__Burkholderiales.f__Comamonadaceae.g__Comamonas	3.88738			-
o__unclassified_c__Actinobacteria.f__unclassified_c__Actinobacteria.g__unclassified_c__Actinobacteria	0.796068			-
o__Peptostreptococcales-Tissierellales.f__Anaerovoracaceae.g__Eubacterium_brachy_group	0.619977			-
o__Bacteroidales.f__Prevotellaceae.g__unclassified_f__Prevotellaceae	2.74055			-
o__Caldilineales	1.34014			-
o__Subgroup_13	0.318947			0.0455003
o__Coriobacteriales.f__Eggerthellaceae.g__Adlercreutzia	1.43289			-
o__Kineosporiales.f__Kineosporiaceae	1.19401			-
o__Campylobacterales.f__Sulfurimonadaceae	0.97216			-
o__Propionibacteriales.f__Propionibacteriaceae.g__Propioniciclava	1.24837			-
o__Cyanobacteriales.f__norank_o__Cyanobacteriales.g__norank_f__norank_o__Cyanobacteriales	0			-
o__Subgroup_2.f__norank_o__Subgroup_2.g__norank_f__norank_o__Subgroup_2	2.06714			0.00732478
o__Corynebacteriales.f__Nocardiaceae.g__Gordonia	1.27319			-
o__Candidatus_Peregrinibacteria.f__norank_o__Candidatus_Peregrinibacteria.g__norank_f__norank_o__Candidatus_Peregrinibacteria	0.017917			-
o__Micrococcales.f__Dermabacteraceae.g__Brachybacterium	0.318947			-
o__Peptostreptococcales-Tissierellales.f__Acidaminobacteraceae.g__Acidaminobacter	1.51623			-
o__Actinomycetales.f__Actinomycetaceae.g__F0332	1.0971			-
o__Victivallales.f__Victivallaceae.g__unclassified_f__Victivallaceae	0.921007			0.0455003
o__norank_c__SJA-28.f__norank_o__norank_c__SJA-28	0.318947			-
o__Coriobacteriales.f__Eggerthellaceae.g__Eggerthella	2.38713			-
o__Peptostreptococcales-Tissierellales.f__Sedimentibacteraceae	0.415857			-
o__Desulfobulbales	1.14825			-
o__Chitinophagales.f__Chitinophagaceae.g__Terrimonas	0.921007			-
o__norank_c__Acidobacteriae.f__norank_o__norank_c__Acidobacteriae.g__Paludibaculum	0.995641			-
o__Fusobacteriales	3.62106			-
o__Oscillospirales.f__Ruminococcaceae.g__Phocea	0.921007			0.0455003
o__Abditibacteriales	0.318947			-
o__norank_c__norank_p__RCP2-54	0.67113			-
o__Microtrichales.f__Ilumatobacteraceae	1.31895			-
o__Lachnospirales.f__Lachnospiraceae.g__Lachnospiraceae_XPB1014_group	2.56937			-
o__Cyanobacteriales.f__Chroococcidiopsaceae.g__Chroococcidiopsis_PCC_7203	0.318947			-
o__Abditibacteriales.f__Abditibacteriaceae.g__Abditibacterium	0.318947			-
o__Enterobacterales.f__Enterobacteriaceae.g__Klebsiella	4.68578			-
o__Coriobacteriales.f__Atopobiaceae.g__Olsenella	1.82748			-
o__RF39.f__norank_o__RF39.g__norank_f__norank_o__RF39	3.17021			-
o__RF39	3.17021			-
o__Saccharimonadales.f__norank_o__Saccharimonadales	2.38806			0.0328462
o__unclassified_p__Firmicutes	1.0971			-
o__Micrococcales.f__Promicromonosporaceae.g__Promicromonospora	0.796068			0.0455003
o__Chitinophagales.f__37-13.g__norank_f__37-13	0.83083			-
o__Peptostreptococcales-Tissierellales.f__Anaerovoracaceae.g__Eubacterium_saphenum_group	0.415857			-
o__Rhizobiales.f__Beijerinckiaceae.g__Beijerinckia	0.892978			-
o__Lactobacillales.f__Lactobacillaceae.g__Lactobacillus	2.73099			-
o__Competibacterales	1.9396			-
o__Lachnospirales.f__Lachnospiraceae.g__XBB1006	1.0971			0.0455003
o__Bacteroidales.f__Marinifilaceae.g__Butyricimonas	1.8241			0.0484697
o__Absconditabacteriales_SR1	1.64631			-
o__Caulobacterales.f__Caulobacteraceae.g__Brevundimonas	4.20731			-
o__Bacillales	2.88213			0.0166152
o__Streptosporangiales	1.64117			-
o__Burkholderiales.f__MWH-UniP1_aquatic_group	0.017917			-
o__Reyranellales.f__Reyranellaceae.g__Reyranella	1.27319			-
o__Myxococcales.f__Anaeromyxobacteraceae.g__Anaeromyxobacter	0.67113			-
o__Peptostreptococcales-Tissierellales.f__norank_o__Peptostreptococcales-Tissierellales	3.7695			-
o__Azospirillales.f__Azospirillales_Incertae_Sedis.g__Stella	0.921007			-
o__Streptosporangiales.f__Nocardiopsaceae.g__Thermobifida	1.01792			0.0389475
o__norank_c__Alphaproteobacteria.f__norank_o__norank_c__Alphaproteobacteria	1.07861			-
o__Chthoniobacterales.f__Xiphinematobacteraceae	0.796068			-
o__Cyanobacteriales.f__Coleofasciculaceae	0.921007			-
o__Babeliales.f__UBA12409	0.194008			-
o__Bryobacterales.f__Bryobacteraceae.g__Bryobacter	1.56199			-
o__Peptostreptococcales-Tissierellales.f__norank_o__Peptostreptococcales-Tissierellales.g__Guggenheimella	0			-
o__Oscillospirales.f__Ruminococcaceae.g__Pygmaiobacter	0.796068			0.0455003
o__Gemmatales	1.20825			-
o__Bacteroidales.f__Rikenellaceae	3.77879			-
o__Thermicanales.f__Thermicanaceae.g__Hydrogenibacillus	0.017917			-
o__Burkholderiales.f__Comamonadaceae.g__Hydrogenophaga	1.54296			-
o__Peptococcales	2.03495			0.0113026
o__Rokubacteriales.f__norank_o__Rokubacteriales	1.14825			-
o__Bacteroidales.f__p-251-o5.g__norank_f__p-251-o5	3.01965			-
o__Chitinophagales.f__Saprospiraceae.g__norank_f__Saprospiraceae	1.60898			-
o__norank_c__JG30-KF-CM66	1.03911			-
o__norank_c__Clostridia.f__Hungateiclostridiaceae.g__norank_f__Hungateiclostridiaceae	0.318947			-
o__Methylomirabilales	0.921007			-
o__Rhizobiales.f__Pleomorphomonadaceae.g__Prosthecomicrobium	0.194008			-
o__Burkholderiales.f__Gallionellaceae	0.318947			-
o__Clostridiales.f__Clostridiaceae.g__Proteiniclasticum	0.194008			-
o__Desulfotomaculales.f__norank_o__Desulfotomaculales.g__Desulfurispora	0.561985			-
o__Pasteurellales.f__Pasteurellaceae.g__Actinobacillus	2.89759			-
o__Blastocatellales.f__Blastocatellaceae	1.39813			-
o__M55-D21	0.619977			-
o__Bacteroidales.f__Rikenellaceae.g__Rikenellaceae_RC9_gut_group	3.75907			-
o__Synergistales.f__Synergistaceae.g__Fretibacterium	2.16405			-
o__Streptomycetales.f__Streptomycetaceae	1.27319			-
o__Izemoplasmatales.f__norank_o__Izemoplasmatales	1.39813			0.0407212
o__Rhizobiales.f__Hyphomicrobiaceae	1.62537			-
o__Nannocystales.f__Nannocystaceae.g__norank_f__Nannocystaceae	0.194008			-
o__Lachnospirales.f__Lachnospiraceae.g__Lachnospiraceae_NK4A136_group	2.0898			-
o__Bacillales.f__Bacillaceae.g__Anoxybacillus	0.619977			-
o__Limnochordales.f__Limnochordaceae.g__norank_f__Limnochordaceae	0.921007			-
o__norank_c__AD3.f__norank_o__norank_c__AD3	0.716887			-
o__Verrucomicrobiales.f__Akkermansiaceae	2.96706			-
o__Peptostreptococcales-Tissierellales	4.08965			-
o__Micrococcales.f__Microbacteriaceae.g__Microterricola	1.5298			-
o__Pseudomonadales.f__Pseudomonadaceae.g__Pseudomonas	5.80239	T1_2	5.29808	0.000107468
o__Enterobacterales.f__unclassified_o__Enterobacterales.g__unclassified_o__Enterobacterales	0.863015			-
o__Defluviicoccales.f__Defluviicoccaceae	1.75431			-
o__Lineage_IV	1.73392			-
o__Frankiales.f__Sporichthyaceae.g__Longivirga	0.921007			-
o__Synergistales.f__Synergistaceae	2.48626			-
o__unclassified_c__Blastocatellia.f__unclassified_c__Blastocatellia	0.716887			-
o__Saccharimonadales.f__Saccharimonadaceae.g__TM7a	2.97168			-
o__Saccharimonadales.f__Saccharimonadaceae.g__TM7x	1.93173			-
o__norank_c__norank_p__SAR324_cladeMarine_group_B	0.619977			-
o__Campylobacterales.f__Arcobacteraceae.g__unclassified_f__Arcobacteraceae	0.318947			-
o__Kallotenuales	0.921007			0.0444507
o__Synechococcales.f__Cyanobiaceae	0.495038			-
o__Peptostreptococcales-Tissierellales.f__norank_o__Peptostreptococcales-Tissierellales.g__Helcococcus	0.892978			-
o__norank_c__4-29-1	0.318947			0.0455003
o__Saccharimonadales.f__LWQ8.g__norank_f__LWQ8	1.16405			-
o__Lachnospirales.f__Lachnospiraceae.g__Anaerosporobacter	1.52307			0.0455003
o__Bacillales.f__Bacillaceae.g__Oceanobacillus	0.619977			-
o__Kryptoniales	0.495038			-
o__Streptosporangiales.f__Streptosporangiaceae.g__Nonomuraea	0.995641			-
o__0319-6G20	1.11483			-
o__norank_c__norank_p__Sva0485.f__norank_o__norank_c__norank_p__Sva0485.g__norank_f__norank_o__norank_c__norank_p__Sva0485	0.495038			-
o__Candidatus_Kerfeldbacteria	0.318947			-
o__Xanthomonadales.f__Xanthomonadaceae	3.77196			-
o__Campylobacterales.f__Campylobacteraceae.g__Campylobacter	2.40531			0.0255122
o__Elev-16S-1166	0.194008			-
o__Elsterales.f__Elsteraceae.g__Elstera	1.01792			-
o__Anaerolineales	1.42446			-
o__Microtrichales.f__norank_o__Microtrichales	1.22204			-
o__Vicinamibacterales.f__Vicinamibacteraceae.g__norank_f__Vicinamibacteraceae	1.72972			-
o__Polyangiales.f__Polyangiaceae	1.58021			-
o__Peptostreptococcales-Tissierellales.f__Proteiniboraceae	0.947336			-
o__Spirochaetales	3.51952			-
o__Pasteurellales.f__Pasteurellaceae.g__Haemophilus	3.47881	T3_4	3.20179	0.0174947
o__Verrucomicrobiales.f__Rubritaleaceae.g__Luteolibacter	0.318947			-
o__Peptostreptococcales-Tissierellales.f__norank_o__Peptostreptococcales-Tissierellales.g__Peptoniphilus	2.77834			0.0215093
o__Chitinophagales.f__norank_o__Chitinophagales.g__norank_f__norank_o__Chitinophagales	0.318947			-
o__unclassified_p__Actinobacteriota.f__unclassified_p__Actinobacteriota.g__unclassified_p__Actinobacteriota	0.796068			-
o__Burkholderiales.f__Rhodocyclaceae.g__Azospira	1.48031			-
o__norank_c__norank_p__Armatimonadota	0.318947			-
o__Burkholderiales.f__Comamonadaceae.g__Aquabacterium	1.17929			-
o__Rhodospirillales	2.19976			-
o__Thermomicrobiales.f__AKYG1722.g__norank_f__AKYG1722	1.27319			-
o__Christensenellales	2.89644			-
o__Longimicrobiales.f__Longimicrobiaceae.g__YC-ZSS-LKJ147	0.67113			-
o__Cyanobacteriales.f__Phormidiaceae.g__norank_f__Phormidiaceae	0.318947			0.0455003
o__Holophagales.f__Holophagaceae.g__Geothrix	1.32967			-
o__Halanaerobiales	0.796068			-
o__Peptococcales.f__Peptococcaceae.g__Peptococcus	1.68067			-
o__norank_c__OM190.f__norank_o__norank_c__OM190	0.716887			-
o__Peptostreptococcales-Tissierellales.f__Peptostreptococcaceae.g__Peptoanaerobacter	1.77379			-
o__Entotheonellales.f__Entotheonellaceae.g__norank_f__Entotheonellaceae	0.83083			-
o__Corynebacteriales.f__Nocardiaceae	5.03868	T1_2	4.36568	0.0260667
o__Chloroflexales.f__Roseiflexaceae.g__unclassified_f__Roseiflexaceae	0.67113			-
o__Polyangiales.f__Sandaracinaceae	1.0971			-
o__Victivallales.f__vadinBE97.g__norank_f__vadinBE97	1.27319			0.0455003
o__Phormidesmiales.f__Nodosilineaceae.g__Nodosilinea_PCC-7104	0			-
o__Veillonellales-Selenomonadales.f__Sporomusaceae.g__norank_f__Sporomusaceae	0.017917			-
o__Oscillospirales.f__Oscillospiraceae	3.86165			-
o__Micrococcales.f__Micrococcaceae.g__Paenarthrobacter	1.01792			-
o__Bacteroidales.f__Porphyromonadaceae.g__Porphyromonas	2.5977			-
o__OPB41.f__norank_o__OPB41.g__norank_f__norank_o__OPB41	0.619977			-
o__Thermoanaerobaculales	1.16405			-
o__Burkholderiales.f__Alcaligenaceae	2.56998			0.032663
o__Verrucomicrobiales.f__Verrucomicrobiaceae.g__Prosthecobacter	0.318947			-
o__norank_c__AKAU4049.f__norank_o__norank_c__AKAU4049.g__norank_f__norank_o__norank_c__AKAU4049	0.318947			-
o__Bacteroidales.f__Barnesiellaceae.g__norank_f__Barnesiellaceae	0.194008			-
o__Burkholderiales.f__Rhodocyclaceae.g__Ferribacterium	1.31895			-
o__Oscillospirales.f__Oscillospiraceae.g__norank_f__Oscillospiraceae	1.85043			-
o__Pseudanabaenales	1.17929			-
o__Streptosporangiales.f__Thermomonosporaceae.g__Thermomonospora	1.22204			-
o__Micromonosporales.f__Micromonosporaceae.g__Micromonospora	0.318947			-
o__Desulfovibrionales.f__Desulfovibrionaceae	2.59079			-
o__Desulfobulbales.f__norank_o__Desulfobulbales.g__norank_f__norank_o__Desulfobulbales	0.75828			-
o__Lachnospirales.f__Lachnospiraceae.g__unclassified_f__Lachnospiraceae	2.72035			-
o__Alicyclobacillales.f__Alicyclobacillaceae.g__Alicyclobacillus	0			-
o__11-24.f__norank_o__11-24.g__norank_f__norank_o__11-24	0.97216			-
o__Ignavibacteriales.f__PHOS-HE36.g__norank_f__PHOS-HE36	0.495038			-
o__Propionibacteriales.f__Propionibacteriaceae	3.10818			-
o__Rhizobiales.f__norank_o__Rhizobiales.g__norank_f__norank_o__Rhizobiales	0.415857			-
o__norank_c__norank_p__Latescibacterota.f__norank_o__norank_c__norank_p__Latescibacterota	0.796068			-
o__Caulobacterales.f__Caulobacteraceae.g__Caulobacter	2.35136			-
o__Lachnospirales.f__Lachnospiraceae.g__Lachnospiraceae_UCG-010	1.77379			-
o__Corynebacteriales.f__Tsukamurellaceae.g__Tsukamurella	0.921007			-
o__Frankiales.f__Sporichthyaceae.g__norank_f__Sporichthyaceae	1.01792			-
o__Pseudomonadales.f__Pseudomonadaceae	5.80239	T1_2	5.29809	0.000107468
o__Candidatus_Kaiserbacteria.f__norank_o__Candidatus_Kaiserbacteria.g__norank_f__norank_o__Candidatus_Kaiserbacteria	1.01792			-
o__Sphingobacteriales.f__env_OPS_17.g__norank_f__env_OPS_17	1.5298			-
o__Burkholderiales.f__Methylophilaceae.g__Candidatus_Methylopumilus	0.194008			-
o__Caulobacterales.f__Caulobacteraceae.g__norank_f__Caulobacteraceae	1.73392			-
o__Verrucomicrobiales.f__Rubritaleaceae	0.318947			-
o__BD72BR169.f__norank_o__BD72BR169.g__norank_f__norank_o__BD72BR169	0.017917			-
o__norank_c__TK10	1.35036			-
o__Spirochaetales.f__Spirochaetaceae.g__Sphaerochaeta	2.36034			-
o__Lachnospirales.f__Lachnospiraceae.g__Butyrivibrio	1.81031			-
o__Reyranellales.f__Reyranellaceae	1.27319			-
o__Burkholderiales.f__Rhodocyclaceae.g__unclassified_f__Rhodocyclaceae	0.561985			-
o__norank_c__Kazania	0.318947			0.0455003
o__norank_c__Dojkabacteria.f__norank_o__norank_c__Dojkabacteria.g__norank_f__norank_o__norank_c__Dojkabacteria	1.26096			-
o__Caulobacterales.f__Hyphomonadaceae.g__SWB02	1.11483			-
o__Gemmatales.f__Gemmataceae	1.20825			-
o__norank_c__Sericytochromatia.f__norank_o__norank_c__Sericytochromatia.g__norank_f__norank_o__norank_c__Sericytochromatia	0.415857			-
o__Micrococcales.f__Dermacoccaceae	0.619977			-
o__Lactobacillales.f__Leuconostocaceae	1.66628			-
o__Pyrinomonadales	1.43289			-
o__SAR202_clade.f__norank_o__SAR202_clade	0.194008			-
o__Chlamydiales	1.47276			-
o__norank_c__norank_p__NB1-j.f__norank_o__norank_c__norank_p__NB1-j	1.0971			0.000451095
o__Aminicenantales	0.796068			-
o__Thermoactinomycetales.f__Thermoactinomycetaceae.g__Thermoactinomyces	0.619977			-
o__Peptostreptococcales-Tissierellales.f__Acidaminobacteraceae	1.51623			-
o__Diplorickettsiales	0.863015			-
o__Diplorickettsiales.f__Diplorickettsiaceae.g__norank_f__Diplorickettsiaceae	0			-
o__Solirubrobacterales.f__Solirubrobacteraceae.g__Patulibacter	0.67113			-
o__Cytophagales.f__Spirosomaceae.g__Pseudarcicella	0.194008			-
o__Lachnospirales.f__norank_o__Lachnospirales	0.194008			-
o__Longimicrobiales.f__Longimicrobiaceae.g__norank_f__Longimicrobiaceae	1.01792			-
o__Rubrobacterales	1.0971			-
o__Rhizobiales.f__Hyphomicrobiaceae.g__Hyphomicrobium	1.52307			-
o__Corynebacteriales.f__Corynebacteriaceae	3.09255			-
o__Diplorickettsiales.f__Diplorickettsiaceae.g__Aquicella	0.83083			-
o__Cytophagales.f__Spirosomaceae.g__Lacihabitans	0.017917			-
o__Granulosicoccales.f__norank_o__Granulosicoccales	0.017917			-
o__Defluviicoccales	1.75431			-
o__Pseudonocardiales.f__Pseudonocardiaceae.g__Pseudonocardia	1.0971			-
o__unclassified_p__Proteobacteria.f__unclassified_p__Proteobacteria.g__unclassified_p__Proteobacteria	1.84399			-
o__Rubrobacterales.f__Rubrobacteriaceae	1.0971			-
o__norank_c__norank_p__SAR324_cladeMarine_group_B.f__norank_o__norank_c__norank_p__SAR324_cladeMarine_group_B	0.619977			-
o__Microtrichales.f__Microtrichaceae.g__IMCC26207	0.415857			-
o__Longimicrobiales	1.26096			-
o__Synergistales.f__Synergistaceae.g__Pyramidobacter	2.17628			0.000451417
o__Methylococcales.f__Methylomonadaceae.g__Methylomicrobium	0.796068			-
o__Phycisphaerales.f__Phycisphaeraceae.g__AKYG587	0.318947			-
o__norank_c__Subgroup_18.f__norank_o__norank_c__Subgroup_18	0.194008			-
o__Veillonellales-Selenomonadales.f__Selenomonadaceae	3.02138			-
o__Halanaerobiales.f__Halanaerobiaceae.g__Halocella	0.796068			0.0455003
o__Micavibrionales	1.73392			-
o__Burkholderiales.f__B1-7BS.g__norank_f__B1-7BS	1.31895			-
o__Enterobacterales.f__Enterobacteriaceae.g__Enterobacter	4.9209			-
o__C10-SB1A.f__norank_o__C10-SB1A.g__norank_f__norank_o__C10-SB1A	0.495038			-
o__Propionibacteriales.f__Nocardioidaceae	2.17325			-
o__Oligosphaerales.f__Oligosphaeraceae.g__Z20	1.69916			0.0455003
o__Microtrichales.f__Microtrichaceae.g__norank_f__Microtrichaceae	0.921007			-
o__Gaiellales.f__norank_o__Gaiellales	1.75828			-
o__Enterobacterales.f__Yersiniaceae	1.01792			-
o__Chthoniobacterales.f__Chthoniobacteraceae	0.863015			-
o__norank_c__Sericytochromatia	0.415857			-
o__Lachnospirales.f__Defluviitaleaceae	1.0971			-
o__Veillonellales-Selenomonadales.f__Selenomonadaceae.g__norank_f__Selenomonadaceae	1.27319			-
o__norank_c__norank_p__Sva0485	0.495038			-
o__Burkholderiales.f__Neisseriaceae	3.66706			-
o__Desulfobacterales.f__Desulfobacteraceae.g__Desulfobacter	0.194008			-
o__M55-D21.f__norank_o__M55-D21	0.619977			-
o__Chlamydiales.f__Parachlamydiaceae.g__Candidatus_Protochlamydia	0.017917			-
o__CCD24.f__norank_o__CCD24	0.415857			-
o__Lachnospirales.f__Lachnospiraceae.g__GCA-900066575	0.83083			-
o__Rhizobiales.f__Kaistiaceae	0.561985			-
o__Bacteroidales.f__p-2534-18B5_gut_group.g__norank_f__p-2534-18B5_gut_group	1.79607			-
o__Lachnospirales.f__Lachnospiraceae.g__Marvinbryantia	1.16405			0.0389475
o__Veillonellales-Selenomonadales.f__Sporomusaceae	0.017917			-
o__Bacteroidales.f__Prevotellaceae.g__Prevotellaceae_UCG-001	2.23276			-
o__Clostridiales.f__Clostridiaceae.g__Clostridium_sensu_stricto_8	0.619977			0.0455003
o__norank_c__Gitt-GS-136.f__norank_o__norank_c__Gitt-GS-136	0.796068			-
o__Clostridiales.f__Clostridiaceae.g__Clostridium_sensu_stricto_7	0.318947			-
o__Burkholderiales.f__TRA3-20	1.27319			-
o__Clostridiales.f__Clostridiaceae.g__Clostridium_sensu_stricto_1	2.69552			-
o__Aneurinibacillales	0.561985			-
o__Reyranellales	1.27319			-
o__Oceanospirillales	2.10605			0.0357013
o__PB19.f__norank_o__PB19	0.619977			0.0455003
o__Veillonellales-Selenomonadales.f__Veillonellaceae	2.97505			-
o__Saccharimonadales.f__WWH38.g__norank_f__WWH38	1.03911			-
o__Rhizobiales.f__A0839	0.796068			-
o__Propionibacteriales.f__Propionibacteriaceae.g__norank_f__Propionibacteriaceae	0.318947			-
o__norank_c__Subgroup_22.f__norank_o__norank_c__Subgroup_22.g__norank_f__norank_o__norank_c__Subgroup_22	0.194008			-
o__Azospirillales.f__norank_o__Azospirillales.g__norank_f__norank_o__Azospirillales	0.67113			-
o__Brevibacillales	0.017917			-
o__Desulfovibrionales.f__Desulfovibrionaceae.g__norank_f__Desulfovibrionaceae	0.318947			-
o__Thalassobaculales.f__norank_o__Thalassobaculales	0			-
o__Rhodobacterales.f__Rhodobacteraceae.g__Amaricoccus	2.72121			-
o__Acidobacteriales.f__norank_o__Acidobacteriales	0.921007			-
o__norank_c__norank_p__Desulfobacterota.f__norank_o__norank_c__norank_p__Desulfobacterota	0.415857			-
o__unclassified_p__Firmicutes.f__unclassified_p__Firmicutes	1.0971			-
o__Erysipelotrichales.f__Erysipelotrichaceae.g__Faecalicoccus	0.194008			-
o__Spirochaetales.f__Spirochaetaceae.g__Treponema	3.4836			-
o__Aminicenantales.f__norank_o__Aminicenantales.g__norank_f__norank_o__Aminicenantales	0.796068			-
o__Desulfomonilales	0.561985			-
o__Cytophagales.f__Hymenobacteraceae.g__Hymenobacter	1.16405			-
o__Lachnospirales.f__Lachnospiraceae.g__Lachnospiraceae_FCS020_group	0.318947			-
o__Lactobacillales.f__Lactobacillaceae.g__Pediococcus	1.03911			-
o__Tistrellales.f__Geminicoccaceae	1.43289			-
o__norank_c__V2072-189E03.f__norank_o__norank_c__V2072-189E03	0.318947	T3_4	3.30167	0.0455003
o__Bacteroidales.f__Dysgonomonadaceae.g__norank_f__Dysgonomonadaceae	0.796068			-
o__Rhizobiales.f__Rhizobiaceae.g__Allorhizobium-Neorhizobium-Pararhizobium-Rhizobium	2.86918			-
o__Burkholderiales.f__Comamonadaceae.g__Ottowia	1.49504			-
o__Desulfobulbales.f__Desulfocapsaceae.g__Desulfobacterium_catecholicum_group	0.561985			-
o__Oceanospirillales.f__unclassified_o__Oceanospirillales.g__unclassified_o__Oceanospirillales	0.561985			-
o__Bacteroidales.f__Tannerellaceae.g__Parabacteroides	2.83614			0.0133993
o__Oscillospirales.f__Oscillospiraceae.g__Oscillibacter	3.11344			-
o__Bifidobacteriales	3.40929			-
o__Euzebyales.f__Euzebyaceae	0.619977			0.0455003
o__norank_c__Acidobacteriae.f__norank_o__norank_c__Acidobacteriae	0.995641			-
o__Fusobacteriales.f__Fusobacteriaceae.g__Cetobacterium	0.995641			-
o__Solirubrobacterales.f__Solirubrobacteraceae.g__Solirubrobacter	1.11483			-
o__Caulobacterales.f__Hyphomonadaceae.g__unclassified_f__Hyphomonadaceae	0.495038			-
o__Phycisphaerales.f__Phycisphaeraceae	1.01792			-
o__M55-D21.f__norank_o__M55-D21.g__norank_f__norank_o__M55-D21	0.619977			-
o__Peptostreptococcales-Tissierellales.f__Anaerovoracaceae.g__Anaerovorax	1.16405			-
o__Holophagales	2.17325			0.0415563
o__Proteinivoracales.f__norank_o__Proteinivoracales.g__norank_f__norank_o__Proteinivoracales	0.561985			-
o__Burkholderiales.f__Sutterellaceae	2.39813			-
o__norank_c__Subgroup_18	0.194008			-
o__Burkholderiales.f__norank_o__Burkholderiales	0.017917			-
o__Erysipelotrichales.f__Erysipelatoclostridiaceae	2.52307			-
o__Peptococcales.f__Peptococcaceae.g__norank_f__Peptococcaceae	1.78134			0.00532519
o__Bacteroidales.f__F082.g__norank_f__F082	2.05134			-
o__norank_c__BD7-11	2.41237			-
o__Sphingobacteriales.f__AKYH767	1.0971			-
o__IMCC26256	1.22204			-
o__Bacteroidales.f__Bacteroidales_UCG-001.g__norank_f__Bacteroidales_UCG-001	0.318947			-
o__norank_c__Thermoleophilia.f__norank_o__norank_c__Thermoleophilia.g__norank_f__norank_o__norank_c__Thermoleophilia	1.0971			-
o__Peptostreptococcales-Tissierellales.f__Peptostreptococcaceae.g__Sporacetigenium	0			-
o__Acidobacteriales.f__unclassified_o__Acidobacteriales.g__unclassified_o__Acidobacteriales	0			-
o__0319-7L14.f__norank_o__0319-7L14	0.67113			-
o__Thermoanaerobaculales.f__Thermoanaerobaculaceae.g__Subgroup_10	1.03911			-
o__Burkholderiales.f__Comamonadaceae.g__Piscinibacter	1.19401			-
o__Veillonellales-Selenomonadales.f__Selenomonadaceae.g__unclassified_f__Selenomonadaceae	2.09528			-
o__Lachnospirales.f__Lachnospiraceae.g__Lachnospiraceae_UCG-004	1.66137			-
o__Lachnospirales.f__Lachnospiraceae.g__Lachnospiraceae_UCG-006	1.01792			-
o__Peptostreptococcales-Tissierellales.f__Anaerovoracaceae	2.68443			-
o__Corynebacteriales	5.04384	T1_2	4.36759	0.0248801
o__Candidatus_Kerfeldbacteria.f__norank_o__Candidatus_Kerfeldbacteria.g__norank_f__norank_o__Candidatus_Kerfeldbacteria	0.318947			-
o__Alphaproteobacteria_Incertae_Sedis	0.017917			-
o__Cyanobacteriales.f__Coleofasciculaceae.g__norank_f__Coleofasciculaceae	0.921007			0.0455003
o__Oligosphaerales.f__Oligosphaeraceae.g__horsej-a03	2.72035			0.0455003
o__Campylobacterales.f__Campylobacteraceae	2.40531			0.0255122
o__Rhizobiales.f__Beijerinckiaceae.g__Bosea	2.22068			-
o__Acetobacterales.f__Acetobacteraceae.g__Rhodovarius	0.017917			-
o__Subgroup_17.f__norank_o__Subgroup_17	1.07861			-
o__norank_c__4-29-1.f__norank_o__norank_c__4-29-1.g__norank_f__norank_o__norank_c__4-29-1	0.318947			0.0455003
o__Deinococcales	2.20544			-
o__SBR1031.f__norank_o__SBR1031	1.34014			-
o__Micropepsales	0.83083			-
o__Paracaedibacterales.f__Paracaedibacteraceae	0.194008			-
o__Ardenticatenales.f__Ardenticatenaceae	0.318947			-
o__Coriobacteriales.f__norank_o__Coriobacteriales	1.85043			0.0455003
o__Oscillospirales.f__Ruminococcaceae.g__Faecalibacterium	2.57362			-
o__Chthoniobacterales.f__Chthoniobacteraceae.g__Chthoniobacter	0.318947			-
o__norank_c__KD4-96	1.69916			-
o__Bacteroidales.f__Muribaculaceae	3.65078			-
o__Synergistales.f__Synergistaceae.g__Synergistes	0.561985			-
o__Flavobacteriales.f__Flavobacteriaceae.g__Vitellibacter	0.318947			-
o__Desulfomonilales.f__Desulfomonilaceae	0.561985			-
o__Veillonellales-Selenomonadales.f__Selenomonadaceae.g__Anaerovibrio	1.85043			0.0455003
o__Dongiales	1.16405			-
o__Acidobacteriales.f__norank_o__Acidobacteriales.g__norank_f__norank_o__Acidobacteriales	0.921007			-
o__Sphingomonadales.f__Sphingomonadaceae.g__Sandaracinobacter	0.921007			0.00442027
o__norank_c__AD3.f__norank_o__norank_c__AD3.g__norank_f__norank_o__norank_c__AD3	0.716887			-
o__Bdellovibrionales.f__Bdellovibrionaceae	2.472			-
o__Bacteroidales.f__Paludibacteraceae.g__Microbacter	1.07861			-
o__Oscillospirales.f__Oscillospiraceae.g__NK4A214_group	2.76455			-
o__Lachnospirales.f__Lachnospiraceae.g__Dorea	2.10428			-
o__Lactobacillales.f__Leuconostocaceae.g__Leuconostoc	0.561985			-
o__Desulfotomaculales	1.0971			-
o__Syntrophomonadales.f__Syntrophomonadaceae	1.16405			-
o__Bacillales.f__unclassified_o__Bacillales.g__unclassified_o__Bacillales	0.415857			-
o__Rickettsiales.f__AB1.g__norank_f__AB1	0.318947			-
o__Rhizobiales.f__Beijerinckiaceae.g__Roseiarcus	0.619977			-
o__Acetobacterales.f__Acetobacteraceae.g__Acidocella	0.995641			-
o__Blastocatellales.f__Blastocatellaceae.g__norank_f__Blastocatellaceae	1.29667			-
o__Rhizobiales.f__Rhizobiales_Incertae_Sedis	1.50222			-
o__Kryptoniales.f__BSV26.g__norank_f__BSV26	0.495038			-
o__Staphylococcales.f__Staphylococcaceae.g__Nosocomiicoccus	0.017917			-
o__Micrococcales.f__Microbacteriaceae.g__Agromyces	0.194008			-
o__unclassified_k__norank_d__Bacteria.f__unclassified_k__norank_d__Bacteria	3.66876			-
o__LD1-PA32.f__norank_o__LD1-PA32	0.194008			-
o__Synergistales.f__Synergistaceae.g__unclassified_f__Synergistaceae	0.75828			-
o__Ignavibacteriales.f__Ignavibacteriaceae	0.017917			-
o__Oceanospirillales.f__Halomonadaceae	2.07482			-
o__Lactobacillales.f__Aerococcaceae	2.07482			0.0259549
o__Streptomycetales	1.27319			-
o__Peptostreptococcales-Tissierellales.f__Sedimentibacteraceae.g__Sedimentibacter	0.415857			-
o__Rhodobacterales.f__Rhodobacteraceae.g__Rhodobacter	1.55574			-
o__norank_c__norank_p__Armatimonadota.f__norank_o__norank_c__norank_p__Armatimonadota	0.318947			-
o__Enterobacterales.f__Enterobacteriaceae	5.18538			-
o__Oscillospirales.f__Oscillospiraceae.g__unclassified_f__Oscillospiraceae	3.1398			-
o__OPB41.f__norank_o__OPB41	0.619977			-
o__norank_c__bacteriap25	0.892978			-
o__Sphingobacteriales.f__Sphingobacteriaceae.g__Parapedobacter	0.194008			-
o__Rhizobiales.f__Pleomorphomonadaceae.g__norank_f__Pleomorphomonadaceae	0.921007			-
o__Burkholderiales.f__Methylophilaceae.g__norank_f__Methylophilaceae	0.415857			-
o__Aneurinibacillales.f__Aneurinibacillaceae	0.561985			-
o__unclassified_c__Gammaproteobacteria.f__unclassified_c__Gammaproteobacteria	1.13186			-
o__Actinomycetales.f__Actinomycetaceae.g__Actinomyces	2.44605			-
o__Desulfobulbales.f__Desulfobulbaceae.g__Desulfobulbus	0.415857			-
o__Candidatus_Peregrinibacteria.f__norank_o__Candidatus_Peregrinibacteria	0.017917			-
o__Staphylococcales	3.04158			-
o__Bacteroidales.f__F082	2.05134			-
o__Enterobacterales.f__Erwiniaceae.g__Pantoea	3.71918			-
o__Dethiobacterales.f__Dethiobacteraceae	1.28509			-
o__LD1-PA32.f__norank_o__LD1-PA32.g__norank_f__norank_o__LD1-PA32	0.194008			-
o__Saccharimonadales	3.13419			-
o__Myxococcales.f__Myxococcaceae.g__Cystobacter	0.495038			-
o__Burkholderiales.f__Burkholderiaceae	4.47071			-
o__Blastocatellales.f__Blastocatellaceae.g__Stenotrophobacter	0.318947			-
o__Burkholderiales.f__Nitrosomonadaceae.g__Nitrosomonas	0.75828			-
o__Burkholderiales.f__Rhodocyclaceae.g__Zoogloea	1.22204			-
o__Azospirillales.f__norank_o__Azospirillales	0.67113			-
o__211ds20.f__norank_o__211ds20	0.619977			-
o__Bacillales.f__Bacillaceae.g__norank_f__Bacillaceae	0.318947			-
o__norank_c__Limnochordia.f__norank_o__norank_c__Limnochordia.g__norank_f__norank_o__norank_c__Limnochordia	0.561985			-
o__Myxococcales.f__Anaeromyxobacteraceae	0.67113			-
o__Izemoplasmatales	1.39813			0.0407212
o__Sphingomonadales.f__Sphingomonadaceae.g__unclassified_f__Sphingomonadaceae	1.42446			-
o__Microtrichales.f__Iamiaceae.g__Iamia	0.995641			-
o__Fibrobacterales.f__Fibrobacteraceae.g__Fibrobacter	2.49792			-
o__Lachnospirales.f__Lachnospiraceae.g__Eubacterium_eligens_group	0.921007			0.0444392
o__Peptostreptococcales-Tissierellales.f__norank_o__Peptostreptococcales-Tissierellales.g__W5053	0.97216			-
