# Supplementary material for: Tumor microbiome diversity influences papillary thyroid cancer invasion
Source: Commun Biol. 2022 Aug 24;5:864. doi: 10.1038/s42003-022-03814-x (PMC9402670; doi:10.1038/s42003-022-03814-x)
Supplement: Supplementary file 9 — Supplementary Data 6 [file 42003_2022_3814_MOESM9_ESM.xlsx]

## Sheet: correlation
name	FT3	FT4	T3	T4	TSH
g__Escherichia-Shigella	0.1557	-0.0230564	-0.147089	-0.26572	-0.0199949
g__Prevotella	0.16573	0.230617	0.0235011	0.144594	-0.280305
g__Klebsiella	0.0741151	-0.321637	-0.154505	-0.283898	0.0468679
g__Neisseria	0.128815	0.339858	-0.111161	0.134336	-0.023507
g__Carnobacterium	0.0316152	-0.0840518	0.059539	-0.0147884	-0.296219
g__Treponema	0.264365	0.161426	0.0424996	0.0506222	-0.111047
g__norank_f__norank_o__Clostridia_UCG-014	0.162527	0.144114	-0.0203749	-0.0859666	-0.270176
g__Granulicatella	0.0149041	0.222562	-0.288701	0.0318907	-0.0856521
g__norank_f__norank_o__Chloroplast	0.0655788	0.338195	0.156218	0.126302	0.137735

## Sheet: pvalue
name	FT3	FT4	T3	T4	TSH
g__Escherichia-Shigella	0.23083	0.86	0.257972	0.0384736	0.878438
g__Prevotella	0.201792	0.0737601	0.857328	0.266221	0.0286676
g__Klebsiella	0.570263	0.0114828	0.234473	0.0266038	0.719838
g__Neisseria	0.322472	0.00736793	0.393725	0.301989	0.857292
g__Carnobacterium	0.808877	0.519559	0.648534	0.909937	0.0204511
g__Treponema	0.0395107	0.213918	0.74502	0.69843	0.394212
g__norank_f__norank_o__Clostridia_UCG-014	0.210768	0.267829	0.876146	0.510056	0.0352196
g__Granulicatella	0.909236	0.0847072	0.0240417	0.807243	0.51161
g__norank_f__norank_o__Chloroplast	0.615575	0.00768081	0.229264	0.332081	0.289808
