# Supplementary material for: Tumor microbiome diversity influences papillary thyroid cancer invasion
Source: Commun Biol. 2022 Aug 24;5:864. doi: 10.1038/s42003-022-03814-x (PMC9402670; doi:10.1038/s42003-022-03814-x)
Supplement: Supplementary file 10 — Supplementary Data 7 [file 42003_2022_3814_MOESM10_ESM.xlsx]

## Sheet: correlation
name	Anti_TG	Anti_TPO	Anti_TSHR
g__Rhodococcus	0.360814	0.0107413	-0.18526
g__Ralstonia	0.268463	-0.0125624	-0.149867
g__Brevundimonas	0.258831	0.001389	-0.149921
g__Sphingomonas	0.278174	0.190787	-0.0686873
g__Burkholderia-Caballeronia-Paraburkholderia	0.243935	-0.0713981	-0.278765
g__Prevotella	-0.166846	-0.273458	0.0435468
g__Streptococcus	-0.175474	-0.357082	-0.0159072
g__Bacteroides	-0.114471	-0.32145	-0.0875575
g__Klebsiella	0.0652647	0.0109166	-0.308076
g__Bifidobacterium	-0.00686455	-0.298339	0.102011
g__Parvimonas	-0.227527	-0.355023	-0.0941686
g__UCG-002	-0.209244	-0.370416	-0.196819
g__Anaerococcus	-0.287912	-0.193215	-0.121037
g__Akkermansia	-0.266913	-0.416767	-0.0476268
g__Leptotrichia	-0.158737	-0.227221	0.0663312
g__Haemophilus	-0.146249	-0.317538	-0.133243
g__Selenomonas	-0.247428	-0.32424	0.132233

## Sheet: pvalue
name	Anti_TG	Anti_TPO	Anti_TSHR
g__Rhodococcus	0.00539482	0.936218	0.163842
g__Ralstonia	0.0415879	0.925432	0.261495
g__Brevundimonas	0.0497782	0.991744	0.261323
g__Sphingomonas	0.0344883	0.151407	0.608424
g__Burkholderia-Caballeronia-Paraburkholderia	0.064995	0.594314	0.0340906
g__Prevotella	0.210645	0.0377987	0.745501
g__Streptococcus	0.187663	0.00593037	0.905659
g__Bacteroides	0.392207	0.013875	0.513396
g__Klebsiella	0.626442	0.935179	0.0186376
g__Bifidobacterium	0.959213	0.0229244	0.446075
g__Parvimonas	0.085854	0.00624526	0.481981
g__UCG-002	0.11494	0.00420751	0.138652
g__Anaerococcus	0.0284104	0.146173	0.365436
g__Akkermansia	0.0428261	0.00113649	0.722574
g__Leptotrichia	0.233986	0.0862888	0.620804
g__Haemophilus	0.273317	0.0151455	0.31871
g__Selenomonas	0.061128	0.0130257	0.322425
